# Supplementary material for: Comparative Application of BioID and TurboID for Protein-Proximity Biotinylation
Source: Cells. 2020 Apr 25;9(5):1070. doi: 10.3390/cells9051070 (PMC7290721; doi:10.3390/cells9051070)
Supplement: Supplementary file 1 [file cells-09-01070-s001.zip]

Archive with 12 entries (12 files):
- Figure S1.tif
- Figure S2-Biotin Concentration Timecourse.tif
- Figure S3 - TurboGs Figure.tif
- Figure S4 - TurboID Dialyzed Serum Timecourse Figure.tif
- Figure S5 - pRetroX.tif
- Table S1.xlsx
- Table S2.tif
- Table S3.xlsx
- Table S4.xlsx
- Table S5.xlsx
- Table S6.tif
- Table S7.tif
