# Supplementary material for: Comparative Application of BioID and TurboID for Protein-Proximity Biotinylation
Source: Cells. 2020 Apr 25;9(5):1070. doi: 10.3390/cells9051070 (PMC7290721; doi:10.3390/cells9051070)
Supplement: Supplementary file 1 [file cells-09-01070-s001.zip › Table S1.xlsx]

## Sheet: TurboID-LaA Candidates
Protein IDs	Majority protein IDs	Peptide counts (all)	Peptide counts (razor+unique)	Peptide counts (unique)	Protein names	Gene names	Fasta headers	Number of proteins	Peptides	Control - 1	Control-2	Control-3	Sum Turbo	TurboID-LaA-1	TurboID-LaA-2	TurboID-LaA-3	Sum LaA	Ratio LaA/Turbo	N
P02545	P02545	91	91	89	Prelamin-A/C;Lamin-A/C	LMNA	Prelamin-A/C OS=Homo sapiens OX=9606 GN=LMNA PE=1 SV=1	1	91	130260000	153900000	143160000	427320000	31373000000	32135000000	29876000000	93384000000	218.534	3
P42167	P42167	37	23	23	Lamina-associated polypeptide 2, isoforms beta/gamma;Thymopoietin;Thymopentin	TMPO	Lamina-associated polypeptide 2, isoforms beta/gamma OS=Homo sapiens OX=9606 GN=TMPO PE=1 SV=2	1	37	922390000	944730000	939230000	2806350000	26262000000	27680000000	24292000000	78234000000	27.8775	3
P42166	P42166	48	48	34	Lamina-associated polypeptide 2, isoform alpha;Thymopoietin;Thymopentin	TMPO	Lamina-associated polypeptide 2, isoform alpha OS=Homo sapiens OX=9606 GN=TMPO PE=1 SV=2	1	48	955100000	1120900000	1074100000	3150100000	23788000000	25120000000	24907000000	73815000000	23.4326	3
P50402	P50402	25	25	25	Emerin	EMD	Emerin OS=Homo sapiens OX=9606 GN=EMD PE=1 SV=1	1	25	457430000	437320000	411240000	1305990000	16438000000	19156000000	15851000000	51445000000	39.3916	3
P49790	P49790	85	85	85	Nuclear pore complex protein Nup153	NUP153	Nuclear pore complex protein Nup153 OS=Homo sapiens OX=9606 GN=NUP153 PE=1 SV=2	1	85	717610000	860920000	708370000	2286900000	12289000000	13745000000	11533000000	37567000000	16.427	3
Q9Y2U8	Q9Y2U8	59	59	59	Inner nuclear membrane protein Man1	LEMD3	Inner nuclear membrane protein Man1 OS=Homo sapiens OX=9606 GN=LEMD3 PE=1 SV=2	1	59	34639000	45595000	35727000	115961000	11593000000	11829000000	10011000000	33433000000	288.312	3
Q14739	Q14739	22	22	22	Lamin-B receptor	LBR	Lamin-B receptor OS=Homo sapiens OX=9606 GN=LBR PE=1 SV=2	1	22	358880000	273540000	272050000	904470000	8423300000	7748700000	9138300000	25310300000	27.9836	3
Q5JTV8	Q5JTV8	42	42	41	Torsin-1A-interacting protein 1	TOR1AIP1	Torsin-1A-interacting protein 1 OS=Homo sapiens OX=9606 GN=TOR1AIP1 PE=1 SV=2	1	42	53859000	59037000	50288000	163184000	6379200000	7250600000	6807000000	20436800000	125.238	3
P52948	P52948	104	104	104	Nuclear pore complex protein Nup98-Nup96;Nuclear pore complex protein Nup98;Nuclear pore complex protein Nup96	NUP98	Nuclear pore complex protein Nup98-Nup96 OS=Homo sapiens OX=9606 GN=NUP98 PE=1 SV=4	1	104	26796000	50806000	18716000	96318000	2498100000	2493500000	2370100000	7361700000	76.4312	3
P20700	P20700	49	47	44	Lamin-B1	LMNB1	Lamin-B1 OS=Homo sapiens OX=9606 GN=LMNB1 PE=1 SV=2	1	49	0	0	0	0	2259500000	2563300000	2060800000	6883600000	#DIV/0!	3
Q8WYP5	Q8WYP5	77	77	77	Protein ELYS	AHCTF1	Protein ELYS OS=Homo sapiens OX=9606 GN=AHCTF1 PE=1 SV=3	1	77	0	0	30377000	30377000	1731900000	1943900000	2692600000	6368400000	209.645	3
Q9UKX7	Q9UKX7	26	26	26	Nuclear pore complex protein Nup50	NUP50	Nuclear pore complex protein Nup50 OS=Homo sapiens OX=9606 GN=NUP50 PE=1 SV=2	1	26	60445000	92475000	113700000	266620000	1375400000	1317800000	1226000000	3919200000	14.6996	3
O94901	O94901	32	32	31	SUN domain-containing protein 1	SUN1	SUN domain-containing protein 1 OS=Homo sapiens OX=9606 GN=SUN1 PE=1 SV=3	1	32	0	0	0	0	1042000000	1272400000	1134900000	3449300000	#DIV/0!	3
Q96HA1	Q96HA1	39	39	12	Nuclear envelope pore membrane protein POM 121	POM121	Nuclear envelope pore membrane protein POM 121 OS=Homo sapiens OX=9606 GN=POM121 PE=1 SV=2	1	39	0	0	0	0	667930000	754370000	870040000	2292340000	#DIV/0!	3
O75396	O75396	11	11	11	Vesicle-trafficking protein SEC22b	SEC22B	Vesicle-trafficking protein SEC22b OS=Homo sapiens OX=9606 GN=SEC22B PE=1 SV=4	1	11	64826000	61054000	0	125880000	553680000	568560000	624930000	1747170000	13.8796	3
Q9P0U3	Q9P0U3	33	33	33	Sentrin-specific protease 1	SENP1	Sentrin-specific protease 1 OS=Homo sapiens OX=9606 GN=SENP1 PE=1 SV=2	1	33	0	0	0	0	518150000	615710000	489920000	1623780000	#DIV/0!	3
Q03252	Q03252	34	29	29	Lamin-B2	LMNB2	Lamin-B2 OS=Homo sapiens OX=9606 GN=LMNB2 PE=1 SV=4	1	34	0	0	0	0	358110000	389900000	354480000	1102490000	#DIV/0!	3
Q86Y07	Q86Y07	26	26	26	Serine/threonine-protein kinase VRK2	VRK2	Serine/threonine-protein kinase VRK2 OS=Homo sapiens OX=9606 GN=VRK2 PE=1 SV=3	1	26	0	0	0	0	288830000	464510000	334830000	1088170000	#DIV/0!	3
A8CG34;A6NF01;Q6PJE2	A8CG34	35;12;9	8;2;0	8;2;0	Nuclear envelope pore membrane protein POM 121C	POM121C	Nuclear envelope pore membrane protein POM 121C OS=Homo sapiens OX=9606 GN=POM121C PE=1 SV=3	3	35	0	0	0	0	299950000	312770000	330290000	943010000	#DIV/0!	3
Q9Y6X4	Q9Y6X4	22	22	22	Soluble lamin-associated protein of 75 kDa	FAM169A	Soluble lamin-associated protein of 75 kDa OS=Homo sapiens OX=9606 GN=FAM169A PE=1 SV=2	1	22	0	0	0	0	318260000	304230000	228590000	851080000	#DIV/0!	3
Q9ULW0	Q9ULW0	32	32	32	Targeting protein for Xklp2	TPX2	Targeting protein for Xklp2 OS=Homo sapiens OX=9606 GN=TPX2 PE=1 SV=2	1	32	0	0	0	0	212510000	274320000	233340000	720170000	#DIV/0!	3
Q96SK2	Q96SK2	24	24	24	Transmembrane protein 209	TMEM209	Transmembrane protein 209 OS=Homo sapiens OX=9606 GN=TMEM209 PE=1 SV=2	1	24	0	0	0	0	200120000	253880000	219870000	673870000	#DIV/0!	3
Q9BTX1	Q9BTX1	23	23	23	Nucleoporin NDC1	NDC1	Nucleoporin NDC1 OS=Homo sapiens OX=9606 GN=NDC1 PE=1 SV=2	1	23	0	0	0	0	144970000	209300000	202790000	557060000	#DIV/0!	3
Q3LXA3	Q3LXA3	16	16	16	Bifunctional ATP-dependent dihydroxyacetone kinase/FAD-AMP lyase (cyclizing);ATP-dependent dihydroxyacetone kinase;FAD-AMP lyase (cyclizing)	DAK	Triokinase/FMN cyclase OS=Homo sapiens OX=9606 GN=TKFC PE=1 SV=2	1	16	9001600	0	0	9001600	168110000	143730000	210080000	521920000	57.9808	3
Q9Y6I9	Q9Y6I9	11	11	11	Testis-expressed sequence 264 protein	TEX264	Testis-expressed protein 264 OS=Homo sapiens OX=9606 GN=TEX264 PE=1 SV=1	1	11	0	0	0	0	191210000	170200000	145770000	507180000	#DIV/0!	3
Q58FF8	Q58FF8	10	2	2	Putative heat shock protein HSP 90-beta 2	HSP90AB2P	Putative heat shock protein HSP 90-beta 2 OS=Homo sapiens OX=9606 GN=HSP90AB2P PE=1 SV=2	1	10	29489000	0	17848000	47337000	266090000	50313000	179500000	495903000	10.476	3
Q8WUM0	Q8WUM0	40	40	40	Nuclear pore complex protein Nup133	NUP133	Nuclear pore complex protein Nup133 OS=Homo sapiens OX=9606 GN=NUP133 PE=1 SV=2	1	40	0	0	0	0	160320000	163630000	136270000	460220000	#DIV/0!	3
P12270	P12270	105	105	105	Nucleoprotein TPR	TPR	Nucleoprotein TPR OS=Homo sapiens OX=9606 GN=TPR PE=1 SV=3	1	105	0	0	0	0	114080000	118570000	227450000	460100000	#DIV/0!	3
O60318	O60318	37	37	37	Germinal-center associated nuclear protein	MCM3AP	Germinal-center associated nuclear protein OS=Homo sapiens OX=9606 GN=MCM3AP PE=1 SV=2	1	37	0	0	0	0	156940000	127780000	160080000	444800000	#DIV/0!	3
P36776	P36776	15	15	15	Lon protease homolog, mitochondrial	LONP1	Lon protease homolog, mitochondrial OS=Homo sapiens OX=9606 GN=LONP1 PE=1 SV=2	1	15	0	38748000	0	38748000	159000000	118600000	145010000	422610000	10.9066	3
Q9UH99	Q9UH99	13	12	12	SUN domain-containing protein 2	SUN2	SUN domain-containing protein 2 OS=Homo sapiens OX=9606 GN=SUN2 PE=1 SV=3	1	13	0	0	0	0	128690000	133130000	126050000	387870000	#DIV/0!	3
P00167	P00167	6	6	6	Cytochrome b5	CYB5A	Cytochrome b5 OS=Homo sapiens OX=9606 GN=CYB5A PE=1 SV=2	1	6	0	0	0	0	114610000	150500000	120750000	385860000	#DIV/0!	3
O75694	O75694	50	50	50	Nuclear pore complex protein Nup155	NUP155	Nuclear pore complex protein Nup155 OS=Homo sapiens OX=9606 GN=NUP155 PE=1 SV=1	1	50	9028800	9633100	0	18661900	167290000	154120000	61740000	383150000	20.5311	3
Q8IWB1	Q8IWB1	15	15	15	Inositol 1,4,5-trisphosphate receptor-interacting protein	ITPRIP	Inositol 1,4,5-trisphosphate receptor-interacting protein OS=Homo sapiens OX=9606 GN=ITPRIP PE=1 SV=1	1	15	0	0	0	0	110210000	123290000	145430000	378930000	#DIV/0!	3
Q9BWN1	Q9BWN1	17	17	17	Proline-rich protein 14	PRR14	Proline-rich protein 14 OS=Homo sapiens OX=9606 GN=PRR14 PE=1 SV=1	1	17	0	0	0	0	110980000	128060000	110200000	349240000	#DIV/0!	3
P62314	P62314	4	4	4	Small nuclear ribonucleoprotein Sm D1	SNRPD1	Small nuclear ribonucleoprotein Sm D1 OS=Homo sapiens OX=9606 GN=SNRPD1 PE=1 SV=1	1	4	0	0	0	0	115250000	114450000	105780000	335480000	#DIV/0!	3
Q5SNT2	Q5SNT2	11	11	11	Transmembrane protein 201	TMEM201	Transmembrane protein 201 OS=Homo sapiens OX=9606 GN=TMEM201 PE=1 SV=1	1	11	0	0	0	0	100440000	105580000	102280000	308300000	#DIV/0!	3
Q9Y4P3	Q9Y4P3	19	19	19	Transducin beta-like protein 2	TBL2	Transducin beta-like protein 2 OS=Homo sapiens OX=9606 GN=TBL2 PE=1 SV=1	1	19	0	0	0	0	69560000	120840000	113050000	303450000	#DIV/0!	3
Q9Y394	Q9Y394	10	10	10	Dehydrogenase/reductase SDR family member 7	DHRS7	Dehydrogenase/reductase SDR family member 7 OS=Homo sapiens OX=9606 GN=DHRS7 PE=1 SV=1	1	10	0	0	0	0	89873000	95376000	118150000	303399000	#DIV/0!	3
Q16401	Q16401	12	12	12	26S proteasome non-ATPase regulatory subunit 5	PSMD5	26S proteasome non-ATPase regulatory subunit 5 OS=Homo sapiens OX=9606 GN=PSMD5 PE=1 SV=3	1	12	10106000	7070900	0	17176900	129030000	103230000	59179000	291439000	16.9669	3
Q5BJD5	Q5BJD5	3	3	3	Transmembrane protein 41B	TMEM41B	Transmembrane protein 41B OS=Homo sapiens OX=9606 GN=TMEM41B PE=1 SV=1	1	3	0	0	0	0	79764000	56318000	147280000	283362000	#DIV/0!	3
O75915	O75915	4	4	4	PRA1 family protein 3	ARL6IP5	PRA1 family protein 3 OS=Homo sapiens OX=9606 GN=ARL6IP5 PE=1 SV=1	1	4	0	0	0	0	103020000	89059000	90730000	282809000	#DIV/0!	3
Q9Y679	Q9Y679	8	8	8	Ancient ubiquitous protein 1	AUP1	Ancient ubiquitous protein 1 OS=Homo sapiens OX=9606 GN=AUP1 PE=1 SV=2	1	8	0	0	0	0	80702000	74655000	101780000	257137000	#DIV/0!	3
Q13724	Q13724	9	9	9	Mannosyl-oligosaccharide glucosidase	MOGS	Mannosyl-oligosaccharide glucosidase OS=Homo sapiens OX=9606 GN=MOGS PE=1 SV=5	1	9	0	0	0	0	85868000	66808000	82953000	235629000	#DIV/0!	3
Q6NUQ4	Q6NUQ4	20	20	20	Transmembrane protein 214	TMEM214	Transmembrane protein 214 OS=Homo sapiens OX=9606 GN=TMEM214 PE=1 SV=2	1	20	0	0	0	0	63197000	61570000	80995000	205762000	#DIV/0!	3
Q8N1F7	Q8N1F7	42	42	42	Nuclear pore complex protein Nup93	NUP93	Nuclear pore complex protein Nup93 OS=Homo sapiens OX=9606 GN=NUP93 PE=1 SV=2	1	42	0	11100000	0	11100000	49966000	78476000	77163000	205605000	18.523	3
Q03135;P56539	Q03135	7;1	7;1	7;1	Caveolin-1	CAV1	Caveolin-1 OS=Homo sapiens OX=9606 GN=CAV1 PE=1 SV=4	2	7	0	0	0	0	70617000	70892000	62591000	204100000	#DIV/0!	3
P43246	P43246	17	17	17	DNA mismatch repair protein Msh2	MSH2	DNA mismatch repair protein Msh2 OS=Homo sapiens OX=9606 GN=MSH2 PE=1 SV=1	1	17	13983000	0	0	13983000	49499000	103860000	45857000	199216000	14.247	3
Q9BRR6	Q9BRR6	9	9	9	ADP-dependent glucokinase	ADPGK	ADP-dependent glucokinase OS=Homo sapiens OX=9606 GN=ADPGK PE=1 SV=1	1	9	0	0	0	0	63771000	57966000	76689000	198426000	#DIV/0!	3
Q86UW9	Q86UW9	11	11	11	Probable E3 ubiquitin-protein ligase DTX2	DTX2	Probable E3 ubiquitin-protein ligase DTX2 OS=Homo sapiens OX=9606 GN=DTX2 PE=1 SV=3	1	11	0	0	0	0	60458000	66148000	71199000	197805000	#DIV/0!	3
Q8N766	Q8N766	10	10	10	ER membrane protein complex subunit 1	EMC1	ER membrane protein complex subunit 1 OS=Homo sapiens OX=9606 GN=EMC1 PE=1 SV=1	1	10	0	0	0	0	61608000	47706000	88029000	197343000	#DIV/0!	3
P17612;P22694;P22612	P17612;P22694	11;6;2	11;6;2	11;6;2	cAMP-dependent protein kinase catalytic subunit alpha;cAMP-dependent protein kinase catalytic subunit beta	PRKACA;PRKACB	cAMP-dependent protein kinase catalytic subunit alpha OS=Homo sapiens OX=9606 GN=PRKACA PE=1 SV=2;cAMP-dependent protein kinase catalytic subunit beta OS=Homo sapiens OX=9606 GN=PRKACB PE=1 SV=2	3	11	0	0	0	0	46430000	52562000	94606000	193598000	#DIV/0!	3
Q99805	Q99805	4	4	4	Transmembrane 9 superfamily member 2	TM9SF2	Transmembrane 9 superfamily member 2 OS=Homo sapiens OX=9606 GN=TM9SF2 PE=1 SV=1	1	4	0	0	0	0	53221000	63863000	56923000	174007000	#DIV/0!	3
Q9UGP8	Q9UGP8	11	11	11	Translocation protein SEC63 homolog	SEC63	Translocation protein SEC63 homolog OS=Homo sapiens OX=9606 GN=SEC63 PE=1 SV=2	1	11	0	0	0	0	57067000	42697000	70502000	170266000	#DIV/0!	3
Q92917	Q92917	10	10	10	G patch domain and KOW motifs-containing protein	GPKOW	G-patch domain and KOW motifs-containing protein OS=Homo sapiens OX=9606 GN=GPKOW PE=1 SV=2	1	10	0	0	0	0	42874000	68720000	57524000	169118000	#DIV/0!	3
Q13505	Q13505	4	4	4	Metaxin-1	MTX1	Metaxin-1 OS=Homo sapiens OX=9606 GN=MTX1 PE=1 SV=3	1	4	0	0	0	0	43374000	69080000	54990000	167444000	#DIV/0!	3
P17174	P17174	13	13	13	Aspartate aminotransferase, cytoplasmic	GOT1	Aspartate aminotransferase, cytoplasmic OS=Homo sapiens OX=9606 GN=GOT1 PE=1 SV=3	1	13	0	0	12202000	12202000	81611000	38560000	42971000	163142000	13.3701	3
Q9HD20	Q9HD20	18	18	18	Manganese-transporting ATPase 13A1	ATP13A1	Manganese-transporting ATPase 13A1 OS=Homo sapiens OX=9606 GN=ATP13A1 PE=1 SV=2	1	18	0	0	0	0	49390000	43419000	67177000	159986000	#DIV/0!	3
O15155	O15155	4	4	4	BET1 homolog	BET1	BET1 homolog OS=Homo sapiens OX=9606 GN=BET1 PE=1 SV=1	1	4	0	0	0	0	53544000	49351000	47412000	150307000	#DIV/0!	3
O15269	O15269	9	9	9	Serine palmitoyltransferase 1	SPTLC1	Serine palmitoyltransferase 1 OS=Homo sapiens OX=9606 GN=SPTLC1 PE=1 SV=1	1	9	0	0	0	0	76540000	37869000	33620000	148029000	#DIV/0!	3
P49585;Q9Y5K3	P49585	11;5	11;5	11;5	Choline-phosphate cytidylyltransferase A	PCYT1A	Choline-phosphate cytidylyltransferase A OS=Homo sapiens OX=9606 GN=PCYT1A PE=1 SV=2	2	11	0	0	0	0	40357000	48322000	54252000	142931000	#DIV/0!	3
O75880	O75880	3	3	3	Protein SCO1 homolog, mitochondrial	SCO1	Protein SCO1 homolog, mitochondrial OS=Homo sapiens OX=9606 GN=SCO1 PE=1 SV=1	1	3	0	0	0	0	45355000	43757000	52143000	141255000	#DIV/0!	3
O95249	O95249	5	5	5	Golgi SNAP receptor complex member 1	GOSR1	Golgi SNAP receptor complex member 1 OS=Homo sapiens OX=9606 GN=GOSR1 PE=1 SV=1	1	5	0	0	0	0	64903000	34137000	42066000	141106000	#DIV/0!	3
Q13616	Q13616	16	16	16	Cullin-1	CUL1	Cullin-1 OS=Homo sapiens OX=9606 GN=CUL1 PE=1 SV=2	1	16	0	0	0	0	52640000	31843000	55007000	139490000	#DIV/0!	3
P09543	P09543	10	10	10	2,3-cyclic-nucleotide 3-phosphodiesterase	CNP	2,3-cyclic-nucleotide 3-phosphodiesterase OS=Homo sapiens OX=9606 GN=CNP PE=1 SV=2	1	10	0	0	0	0	39460000	56686000	42651000	138797000	#DIV/0!	3
Q9HAB8	Q9HAB8	10	10	10	Phosphopantothenate--cysteine ligase	PPCS	Phosphopantothenate--cysteine ligase OS=Homo sapiens OX=9606 GN=PPCS PE=1 SV=2	1	10	0	0	0	0	44138000	55831000	36417000	136386000	#DIV/0!	3
Q96G23	Q96G23	4	4	4	Ceramide synthase 2	CERS2	Ceramide synthase 2 OS=Homo sapiens OX=9606 GN=CERS2 PE=1 SV=1	1	4	0	0	0	0	35138000	53632000	44527000	133297000	#DIV/0!	3
Q969Z0	Q969Z0	8	8	8	Protein TBRG4	TBRG4	FAST kinase domain-containing protein 4 OS=Homo sapiens OX=9606 GN=TBRG4 PE=1 SV=1	1	8	0	0	0	0	40806000	35732000	56436000	132974000	#DIV/0!	3
P35052	P35052	8	8	8	Glypican-1;Secreted glypican-1	GPC1	Glypican-1 OS=Homo sapiens OX=9606 GN=GPC1 PE=1 SV=2	1	8	0	0	0	0	41620000	47217000	41809000	130646000	#DIV/0!	3
Q9BVC6	Q9BVC6	4	4	4	Transmembrane protein 109	TMEM109	Transmembrane protein 109 OS=Homo sapiens OX=9606 GN=TMEM109 PE=1 SV=1	1	4	0	0	0	0	43427000	44230000	42128000	129785000	#DIV/0!	3
Q9NXE4	Q9NXE4	24	24	24	Sphingomyelin phosphodiesterase 4	SMPD4	Sphingomyelin phosphodiesterase 4 OS=Homo sapiens OX=9606 GN=SMPD4 PE=1 SV=3	1	24	0	0	0	0	36775000	57365000	35263000	129403000	#DIV/0!	3
Q5JPH6	Q5JPH6	5	5	5	Probable glutamate--tRNA ligase, mitochondrial	EARS2	Probable glutamate--tRNA ligase, mitochondrial OS=Homo sapiens OX=9606 GN=EARS2 PE=1 SV=2	1	5	0	0	0	0	43636000	45794000	34176000	123606000	#DIV/0!	3
P04818	P04818	8	8	8	Thymidylate synthase	TYMS	Thymidylate synthase OS=Homo sapiens OX=9606 GN=TYMS PE=1 SV=3	1	8	0	0	0	0	41987000	47077000	33814000	122878000	#DIV/0!	3
Q8N6R0	Q8N6R0	4	4	4	Methyltransferase-like protein 13	METTL13	Methyltransferase-like protein 13 OS=Homo sapiens OX=9606 GN=METTL13 PE=1 SV=1	1	4	0	0	0	0	35175000	45297000	36216000	116688000	#DIV/0!	3
Q9P287	Q9P287	3	3	3	BRCA2 and CDKN1A-interacting protein	BCCIP	BRCA2 and CDKN1A-interacting protein OS=Homo sapiens OX=9606 GN=BCCIP PE=1 SV=1	1	3	0	0	0	0	35471000	45429000	34790000	115690000	#DIV/0!	3
Q5JTH9	Q5JTH9	13	13	13	RRP12-like protein	RRP12	RRP12-like protein OS=Homo sapiens OX=9606 GN=RRP12 PE=1 SV=2	1	13	0	0	0	0	29424000	30704000	53622000	113750000	#DIV/0!	3
Q8NC56	Q8NC56	8	8	8	LEM domain-containing protein 2	LEMD2	LEM domain-containing protein 2 OS=Homo sapiens OX=9606 GN=LEMD2 PE=1 SV=1	1	8	0	0	0	0	41410000	36511000	35729000	113650000	#DIV/0!	3
Q14690	Q14690	23	23	23	Protein RRP5 homolog	PDCD11	Protein RRP5 homolog OS=Homo sapiens OX=9606 GN=PDCD11 PE=1 SV=3	1	23	0	0	0	0	32272000	40251000	40488000	113011000	#DIV/0!	3
Q9H0U3	Q9H0U3	6	6	6	Magnesium transporter protein 1	MAGT1	Magnesium transporter protein 1 OS=Homo sapiens OX=9606 GN=MAGT1 PE=1 SV=1	1	6	0	0	0	0	28200000	39861000	41259000	109320000	#DIV/0!	3
Q9Y6M5	Q9Y6M5	3	3	3	Zinc transporter 1	SLC30A1	Zinc transporter 1 OS=Homo sapiens OX=9606 GN=SLC30A1 PE=1 SV=3	1	3	0	0	0	0	37440000	31847000	38228000	107515000	#DIV/0!	3
P56182	P56182	6	6	6	Ribosomal RNA processing protein 1 homolog A	RRP1	Ribosomal RNA processing protein 1 homolog A OS=Homo sapiens OX=9606 GN=RRP1 PE=1 SV=1	1	6	0	0	0	0	28008000	38941000	38572000	105521000	#DIV/0!	3
Q9Y5L0	Q9Y5L0	5	5	5	Transportin-3	TNPO3	Transportin-3 OS=Homo sapiens OX=9606 GN=TNPO3 PE=1 SV=3	1	5	0	0	0	0	24667000	53902000	26369000	104938000	#DIV/0!	3
Q9UNS2	Q9UNS2	7	7	7	COP9 signalosome complex subunit 3	COPS3	COP9 signalosome complex subunit 3 OS=Homo sapiens OX=9606 GN=COPS3 PE=1 SV=3	1	7	0	0	0	0	38118000	33238000	32897000	104253000	#DIV/0!	3
Q14566	Q14566	11	11	11	DNA replication licensing factor MCM6	MCM6	DNA replication licensing factor MCM6 OS=Homo sapiens OX=9606 GN=MCM6 PE=1 SV=1	1	11	0	0	0	0	36016000	28509000	37724000	102249000	#DIV/0!	3
Q15397	Q15397	7	7	7	Pumilio domain-containing protein KIAA0020	KIAA0020	Pumilio homolog 3 OS=Homo sapiens OX=9606 GN=PUM3 PE=1 SV=3	1	7	0	0	0	0	25941000	36572000	37817000	100330000	#DIV/0!	3
O15118	O15118	5	5	5	Niemann-Pick C1 protein	NPC1	NPC intracellular cholesterol transporter 1 OS=Homo sapiens OX=9606 GN=NPC1 PE=1 SV=2	1	5	0	0	0	0	30033000	37245000	29028000	96306000	#DIV/0!	3
P35250	P35250	9	9	9	Replication factor C subunit 2	RFC2	Replication factor C subunit 2 OS=Homo sapiens OX=9606 GN=RFC2 PE=1 SV=3	1	9	0	0	0	0	21952000	35424000	38339000	95715000	#DIV/0!	3
O60684;O15131	O60684	9;4	9;4	5;1	Importin subunit alpha-7	KPNA6	Importin subunit alpha-7 OS=Homo sapiens OX=9606 GN=KPNA6 PE=1 SV=1	2	9	0	0	0	0	30077000	37134000	28190000	95401000	#DIV/0!	3
O00194	O00194	7	7	7	Ras-related protein Rab-27B	RAB27B	Ras-related protein Rab-27B OS=Homo sapiens OX=9606 GN=RAB27B PE=1 SV=4	1	7	0	0	0	0	29752000	36160000	29218000	95130000	#DIV/0!	3
Q15286	Q15286	5	5	5	Ras-related protein Rab-35	RAB35	Ras-related protein Rab-35 OS=Homo sapiens OX=9606 GN=RAB35 PE=1 SV=1	1	5	0	0	0	0	31119000	35652000	28140000	94911000	#DIV/0!	3
P15291	P15291	3	3	3	Beta-1,4-galactosyltransferase 1;Lactose synthase A protein;N-acetyllactosamine synthase;Beta-N-acetylglucosaminylglycopeptide beta-1,4-galactosyltransferase;Beta-N-acetylglucosaminyl-glycolipid beta-1,4-galactosyltransferase;Processed beta-1,4-galactosyltransferase 1	B4GALT1	Beta-1,4-galactosyltransferase 1 OS=Homo sapiens OX=9606 GN=B4GALT1 PE=1 SV=5	1	3	0	0	0	0	28153000	30362000	36376000	94891000	#DIV/0!	3
Q6NUM9	Q6NUM9	7	7	7	All-trans-retinol 13,14-reductase	RETSAT	All-trans-retinol 13,14-reductase OS=Homo sapiens OX=9606 GN=RETSAT PE=1 SV=2	1	7	0	0	0	0	22498000	38791000	33361000	94650000	#DIV/0!	3
Q15392	Q15392	7	7	7	Delta(24)-sterol reductase	DHCR24	Delta(24)-sterol reductase OS=Homo sapiens OX=9606 GN=DHCR24 PE=1 SV=2	1	7	0	0	0	0	29039000	29400000	33331000	91770000	#DIV/0!	3
Q8N4V1	Q8N4V1	2	2	2	Membrane magnesium transporter 1	MMGT1	Membrane magnesium transporter 1 OS=Homo sapiens OX=9606 GN=MMGT1 PE=1 SV=1	1	2	0	0	0	0	34074000	30157000	26882000	91113000	#DIV/0!	3
Q9UIG0	Q9UIG0	17	17	17	Tyrosine-protein kinase BAZ1B	BAZ1B	Tyrosine-protein kinase BAZ1B OS=Homo sapiens OX=9606 GN=BAZ1B PE=1 SV=2	1	17	0	0	0	0	28500000	35057000	25397000	88954000	#DIV/0!	3
Q9NXG2	Q9NXG2	8	8	8	THUMP domain-containing protein 1	THUMPD1	THUMP domain-containing protein 1 OS=Homo sapiens OX=9606 GN=THUMPD1 PE=1 SV=2	1	8	0	0	0	0	27946000	33684000	26951000	88581000	#DIV/0!	3
Q9BVI4	Q9BVI4	8	8	8	Nucleolar complex protein 4 homolog	NOC4L	Nucleolar complex protein 4 homolog OS=Homo sapiens OX=9606 GN=NOC4L PE=1 SV=1	1	8	0	0	0	0	23633000	36540000	28124000	88297000	#DIV/0!	3
Q8NFQ8	Q8NFQ8	4	3	3	Torsin-1A-interacting protein 2	TOR1AIP2	Torsin-1A-interacting protein 2 OS=Homo sapiens OX=9606 GN=TOR1AIP2 PE=1 SV=1	1	4	0	0	0	0	29761000	28846000	29495000	88102000	#DIV/0!	3
P05091	P05091	14	10	10	Aldehyde dehydrogenase, mitochondrial	ALDH2	Aldehyde dehydrogenase, mitochondrial OS=Homo sapiens OX=9606 GN=ALDH2 PE=1 SV=2	1	14	0	0	0	0	25239000	36320000	24806000	86365000	#DIV/0!	3
P54920;Q9H115	P54920	12;2	12;2	11;2	Alpha-soluble NSF attachment protein	NAPA	Alpha-soluble NSF attachment protein OS=Homo sapiens OX=9606 GN=NAPA PE=1 SV=3	2	12	0	0	0	0	25929000	32672000	26223000	84824000	#DIV/0!	3
P08134	P08134	10	4	4	Rho-related GTP-binding protein RhoC	RHOC	Rho-related GTP-binding protein RhoC OS=Homo sapiens OX=9606 GN=RHOC PE=1 SV=1	1	10	0	0	0	0	24856000	31044000	28590000	84490000	#DIV/0!	3
Q9BUL8	Q9BUL8	3	3	3	Programmed cell death protein 10	PDCD10	Programmed cell death protein 10 OS=Homo sapiens OX=9606 GN=PDCD10 PE=1 SV=1	1	3	0	0	0	0	22631000	31197000	29810000	83638000	#DIV/0!	3
Q9NW82	Q9NW82	10	10	10	WD repeat-containing protein 70	WDR70	WD repeat-containing protein 70 OS=Homo sapiens OX=9606 GN=WDR70 PE=1 SV=1	1	10	0	0	0	0	22183000	28578000	32198000	82959000	#DIV/0!	3
Q9H3K2	Q9H3K2	4	4	4	Growth hormone-inducible transmembrane protein	GHITM	Growth hormone-inducible transmembrane protein OS=Homo sapiens OX=9606 GN=GHITM PE=1 SV=2	1	4	0	0	0	0	28865000	30142000	22935000	81942000	#DIV/0!	3
O43615	O43615	9	9	9	Mitochondrial import inner membrane translocase subunit TIM44	TIMM44	Mitochondrial import inner membrane translocase subunit TIM44 OS=Homo sapiens OX=9606 GN=TIMM44 PE=1 SV=2	1	9	0	0	0	0	27356000	26702000	27817000	81875000	#DIV/0!	3
Q9NZ43	Q9NZ43	8	8	8	Vesicle transport protein USE1	USE1	Vesicle transport protein USE1 OS=Homo sapiens OX=9606 GN=USE1 PE=1 SV=2	1	8	0	0	0	0	22510000	29394000	29674000	81578000	#DIV/0!	3
P49841	P49841	5	5	2	Glycogen synthase kinase-3 beta	GSK3B	Glycogen synthase kinase-3 beta OS=Homo sapiens OX=9606 GN=GSK3B PE=1 SV=2	1	5	0	0	0	0	25296000	27520000	28717000	81533000	#DIV/0!	3
Q8WUY1	Q8WUY1	3	3	3	Protein THEM6	THEM6	Protein THEM6 OS=Homo sapiens OX=9606 GN=THEM6 PE=1 SV=2	1	3	0	0	0	0	38260000	7183300	35689000	81132300	#DIV/0!	3
Q5UIP0	Q5UIP0	8	8	8	Telomere-associated protein RIF1	RIF1	Telomere-associated protein RIF1 OS=Homo sapiens OX=9606 GN=RIF1 PE=1 SV=2	1	8	0	0	0	0	26382000	24435000	29576000	80393000	#DIV/0!	3
P52564	P52564	7	7	4	Dual specificity mitogen-activated protein kinase kinase 6	MAP2K6	Dual specificity mitogen-activated protein kinase kinase 6 OS=Homo sapiens OX=9606 GN=MAP2K6 PE=1 SV=1	1	7	0	0	0	0	27940000	25927000	26186000	80053000	#DIV/0!	3
Q86Y56	Q86Y56	8	8	8	Dynein assembly factor 5, axonemal	DNAAF5	Dynein assembly factor 5, axonemal OS=Homo sapiens OX=9606 GN=DNAAF5 PE=1 SV=4	1	8	0	0	0	0	22914000	26556000	29897000	79367000	#DIV/0!	3
O15321	O15321	5	5	5	Transmembrane 9 superfamily member 1	TM9SF1	Transmembrane 9 superfamily member 1 OS=Homo sapiens OX=9606 GN=TM9SF1 PE=2 SV=2	1	5	0	0	0	0	22862000	33062000	21619000	77543000	#DIV/0!	3
Q9Y399	Q9Y399	3	3	3	28S ribosomal protein S2, mitochondrial	MRPS2	28S ribosomal protein S2, mitochondrial OS=Homo sapiens OX=9606 GN=MRPS2 PE=1 SV=1	1	3	0	0	0	0	22679000	29308000	25425000	77412000	#DIV/0!	3
O95453	O95453	7	7	7	Poly(A)-specific ribonuclease PARN	PARN	Poly(A)-specific ribonuclease PARN OS=Homo sapiens OX=9606 GN=PARN PE=1 SV=1	1	7	0	0	0	0	32434000	26066000	18210000	76710000	#DIV/0!	3
P20339	P20339	7	4	4	Ras-related protein Rab-5A	RAB5A	Ras-related protein Rab-5A OS=Homo sapiens OX=9606 GN=RAB5A PE=1 SV=2	1	7	0	0	0	0	38042000	14732000	23081000	75855000	#DIV/0!	3
P28347;Q15561;Q99594;Q15562	P28347;Q15561;Q99594;Q15562	6;4;4;3	6;4;4;3	6;4;4;3	Transcriptional enhancer factor TEF-1;Transcriptional enhancer factor TEF-3;Transcriptional enhancer factor TEF-5;Transcriptional enhancer factor TEF-4	TEAD1;TEAD4;TEAD3;TEAD2	Transcriptional enhancer factor TEF-1 OS=Homo sapiens OX=9606 GN=TEAD1 PE=1 SV=2;Transcriptional enhancer factor TEF-3 OS=Homo sapiens OX=9606 GN=TEAD4 PE=1 SV=3;Transcriptional enhancer factor TEF-5 OS=Homo sapiens OX=9606 GN=TEAD3 PE=1 SV=2;Transcription	4	6	0	0	0	0	28634000	26313000	20793000	75740000	#DIV/0!	3
Q9BZG1	Q9BZG1	7	7	7	Ras-related protein Rab-34	RAB34	Ras-related protein Rab-34 OS=Homo sapiens OX=9606 GN=RAB34 PE=1 SV=1	1	7	0	0	0	0	28501000	22638000	23836000	74975000	#DIV/0!	3
O95168	O95168	4	4	4	NADH dehydrogenase [ubiquinone] 1 beta subcomplex subunit 4	NDUFB4	NADH dehydrogenase [ubiquinone] 1 beta subcomplex subunit 4 OS=Homo sapiens OX=9606 GN=NDUFB4 PE=1 SV=3	1	4	0	0	0	0	24420000	28010000	22093000	74523000	#DIV/0!	3
Q14692	Q14692	8	8	8	Ribosome biogenesis protein BMS1 homolog	BMS1	Ribosome biogenesis protein BMS1 homolog OS=Homo sapiens OX=9606 GN=BMS1 PE=1 SV=1	1	8	0	0	0	0	25580000	23596000	25132000	74308000	#DIV/0!	3
Q9Y2Z4	Q9Y2Z4	6	6	6	Tyrosine--tRNA ligase, mitochondrial	YARS2	Tyrosine--tRNA ligase, mitochondrial OS=Homo sapiens OX=9606 GN=YARS2 PE=1 SV=2	1	6	0	0	0	0	21476000	25807000	26552000	73835000	#DIV/0!	3
Q9H7Z7	Q9H7Z7	5	5	5	Prostaglandin E synthase 2;Prostaglandin E synthase 2 truncated form	PTGES2	Prostaglandin E synthase 2 OS=Homo sapiens OX=9606 GN=PTGES2 PE=1 SV=1	1	5	0	0	0	0	22231000	27574000	22953000	72758000	#DIV/0!	3
O15541	O15541	6	6	6	RING finger protein 113A	RNF113A	E3 ubiquitin-protein ligase RNF113A OS=Homo sapiens OX=9606 GN=RNF113A PE=1 SV=1	1	6	0	0	0	0	22440000	26884000	23156000	72480000	#DIV/0!	3
Q6UWP7	Q6UWP7	4	4	4	Lysocardiolipin acyltransferase 1	LCLAT1	Lysocardiolipin acyltransferase 1 OS=Homo sapiens OX=9606 GN=LCLAT1 PE=1 SV=1	1	4	0	0	0	0	18118000	34161000	19488000	71767000	#DIV/0!	3
Q8TBC4	Q8TBC4	5	5	5	NEDD8-activating enzyme E1 catalytic subunit	UBA3	NEDD8-activating enzyme E1 catalytic subunit OS=Homo sapiens OX=9606 GN=UBA3 PE=1 SV=2	1	5	0	0	0	0	28592000	20764000	21199000	70555000	#DIV/0!	3
Q9Y2L1	Q9Y2L1	11	11	11	Exosome complex exonuclease RRP44	DIS3	Exosome complex exonuclease RRP44 OS=Homo sapiens OX=9606 GN=DIS3 PE=1 SV=2	1	11	0	0	0	0	23037000	24795000	22380000	70212000	#DIV/0!	3
Q7Z2T5	Q7Z2T5	10	10	10	TRMT1-like protein	TRMT1L	TRMT1-like protein OS=Homo sapiens OX=9606 GN=TRMT1L PE=1 SV=2	1	10	0	0	0	0	23226000	20510000	26239000	69975000	#DIV/0!	3
P48739	P48739	6	6	6	Phosphatidylinositol transfer protein beta isoform	PITPNB	Phosphatidylinositol transfer protein beta isoform OS=Homo sapiens OX=9606 GN=PITPNB PE=1 SV=2	1	6	0	0	0	0	20878000	20844000	27944000	69666000	#DIV/0!	3
Q6ZXV5	Q6ZXV5	4	4	4	Transmembrane and TPR repeat-containing protein 3	TMTC3	Protein O-mannosyl-transferase TMTC3 OS=Homo sapiens OX=9606 GN=TMTC3 PE=1 SV=2	1	4	0	0	0	0	19356000	21918000	27745000	69019000	#DIV/0!	3
Q9Y673	Q9Y673	7	7	7	Dolichyl-phosphate beta-glucosyltransferase	ALG5	Dolichyl-phosphate beta-glucosyltransferase OS=Homo sapiens OX=9606 GN=ALG5 PE=1 SV=1	1	7	0	0	0	0	23439000	21322000	23675000	68436000	#DIV/0!	3
Q86X55	Q86X55	4	4	4	Histone-arginine methyltransferase CARM1	CARM1	Histone-arginine methyltransferase CARM1 OS=Homo sapiens OX=9606 GN=CARM1 PE=1 SV=3	1	4	0	0	0	0	24484000	23893000	18125000	66502000	#DIV/0!	3
O75340	O75340	5	5	5	Programmed cell death protein 6	PDCD6	Programmed cell death protein 6 OS=Homo sapiens OX=9606 GN=PDCD6 PE=1 SV=1	1	5	0	0	0	0	22063000	24801000	19284000	66148000	#DIV/0!	3
Q8IZ83	Q8IZ83	6	6	6	Aldehyde dehydrogenase family 16 member A1	ALDH16A1	Aldehyde dehydrogenase family 16 member A1 OS=Homo sapiens OX=9606 GN=ALDH16A1 PE=1 SV=2	1	6	0	0	0	0	21795000	22646000	21410000	65851000	#DIV/0!	3
Q9P2R7	Q9P2R7	7	7	7	Succinyl-CoA ligase [ADP-forming] subunit beta, mitochondrial	SUCLA2	Succinate--CoA ligase [ADP-forming] subunit beta, mitochondrial OS=Homo sapiens OX=9606 GN=SUCLA2 PE=1 SV=3	1	7	0	0	0	0	21300000	20290000	21970000	63560000	#DIV/0!	3
O96011	O96011	3	3	3	Peroxisomal membrane protein 11B	PEX11B	Peroxisomal membrane protein 11B OS=Homo sapiens OX=9606 GN=PEX11B PE=1 SV=1	1	3	0	0	0	0	21563000	23022000	18275000	62860000	#DIV/0!	3
Q9NQW7	Q9NQW7	9	9	8	Xaa-Pro aminopeptidase 1	XPNPEP1	Xaa-Pro aminopeptidase 1 OS=Homo sapiens OX=9606 GN=XPNPEP1 PE=1 SV=3	1	9	0	0	0	0	18292000	23554000	19253000	61099000	#DIV/0!	3
Q15904	Q15904	3	3	3	V-type proton ATPase subunit S1	ATP6AP1	V-type proton ATPase subunit S1 OS=Homo sapiens OX=9606 GN=ATP6AP1 PE=1 SV=2	1	3	0	0	0	0	19620000	18815000	20703000	59138000	#DIV/0!	3
Q96JJ7	Q96JJ7	5	5	5	Protein disulfide-isomerase TMX3	TMX3	Protein disulfide-isomerase TMX3 OS=Homo sapiens OX=9606 GN=TMX3 PE=1 SV=2	1	5	0	0	0	0	16368000	18664000	23543000	58575000	#DIV/0!	3
P49069	P49069	3	3	3	Calcium signal-modulating cyclophilin ligand	CAMLG	Calcium signal-modulating cyclophilin ligand OS=Homo sapiens OX=9606 GN=CAMLG PE=1 SV=1	1	3	0	0	0	0	17753000	20670000	16886000	55309000	#DIV/0!	3
Q9UJ70	Q9UJ70	5	5	5	N-acetyl-D-glucosamine kinase	NAGK	N-acetyl-D-glucosamine kinase OS=Homo sapiens OX=9606 GN=NAGK PE=1 SV=4	1	5	0	0	0	0	17888000	18123000	17219000	53230000	#DIV/0!	3
P35659	P35659	4	4	4	Protein DEK	DEK	Protein DEK OS=Homo sapiens OX=9606 GN=DEK PE=1 SV=1	1	4	0	0	0	0	20380000	13089000	19034000	52503000	#DIV/0!	3
Q8IXB1	Q8IXB1	6	6	6	DnaJ homolog subfamily C member 10	DNAJC10	DnaJ homolog subfamily C member 10 OS=Homo sapiens OX=9606 GN=DNAJC10 PE=1 SV=2	1	6	0	0	0	0	17804000	16442000	18156000	52402000	#DIV/0!	3
Q7Z2K6	Q7Z2K6	7	7	7	Endoplasmic reticulum metallopeptidase 1	ERMP1	Endoplasmic reticulum metallopeptidase 1 OS=Homo sapiens OX=9606 GN=ERMP1 PE=1 SV=2	1	7	0	0	0	0	13341000	19364000	19586000	52291000	#DIV/0!	3
Q6GMV2	Q6GMV2	3	3	3	SET and MYND domain-containing protein 5	SMYD5	SET and MYND domain-containing protein 5 OS=Homo sapiens OX=9606 GN=SMYD5 PE=1 SV=2	1	3	0	0	0	0	15570000	21723000	14345000	51638000	#DIV/0!	3
Q9NXW2	Q9NXW2	6	6	6	DnaJ homolog subfamily B member 12	DNAJB12	DnaJ homolog subfamily B member 12 OS=Homo sapiens OX=9606 GN=DNAJB12 PE=1 SV=5	1	6	0	0	0	0	13100000	20031000	18045000	51176000	#DIV/0!	3
P52306	P52306	4	4	4	Rap1 GTPase-GDP dissociation stimulator 1	RAP1GDS1	Rap1 GTPase-GDP dissociation stimulator 1 OS=Homo sapiens OX=9606 GN=RAP1GDS1 PE=1 SV=3	1	4	0	0	0	0	14413000	17514000	15185000	47112000	#DIV/0!	3
O15121	O15121	3	3	3	Sphingolipid delta(4)-desaturase DES1	DEGS1	Sphingolipid delta(4)-desaturase DES1 OS=Homo sapiens OX=9606 GN=DEGS1 PE=1 SV=1	1	3	0	0	0	0	14025000	16915000	15864000	46804000	#DIV/0!	3
Q12981	Q12981	5	5	5	Vesicle transport protein SEC20	BNIP1	Vesicle transport protein SEC20 OS=Homo sapiens OX=9606 GN=BNIP1 PE=1 SV=3	1	5	0	0	0	0	14771000	14950000	17021000	46742000	#DIV/0!	3
Q9H074	Q9H074	3	3	3	Polyadenylate-binding protein-interacting protein 1	PAIP1	Polyadenylate-binding protein-interacting protein 1 OS=Homo sapiens OX=9606 GN=PAIP1 PE=1 SV=1	1	3	0	0	0	0	14237000	18097000	12011000	44345000	#DIV/0!	3
P48729	P48729	4	4	4	Casein kinase I isoform alpha	CSNK1A1	Casein kinase I isoform alpha OS=Homo sapiens OX=9606 GN=CSNK1A1 PE=1 SV=2	1	4	0	0	0	0	13304000	14365000	14360000	42029000	#DIV/0!	3
O15091	O15091	2	2	2	Mitochondrial ribonuclease P protein 3	KIAA0391	Mitochondrial ribonuclease P catalytic subunit OS=Homo sapiens OX=9606 GN=KIAA0391 PE=1 SV=2	1	2	0	0	0	0	12243000	15508000	13371000	41122000	#DIV/0!	3
Q96ER3	Q96ER3	2	2	2	Protein SAAL1	SAAL1	Protein SAAL1 OS=Homo sapiens OX=9606 GN=SAAL1 PE=1 SV=2	1	2	0	0	0	0	16301000	8355300	12250000	36906300	#DIV/0!	3
O43617	O43617	4	4	4	Trafficking protein particle complex subunit 3	TRAPPC3	Trafficking protein particle complex subunit 3 OS=Homo sapiens OX=9606 GN=TRAPPC3 PE=1 SV=1	1	4	0	0	0	0	10544000	12163000	10689000	33396000	#DIV/0!	3
O95218	O95218	2	2	2	Zinc finger Ran-binding domain-containing protein 2	ZRANB2	Zinc finger Ran-binding domain-containing protein 2 OS=Homo sapiens OX=9606 GN=ZRANB2 PE=1 SV=2	1	2	0	0	0	0	9970200	13727000	9646900	33344100	#DIV/0!	3
Q8IV08	Q8IV08	3	3	3	Phospholipase D3	PLD3	Phospholipase D3 OS=Homo sapiens OX=9606 GN=PLD3 PE=1 SV=1	1	3	0	0	0	0	8546200	10813000	9875400	29234600	#DIV/0!	3
Q6YP21	Q6YP21	2	2	2	Kynurenine--oxoglutarate transaminase 3	CCBL2	Kynurenine--oxoglutarate transaminase 3 OS=Homo sapiens OX=9606 GN=KYAT3 PE=1 SV=1	1	2	0	0	0	0	8038600	10664000	10104000	28806600	#DIV/0!	3
P50453	P50453	8	7	6	Serpin B9	SERPINB9	Serpin B9 OS=Homo sapiens OX=9606 GN=SERPINB9 PE=1 SV=1	1	8	0	0	0	0	7765000	9982700	10265000	28012700	#DIV/0!	3
Q7Z5J4	Q7Z5J4	20	20	20	Retinoic acid-induced protein 1	RAI1	Retinoic acid-induced protein 1 OS=Homo sapiens OX=9606 GN=RAI1 PE=1 SV=2	1	20	0	0	0	0	7951400	9834800	5342700	23128900	#DIV/0!	3

## Sheet: BioID-LaA Candidates
Protein IDs	Majority protein IDs	Peptide counts (all)	Peptide counts (razor+unique)	Peptide counts (unique)	Protein names	Gene names	Fasta headers	Number of proteins	Peptides	Control-1	Control-2	Control-3	Sum Control	BioID-LaA-1	BioID-LaA-2	BioID-LaA-3	Sum LaA	Ratio LaA/BioID	N
P02545	P02545	91	91	89	Prelamin-A/C;Lamin-A/C	LMNA	Prelamin-A/C OS=Homo sapiens OX=9606 GN=LMNA PE=1 SV=1	1	91	101910000	80971000	97837000	280718000	99229000000	114830000000	120430000000	334489000000	1191.55	3
P42167	P42167	37	23	23	Lamina-associated polypeptide 2, isoforms beta/gamma;Thymopoietin;Thymopentin	TMPO	Lamina-associated polypeptide 2, isoforms beta/gamma OS=Homo sapiens OX=9606 GN=TMPO PE=1 SV=2	1	37	624240000	674520000	591450000	1890210000	30162000000	41762000000	26885000000	98809000000	52.2741	3
P42166	P42166	48	48	34	Lamina-associated polypeptide 2, isoform alpha;Thymopoietin;Thymopentin	TMPO	Lamina-associated polypeptide 2, isoform alpha OS=Homo sapiens OX=9606 GN=TMPO PE=1 SV=2	1	48	661730000	864520000	787580000	2313830000	22718000000	32017000000	23334000000	78069000000	33.7402	3
Q5JTV8	Q5JTV8	42	42	41	Torsin-1A-interacting protein 1	TOR1AIP1	Torsin-1A-interacting protein 1 OS=Homo sapiens OX=9606 GN=TOR1AIP1 PE=1 SV=2	1	42	77036000	65527000	72728000	215291000	12947000000	18126000000	11318000000	42391000000	196.901	3
Q9Y2U8	Q9Y2U8	59	59	59	Inner nuclear membrane protein Man1	LEMD3	Inner nuclear membrane protein Man1 OS=Homo sapiens OX=9606 GN=LEMD3 PE=1 SV=2	1	59	53215000	83694000	69927000	206836000	13878000000	13666000000	13691000000	41235000000	199.361	3
P49790	P49790	85	85	85	Nuclear pore complex protein Nup153	NUP153	Nuclear pore complex protein Nup153 OS=Homo sapiens OX=9606 GN=NUP153 PE=1 SV=2	1	85	770950000	789330000	613660000	2173940000	12833000000	13079000000	15279000000	41191000000	18.9476	3
P50402	P50402	25	25	25	Emerin	EMD	Emerin OS=Homo sapiens OX=9606 GN=EMD PE=1 SV=1	1	25	285880000	331550000	293740000	911170000	10437000000	10669000000	8727600000	29833600000	32.7421	3
Q8WYP5	Q8WYP5	77	77	77	Protein ELYS	AHCTF1	Protein ELYS OS=Homo sapiens OX=9606 GN=AHCTF1 PE=1 SV=3	1	77	221690000	206930000	264380000	693000000	1601700000	4629300000	4356700000	10587700000	15.2781	3
P52948	P52948	104	104	104	Nuclear pore complex protein Nup98-Nup96;Nuclear pore complex protein Nup98;Nuclear pore complex protein Nup96	NUP98	Nuclear pore complex protein Nup98-Nup96 OS=Homo sapiens OX=9606 GN=NUP98 PE=1 SV=4	1	104	0	32904000	37777000	70681000	2236800000	2518600000	2549900000	7305300000	103.356	3
Q14739	Q14739	22	22	22	Lamin-B receptor	LBR	Lamin-B receptor OS=Homo sapiens OX=9606 GN=LBR PE=1 SV=2	1	22	122610000	124760000	118730000	366100000	2381700000	1720100000	2321300000	6423100000	17.5447	3
P20700	P20700	49	47	44	Lamin-B1	LMNB1	Lamin-B1 OS=Homo sapiens OX=9606 GN=LMNB1 PE=1 SV=2	1	49	0	0	0	0	1814000000	1785300000	2150900000	5750200000	#DIV/0!	3
Q9UKX7	Q9UKX7	26	26	26	Nuclear pore complex protein Nup50	NUP50	Nuclear pore complex protein Nup50 OS=Homo sapiens OX=9606 GN=NUP50 PE=1 SV=2	1	26	0	50247000	39518000	89765000	1221300000	1524600000	1467500000	4213400000	46.9381	3
Q86Y07	Q86Y07	26	26	26	Serine/threonine-protein kinase VRK2	VRK2	Serine/threonine-protein kinase VRK2 OS=Homo sapiens OX=9606 GN=VRK2 PE=1 SV=3	1	26	0	8611700	18127000	26738700	1245100000	1736400000	1175800000	4157300000	155.479	3
O94901	O94901	32	32	31	SUN domain-containing protein 1	SUN1	SUN domain-containing protein 1 OS=Homo sapiens OX=9606 GN=SUN1 PE=1 SV=3	1	32	0	0	0	0	651270000	861460000	715080000	2227810000	#DIV/0!	3
Q9P0U3	Q9P0U3	33	33	33	Sentrin-specific protease 1	SENP1	Sentrin-specific protease 1 OS=Homo sapiens OX=9606 GN=SENP1 PE=1 SV=2	1	33	0	0	0	0	607880000	679920000	850370000	2138170000	#DIV/0!	3
Q03252	Q03252	34	29	29	Lamin-B2	LMNB2	Lamin-B2 OS=Homo sapiens OX=9606 GN=LMNB2 PE=1 SV=4	1	34	0	0	0	0	606620000	570980000	696680000	1874280000	#DIV/0!	3
Q9Y6X4	Q9Y6X4	22	22	22	Soluble lamin-associated protein of 75 kDa	FAM169A	Soluble lamin-associated protein of 75 kDa OS=Homo sapiens OX=9606 GN=FAM169A PE=1 SV=2	1	22	0	0	0	0	392960000	291990000	449430000	1134380000	#DIV/0!	3
Q96HA1	Q96HA1	39	39	12	Nuclear envelope pore membrane protein POM 121	POM121	Nuclear envelope pore membrane protein POM 121 OS=Homo sapiens OX=9606 GN=POM121 PE=1 SV=2	1	39	0	0	0	0	291240000	322320000	301660000	915220000	#DIV/0!	3
Q8WUM0	Q8WUM0	40	40	40	Nuclear pore complex protein Nup133	NUP133	Nuclear pore complex protein Nup133 OS=Homo sapiens OX=9606 GN=NUP133 PE=1 SV=2	1	40	29518000	11568000	15535000	56621000	259290000	287420000	326520000	873230000	15.4224	3
O75694	O75694	50	50	50	Nuclear pore complex protein Nup155	NUP155	Nuclear pore complex protein Nup155 OS=Homo sapiens OX=9606 GN=NUP155 PE=1 SV=1	1	50	8526000	0	0	8526000	153200000	317010000	293800000	764010000	89.6094	3
Q9BWN1	Q9BWN1	17	17	17	Proline-rich protein 14	PRR14	Proline-rich protein 14 OS=Homo sapiens OX=9606 GN=PRR14 PE=1 SV=1	1	17	0	0	0	0	126160000	147620000	157390000	431170000	#DIV/0!	3
Q9UH99	Q9UH99	13	12	12	SUN domain-containing protein 2	SUN2	SUN domain-containing protein 2 OS=Homo sapiens OX=9606 GN=SUN2 PE=1 SV=3	1	13	0	0	0	0	133080000	149400000	101050000	383530000	#DIV/0!	3
Q96SK2	Q96SK2	24	24	24	Transmembrane protein 209	TMEM209	Transmembrane protein 209 OS=Homo sapiens OX=9606 GN=TMEM209 PE=1 SV=2	1	24	0	0	0	0	107240000	102870000	127240000	337350000	#DIV/0!	3
P49585;Q9Y5K3	P49585	11;5	11;5	11;5	Choline-phosphate cytidylyltransferase A	PCYT1A	Choline-phosphate cytidylyltransferase A OS=Homo sapiens OX=9606 GN=PCYT1A PE=1 SV=2	2	11	0	0	0	0	105600000	93072000	99971000	298643000	#DIV/0!	3
A8CG34;A6NF01;Q6PJE2	A8CG34	35;12;9	8;2;0	8;2;0	Nuclear envelope pore membrane protein POM 121C	POM121C	Nuclear envelope pore membrane protein POM 121C OS=Homo sapiens OX=9606 GN=POM121C PE=1 SV=3	3	35	0	0	0	0	83300000	102320000	109260000	294880000	#DIV/0!	3
O60318	O60318	37	37	37	Germinal-center associated nuclear protein	MCM3AP	Germinal-center associated nuclear protein OS=Homo sapiens OX=9606 GN=MCM3AP PE=1 SV=2	1	37	0	0	0	0	80717000	79181000	130600000	290498000	#DIV/0!	3
Q3LXA3	Q3LXA3	16	16	16	Bifunctional ATP-dependent dihydroxyacetone kinase/FAD-AMP lyase (cyclizing);ATP-dependent dihydroxyacetone kinase;FAD-AMP lyase (cyclizing)	DAK	Triokinase/FMN cyclase OS=Homo sapiens OX=9606 GN=TKFC PE=1 SV=2	1	16	0	0	15635000	15635000	87893000	50641000	84633000	223167000	14.2736	3
Q9Y679	Q9Y679	8	8	8	Ancient ubiquitous protein 1	AUP1	Ancient ubiquitous protein 1 OS=Homo sapiens OX=9606 GN=AUP1 PE=1 SV=2	1	8	0	0	0	0	37751000	100690000	83552000	221993000	#DIV/0!	3
Q9Y224	Q9Y224	12	12	12	UPF0568 protein C14orf166	C14orf166	RNA transcription, translation and transport factor protein OS=Homo sapiens OX=9606 GN=RTRAF PE=1 SV=1	1	12	0	0	19124000	19124000	31314000	117300000	69278000	217892000	11.3936	3
Q13190	Q13190	9	9	9	Syntaxin-5	STX5	Syntaxin-5 OS=Homo sapiens OX=9606 GN=STX5 PE=1 SV=2	1	9	0	0	0	0	71022000	78768000	66588000	216378000	#DIV/0!	3
P04818	P04818	8	8	8	Thymidylate synthase	TYMS	Thymidylate synthase OS=Homo sapiens OX=9606 GN=TYMS PE=1 SV=3	1	8	0	0	0	0	71378000	59909000	60952000	192239000	#DIV/0!	3
P38159;Q96E39;O75526;Q8N7X1	P38159;Q96E39	15;8;4;1	15;8;4;1	15;8;4;1	RNA-binding motif protein, X chromosome;RNA-binding motif protein, X chromosome, N-terminally processed;RNA binding motif protein, X-linked-like-1	RBMX;RBMXL1	RNA-binding motif protein, X chromosome OS=Homo sapiens OX=9606 GN=RBMX PE=1 SV=3;RNA binding motif protein, X-linked-like-1 OS=Homo sapiens OX=9606 GN=RBMXL1 PE=1 SV=1	4	15	0	0	0	0	103320000	33337000	38970000	175627000	#DIV/0!	3
Q5SNT2	Q5SNT2	11	11	11	Transmembrane protein 201	TMEM201	Transmembrane protein 201 OS=Homo sapiens OX=9606 GN=TMEM201 PE=1 SV=1	1	11	0	0	0	0	48900000	65597000	60039000	174536000	#DIV/0!	3
Q9H0C8	Q9H0C8	9	9	9	Integrin-linked kinase-associated serine/threonine phosphatase 2C	ILKAP	Integrin-linked kinase-associated serine/threonine phosphatase 2C OS=Homo sapiens OX=9606 GN=ILKAP PE=1 SV=1	1	9	0	0	0	0	50995000	71016000	50784000	172795000	#DIV/0!	3
Q9NXE4	Q9NXE4	24	24	24	Sphingomyelin phosphodiesterase 4	SMPD4	Sphingomyelin phosphodiesterase 4 OS=Homo sapiens OX=9606 GN=SMPD4 PE=1 SV=3	1	24	0	0	0	0	19942000	67587000	79533000	167062000	#DIV/0!	3
Q86V81	Q86V81	5	5	5	THO complex subunit 4	ALYREF	THO complex subunit 4 OS=Homo sapiens OX=9606 GN=ALYREF PE=1 SV=3	1	5	0	0	0	0	97562000	33341000	34423000	165326000	#DIV/0!	3
Q5VT79	Q5VT79	9	9	1	Annexin A8-like protein 2	ANXA8L2	Annexin A8-like protein 1 OS=Homo sapiens OX=9606 GN=ANXA8L1 PE=2 SV=2	1	9	0	0	0	0	25656000	54968000	78489000	159113000	#DIV/0!	3
Q8TA86	Q8TA86	4	4	4	Retinitis pigmentosa 9 protein	RP9	Retinitis pigmentosa 9 protein OS=Homo sapiens OX=9606 GN=RP9 PE=1 SV=2	1	4	0	0	0	0	47038000	39336000	54557000	140931000	#DIV/0!	3
P51798	P51798	6	6	6	H(+)/Cl(-) exchange transporter 7	CLCN7	H(+)/Cl(-) exchange transporter 7 OS=Homo sapiens OX=9606 GN=CLCN7 PE=1 SV=2	1	6	0	0	0	0	37214000	43093000	52462000	132769000	#DIV/0!	3
Q8N766	Q8N766	10	10	10	ER membrane protein complex subunit 1	EMC1	ER membrane protein complex subunit 1 OS=Homo sapiens OX=9606 GN=EMC1 PE=1 SV=1	1	10	0	0	0	0	40038000	22608000	64736000	127382000	#DIV/0!	3
Q96S55	Q96S55	10	10	10	ATPase WRNIP1	WRNIP1	ATPase WRNIP1 OS=Homo sapiens OX=9606 GN=WRNIP1 PE=1 SV=2	1	10	0	0	0	0	42104000	40835000	41539000	124478000	#DIV/0!	3
O15269	O15269	9	9	9	Serine palmitoyltransferase 1	SPTLC1	Serine palmitoyltransferase 1 OS=Homo sapiens OX=9606 GN=SPTLC1 PE=1 SV=1	1	9	0	0	0	0	32514000	51502000	30498000	114514000	#DIV/0!	3
Q9H089	Q9H089	10	10	10	Large subunit GTPase 1 homolog	LSG1	Large subunit GTPase 1 homolog OS=Homo sapiens OX=9606 GN=LSG1 PE=1 SV=2	1	10	0	0	0	0	35093000	24736000	52937000	112766000	#DIV/0!	3
Q6NUM9	Q6NUM9	7	7	7	All-trans-retinol 13,14-reductase	RETSAT	All-trans-retinol 13,14-reductase OS=Homo sapiens OX=9606 GN=RETSAT PE=1 SV=2	1	7	0	0	0	0	34740000	45784000	28506000	109030000	#DIV/0!	3
P31350	P31350	5	5	5	Ribonucleoside-diphosphate reductase subunit M2	RRM2	Ribonucleoside-diphosphate reductase subunit M2 OS=Homo sapiens OX=9606 GN=RRM2 PE=1 SV=1	1	5	0	0	0	0	37209000	35173000	35197000	107579000	#DIV/0!	3
Q16401	Q16401	12	12	12	26S proteasome non-ATPase regulatory subunit 5	PSMD5	26S proteasome non-ATPase regulatory subunit 5 OS=Homo sapiens OX=9606 GN=PSMD5 PE=1 SV=3	1	12	0	0	8756000	8756000	29509000	61236000	13967000	104712000	11.9589	3
Q9NZ43	Q9NZ43	8	8	8	Vesicle transport protein USE1	USE1	Vesicle transport protein USE1 OS=Homo sapiens OX=9606 GN=USE1 PE=1 SV=2	1	8	0	0	0	0	31497000	34768000	36414000	102679000	#DIV/0!	3
P35250	P35250	9	9	9	Replication factor C subunit 2	RFC2	Replication factor C subunit 2 OS=Homo sapiens OX=9606 GN=RFC2 PE=1 SV=3	1	9	0	0	0	0	34914000	35894000	26635000	97443000	#DIV/0!	3
Q9NW82	Q9NW82	10	10	10	WD repeat-containing protein 70	WDR70	WD repeat-containing protein 70 OS=Homo sapiens OX=9606 GN=WDR70 PE=1 SV=1	1	10	0	0	0	0	27839000	25049000	35575000	88463000	#DIV/0!	3
P84103	P84103	4	4	4	Serine/arginine-rich splicing factor 3	SRSF3	Serine/arginine-rich splicing factor 3 OS=Homo sapiens OX=9606 GN=SRSF3 PE=1 SV=1	1	4	0	0	0	0	29253000	21953000	29142000	80348000	#DIV/0!	3
O15305;Q92871	O15305	5;1	5;1	5;1	Phosphomannomutase 2	PMM2	Phosphomannomutase 2 OS=Homo sapiens OX=9606 GN=PMM2 PE=1 SV=1	2	5	0	0	0	0	35333000	21082000	22848000	79263000	#DIV/0!	3
O95336	O95336	10	10	10	6-phosphogluconolactonase	PGLS	6-phosphogluconolactonase OS=Homo sapiens OX=9606 GN=PGLS PE=1 SV=2	1	10	0	0	0	0	9400300	46283000	21485000	77168300	#DIV/0!	3
Q9Y5L4	Q9Y5L4	4	4	4	Mitochondrial import inner membrane translocase subunit Tim13	TIMM13	Mitochondrial import inner membrane translocase subunit Tim13 OS=Homo sapiens OX=9606 GN=TIMM13 PE=1 SV=1	1	4	0	0	0	0	15330000	45825000	15410000	76565000	#DIV/0!	3
Q9Y2T2;P53677	Q9Y2T2	8;2	8;2	8;2	AP-3 complex subunit mu-1	AP3M1	AP-3 complex subunit mu-1 OS=Homo sapiens OX=9606 GN=AP3M1 PE=1 SV=1	2	8	0	0	0	0	16608000	13745000	29550000	59903000	#DIV/0!	3
Q5VV42	Q5VV42	5	5	5	Threonylcarbamoyladenosine tRNA methylthiotransferase	CDKAL1	Threonylcarbamoyladenosine tRNA methylthiotransferase OS=Homo sapiens OX=9606 GN=CDKAL1 PE=1 SV=1	1	5	0	0	0	0	17557000	23989000	18076000	59622000	#DIV/0!	3
O75340	O75340	5	5	5	Programmed cell death protein 6	PDCD6	Programmed cell death protein 6 OS=Homo sapiens OX=9606 GN=PDCD6 PE=1 SV=1	1	5	0	0	0	0	20748000	20409000	15936000	57093000	#DIV/0!	3
P08133	P08133	7	7	7	Annexin A6	ANXA6	Annexin A6 OS=Homo sapiens OX=9606 GN=ANXA6 PE=1 SV=3	1	7	0	0	0	0	18070000	10941000	14378000	43389000	#DIV/0!	3
Q9Y446	Q9Y446	17	17	17	Plakophilin-3	PKP3	Plakophilin-3 OS=Homo sapiens OX=9606 GN=PKP3 PE=1 SV=1	1	17	0	0	0	0	15493000	16186000	7838100	39517100	#DIV/0!	3

## Sheet: BioID-LaA UniProt Designations
yourlist:M201909058471C63D39733769F8E060B506551E1240F860A	Entry	Entry name	Status	Protein names	Gene names	Organism	Length	Subcellular location [CC]	Transmembrane
Q9BWN1	Q9BWN1	PRR14_HUMAN	reviewed	Proline-rich protein 14	PRR14	Homo sapiens (Human)	585	SUBCELLULAR LOCATION: Chromosome {ECO:0000269|PubMed:24209742}. Nucleus {ECO:0000269|PubMed:25906157}. Nucleus lamina {ECO:0000269|PubMed:24209742}. Nucleus, nucleoplasm {ECO:0000269|PubMed:24209742}. Note=During interphase, associated with peripheral heterochromatin at the nuclear lamina. Released from the nuclear lamina in mitotic prophase and remains highly dispersed in metaphase. Associates w…
Q8WYP5	Q8WYP5	ELYS_HUMAN	reviewed	Protein ELYS (Embryonic large molecule derived from yolk sac) (Protein MEL-28) (Putative AT-hook-containing transcription factor 1)	AHCTF1 ELYS TMBS62 MSTP108	Homo sapiens (Human)	2266	SUBCELLULAR LOCATION: Cytoplasm {ECO:0000250|UniProtKB:Q8CJF7}. Nucleus {ECO:0000269|PubMed:17098863, ECO:0000269|PubMed:27341616}. Nucleus envelope {ECO:0000269|PubMed:17098863, ECO:0000269|PubMed:27341616}. Nucleus matrix {ECO:0000269|PubMed:17098863}. Chromosome, centromere, kinetochore {ECO:0000269|PubMed:17098863, ECO:0000269|PubMed:27341616}. Nucleus, nucleoplasm {ECO:0000269|PubMed:1709886…
Q5SNT2	Q5SNT2	TM201_HUMAN	reviewed	Transmembrane protein 201 (Spindle-associated membrane protein 1)	TMEM201 NET5 SAMP1	Homo sapiens (Human)	666	SUBCELLULAR LOCATION: Isoform 2: Nucleus inner membrane {ECO:0000269|PubMed:19494128, ECO:0000269|PubMed:21610090}; Multi-pass membrane protein {ECO:0000269|PubMed:19494128}. Cytoplasm, cytoskeleton, spindle pole {ECO:0000269|PubMed:19494128}. Note=The C-terminal of isoform 2 is located on the nucleoplasmic side. During interphase, isoform 2 is distributed in the inner nuclear membrane in distinc…	TRANSMEM 214 234 Helical. {ECO:0000255}.; TRANSMEM 298 318 Helical. {ECO:0000255}.; TRANSMEM 323 343 Helical. {ECO:0000255}.; TRANSMEM 357 374 Helical. {ECO:0000255}.; TRANSMEM 645 665 Helical. {ECO:0000255}.
O60318	O60318	GANP_HUMAN	reviewed	Germinal-center associated nuclear protein (GANP) (EC 2.3.1.48) (80 kDa MCM3-associated protein) (MCM3 acetylating protein) (MCM3AP) (EC 2.3.1.-) (MCM3 acetyltransferase)	MCM3AP GANP KIAA0572 MAP80	Homo sapiens (Human)	1980	SUBCELLULAR LOCATION: Isoform GANP: Nucleus envelope {ECO:0000269|PubMed:20005110, ECO:0000269|PubMed:21195085, ECO:0000269|PubMed:22307388, ECO:0000269|PubMed:23591820, ECO:0000269|PubMed:28633435}. Nucleus, nuclear pore complex {ECO:0000269|PubMed:22307388, ECO:0000269|PubMed:23591820}. Nucleus, nucleoplasm {ECO:0000269|PubMed:20005110}. Chromosome {ECO:0000269|PubMed:23652018}. Note=Predominan…
P02545	P02545	LMNA_HUMAN	reviewed	Prelamin-A/C [Cleaved into: Lamin-A/C (70 kDa lamin) (Renal carcinoma antigen NY-REN-32)]	LMNA LMN1	Homo sapiens (Human)	664	SUBCELLULAR LOCATION: Nucleus {ECO:0000269|PubMed:15372542}. Nucleus envelope {ECO:0000269|PubMed:29599122}. Nucleus lamina. Nucleus, nucleoplasm. Note=Farnesylation of prelamin-A/C facilitates nuclear envelope targeting and subsequent cleaveage by ZMPSTE24/FACE1 to remove the farnesyl group produces mature lamin-A/C, which can then be inserted into the nuclear lamina. EMD is required for proper …
Q9Y6X4	Q9Y6X4	F169A_HUMAN	reviewed	Soluble lamin-associated protein of 75 kDa (SLAP75) (Protein FAM169A)	FAM169A KIAA0888	Homo sapiens (Human)	670	SUBCELLULAR LOCATION: Nucleus envelope {ECO:0000269|PubMed:22412018}. Nucleus inner membrane {ECO:0000269|PubMed:22412018}; Peripheral membrane protein {ECO:0000269|PubMed:22412018}; Nucleoplasmic side {ECO:0000269|PubMed:22412018}. Note=Enriched at the nuclear lamina.
Q5JTV8	Q5JTV8	TOIP1_HUMAN	reviewed	Torsin-1A-interacting protein 1 (Lamin-associated protein 1B) (LAP1B)	TOR1AIP1 LAP1	Homo sapiens (Human)	583	SUBCELLULAR LOCATION: Nucleus inner membrane {ECO:0000269|PubMed:12061773, ECO:0000269|PubMed:24275647}; Single-pass membrane protein {ECO:0000269|PubMed:12061773, ECO:0000269|PubMed:24275647}.	TRANSMEM 339 355 Helical. {ECO:0000255}.
O94901	O94901	SUN1_HUMAN	reviewed	SUN domain-containing protein 1 (Protein unc-84 homolog A) (Sad1/unc-84 protein-like 1)	SUN1 KIAA0810 UNC84A	Homo sapiens (Human)	812	SUBCELLULAR LOCATION: Nucleus inner membrane {ECO:0000269|PubMed:12958361, ECO:0000269|PubMed:16445915, ECO:0000269|PubMed:17132086, ECO:0000269|PubMed:18845190, ECO:0000269|PubMed:19933576}; Single-pass type II membrane protein {ECO:0000269|PubMed:12958361, ECO:0000269|PubMed:16445915, ECO:0000269|PubMed:17132086, ECO:0000269|PubMed:18845190, ECO:0000269|PubMed:19933576}. Note=At oocyte MI stage…	TRANSMEM 316 335 Helical.
Q9UH99	Q9UH99	SUN2_HUMAN	reviewed	SUN domain-containing protein 2 (Protein unc-84 homolog B) (Rab5-interacting protein) (Rab5IP) (Sad1/unc-84 protein-like 2)	SUN2 FRIGG KIAA0668 RAB5IP UNC84B	Homo sapiens (Human)	717	SUBCELLULAR LOCATION: Nucleus inner membrane {ECO:0000269|PubMed:15082709}; Single-pass type II membrane protein {ECO:0000269|PubMed:15082709}. Nucleus envelope {ECO:0000269|PubMed:15082709, ECO:0000269|PubMed:17132086, ECO:0000269|PubMed:17724119}. Endosome membrane {ECO:0000269|PubMed:10818110}; Single-pass type II membrane protein {ECO:0000305}.	TRANSMEM 213 233 Helical.
Q9Y2U8	Q9Y2U8	MAN1_HUMAN	reviewed	Inner nuclear membrane protein Man1 (LEM domain-containing protein 3)	LEMD3 MAN1	Homo sapiens (Human)	911	SUBCELLULAR LOCATION: Nucleus inner membrane {ECO:0000269|PubMed:15647271}; Multi-pass membrane protein {ECO:0000269|PubMed:15647271}.	TRANSMEM 475 495 Helical. {ECO:0000255}.; TRANSMEM 628 648 Helical. {ECO:0000255}.
P50402	P50402	EMD_HUMAN	reviewed	Emerin	EMD EDMD STA	Homo sapiens (Human)	254	SUBCELLULAR LOCATION: Nucleus inner membrane {ECO:0000269|PubMed:19167377}; Single-pass membrane protein; Nucleoplasmic side {ECO:0000269|PubMed:19167377}. Nucleus outer membrane. Note=Colocalized with BANF1 at the central region of the assembling nuclear rim, near spindle-attachment sites. The accumulation of different intermediates of prelamin-A/C (non-farnesylated or carboxymethylated farnesyl…	TRANSMEM 223 243 Helical. {ECO:0000255}.
Q14739	Q14739	LBR_HUMAN	reviewed	Delta(14)-sterol reductase LBR (Delta-14-SR) (EC 1.3.1.70) (3-beta-hydroxysterol Delta (14)-reductase) (C-14 sterol reductase) (C14SR) (Integral nuclear envelope inner membrane protein) (LMN2R) (Lamin-B receptor) (Sterol C14-reductase)	LBR	Homo sapiens (Human)	615	SUBCELLULAR LOCATION: Nucleus inner membrane {ECO:0000269|PubMed:8157662}; Multi-pass membrane protein {ECO:0000255}. Endoplasmic reticulum membrane {ECO:0000269|PubMed:21327084}. Cytoplasm {ECO:0000269|PubMed:21327084}. Nucleus {ECO:0000269|PubMed:21327084}. Note=Nucleus; nuclear rim. {ECO:0000269|PubMed:21327084}.	TRANSMEM 212 232 Helical. {ECO:0000255}.; TRANSMEM 258 278 Helical. {ECO:0000255}.; TRANSMEM 299 319 Helical. {ECO:0000255}.; TRANSMEM 326 346 Helical. {ECO:0000255}.; TRANSMEM 386 406 Helical. {ECO:0000255}.; TRANSMEM 447 467 Helical. {ECO:0000255}.; TRANSMEM 481 501 Helical. {ECO:0000255}.; TRANSMEM 561 581 Helical. {ECO:0000255}.
P20700	P20700	LMNB1_HUMAN	reviewed	Lamin-B1	LMNB1 LMN2 LMNB	Homo sapiens (Human)	586	SUBCELLULAR LOCATION: Nucleus inner membrane; Lipid-anchor; Nucleoplasmic side.
Q03252	Q03252	LMNB2_HUMAN	reviewed	Lamin-B2	LMNB2 LMN2	Homo sapiens (Human)	620	SUBCELLULAR LOCATION: Nucleus inner membrane; Lipid-anchor; Nucleoplasmic side.
P42167	P42167	LAP2B_HUMAN	reviewed	Lamina-associated polypeptide 2, isoforms beta/gamma (Thymopoietin, isoforms beta/gamma) (TP beta/gamma) (Thymopoietin-related peptide isoforms beta/gamma) (TPRP isoforms beta/gamma) [Cleaved into: Thymopoietin (TP) (Splenin); Thymopentin (TP5)]	TMPO LAP2	Homo sapiens (Human)	454	SUBCELLULAR LOCATION: Nucleus inner membrane; Single-pass type II membrane protein. Note=Tightly associated with the nuclear lamina.; SUBCELLULAR LOCATION: Isoform Zeta: Cytoplasm {ECO:0000269|PubMed:18403046}.	TRANSMEM 411 434 Helical; Signal-anchor for type II membrane protein. {ECO:0000255}.
P52948	P52948	NUP98_HUMAN	reviewed	Nuclear pore complex protein Nup98-Nup96 (EC 3.4.21.-) [Cleaved into: Nuclear pore complex protein Nup98 (98 kDa nucleoporin) (Nucleoporin Nup98) (Nup98); Nuclear pore complex protein Nup96 (96 kDa nucleoporin) (Nucleoporin Nup96) (Nup96)]	NUP98 ADAR2	Homo sapiens (Human)	1817	SUBCELLULAR LOCATION: Nucleus membrane {ECO:0000269|PubMed:10087256, ECO:0000269|PubMed:11106761, ECO:0000269|PubMed:11839768, ECO:0000269|PubMed:12191480, ECO:0000269|PubMed:12802065, ECO:0000269|PubMed:15229283, ECO:0000269|PubMed:20407419, ECO:0000269|PubMed:28221134}; Peripheral membrane protein; Nucleoplasmic side {ECO:0000269|PubMed:11839768}. Nucleus, nuclear pore complex {ECO:0000269|PubM…
O75694	O75694	NU155_HUMAN	reviewed	Nuclear pore complex protein Nup155 (155 kDa nucleoporin) (Nucleoporin Nup155)	NUP155 KIAA0791	Homo sapiens (Human)	1391	SUBCELLULAR LOCATION: Nucleus, nuclear pore complex {ECO:0000250|UniProtKB:P37199}. Nucleus membrane {ECO:0000250|UniProtKB:P37199}; Peripheral membrane protein {ECO:0000250|UniProtKB:P37199}; Cytoplasmic side {ECO:0000250|UniProtKB:P37199}. Nucleus membrane {ECO:0000250|UniProtKB:P37199}; Peripheral membrane protein {ECO:0000250|UniProtKB:P37199}; Nucleoplasmic side {ECO:0000250|UniProtKB:P37199…
Q8WUM0	Q8WUM0	NU133_HUMAN	reviewed	Nuclear pore complex protein Nup133 (133 kDa nucleoporin) (Nucleoporin Nup133)	NUP133	Homo sapiens (Human)	1156	SUBCELLULAR LOCATION: Nucleus, nuclear pore complex {ECO:0000269|PubMed:11564755, ECO:0000269|PubMed:11684705}. Chromosome, centromere, kinetochore {ECO:0000269|PubMed:11564755}. Note=Located on both the cytoplasmic and nuclear sides of the nuclear pore (PubMed:11564755). During mitosis, localizes to the kinetochores (PubMed:11564755). {ECO:0000269|PubMed:11564755, ECO:0000269|PubMed:11684705}.
Q9UKX7	Q9UKX7	NUP50_HUMAN	reviewed	Nuclear pore complex protein Nup50 (50 kDa nucleoporin) (Nuclear pore-associated protein 60 kDa-like) (Nucleoporin Nup50)	NUP50 NPAP60L PRO1146	Homo sapiens (Human)	468	SUBCELLULAR LOCATION: Nucleus, nuclear pore complex {ECO:0000269|PubMed:12802065}. Nucleus membrane {ECO:0000250|UniProtKB:O08587}; Peripheral membrane protein {ECO:0000250|UniProtKB:O08587}; Nucleoplasmic side {ECO:0000250|UniProtKB:O08587}. Note=Localizes to the nucleoplasmic fibrils of the nuclear pore complex (By similarity). Dissociates from the NPC structure early during prophase of mitosis…
Q96HA1	Q96HA1	P121A_HUMAN	reviewed	Nuclear envelope pore membrane protein POM 121 (Nuclear envelope pore membrane protein POM 121A) (Nucleoporin Nup121) (Pore membrane protein of 121 kDa)	POM121 KIAA0618 NUP121 POM121A	Homo sapiens (Human)	1249	SUBCELLULAR LOCATION: Nucleus, nuclear pore complex {ECO:0000269|PubMed:17900573}. Nucleus membrane {ECO:0000269|PubMed:17900573}; Single-pass membrane protein {ECO:0000269|PubMed:17900573}. Endoplasmic reticulum membrane {ECO:0000250}; Single-pass membrane protein {ECO:0000250}. Note=Stably associated with the NPC throughout interphase and the endoplasmic reticulum during metaphase. {ECO:0000250…	TRANSMEM 35 55 Helical. {ECO:0000255}.
A8CG34	A8CG34	P121C_HUMAN	reviewed	Nuclear envelope pore membrane protein POM 121C (Nuclear pore membrane protein 121-2) (POM121-2) (Pore membrane protein of 121 kDa C)	POM121C	Homo sapiens (Human)	1229	SUBCELLULAR LOCATION: Nucleus, nuclear pore complex {ECO:0000269|PubMed:17900573}. Nucleus membrane {ECO:0000269|PubMed:17900573}; Single-pass membrane protein {ECO:0000269|PubMed:17900573}. Endoplasmic reticulum membrane {ECO:0000250}; Single-pass membrane protein {ECO:0000250}. Note=Stably associated with the NPC throughout interphase and the endoplasmic reticulum during metaphase. {ECO:0000250…	TRANSMEM 41 61 Helical. {ECO:0000255}.
P49790	P49790	NU153_HUMAN	reviewed	Nuclear pore complex protein Nup153 (153 kDa nucleoporin) (Nucleoporin Nup153)	NUP153	Homo sapiens (Human)	1475	SUBCELLULAR LOCATION: Nucleus. Nucleus membrane. Nucleus, nuclear pore complex. Note=Tightly associated with the nuclear membrane and lamina (By similarity). Localized to the nucleoplasmic side of the nuclear pore complex (NPC) core structure, forming a fibrous structure called the nuclear basket. Dissociates from the NPC structure early during prophase of mitosis. Integrated in the newly assembl…
Q9H089	Q9H089	LSG1_HUMAN	reviewed	Large subunit GTPase 1 homolog (hLsg1) (EC 3.6.1.-)	LSG1	Homo sapiens (Human)	658	SUBCELLULAR LOCATION: Cytoplasm {ECO:0000269|PubMed:16209721}. Endoplasmic reticulum {ECO:0000269|PubMed:16209721}. Nucleus, Cajal body {ECO:0000269|PubMed:16209721}. Note=Shuttles between the Cajal bodies in the nucleus and the endoplasmic reticulum.
O75340	O75340	PDCD6_HUMAN	reviewed	Programmed cell death protein 6 (Apoptosis-linked gene 2 protein homolog) (ALG-2)	PDCD6 ALG2	Homo sapiens (Human)	191	SUBCELLULAR LOCATION: Endoplasmic reticulum membrane {ECO:0000269|PubMed:16957052, ECO:0000269|PubMed:27813252}; Peripheral membrane protein {ECO:0000269|PubMed:16957052}. Cytoplasmic vesicle, COPII-coated vesicle membrane {ECO:0000269|PubMed:27716508}. Cytoplasm {ECO:0000269|PubMed:27716508, ECO:0000269|PubMed:27784779}. Nucleus {ECO:0000269|PubMed:17045351, ECO:0000269|PubMed:21122810, ECO:0000…
Q86Y07	Q86Y07	VRK2_HUMAN	reviewed	Serine/threonine-protein kinase VRK2 (EC 2.7.11.1) (Vaccinia-related kinase 2)	VRK2	Homo sapiens (Human)	508	SUBCELLULAR LOCATION: Isoform 1: Cytoplasm. Endoplasmic reticulum membrane {ECO:0000305}; Single-pass type IV membrane protein {ECO:0000305}. Mitochondrion membrane {ECO:0000305}; Single-pass type IV membrane protein {ECO:0000305}.; SUBCELLULAR LOCATION: Isoform 2: Cytoplasm. Nucleus.	TRANSMEM 487 507 Helical; Anchor for type IV membrane protein. {ECO:0000255}.
Q8TA86	Q8TA86	RP9_HUMAN	reviewed	Retinitis pigmentosa 9 protein (Pim-1-associated protein) (PAP-1)	RP9	Homo sapiens (Human)	221	SUBCELLULAR LOCATION: Nucleus {ECO:0000250}.
Q86V81	Q86V81	THOC4_HUMAN	reviewed	THO complex subunit 4 (Tho4) (Ally of AML-1 and LEF-1) (Aly/REF export factor) (Transcriptional coactivator Aly/REF) (bZIP-enhancing factor BEF)	ALYREF ALY BEF THOC4	Homo sapiens (Human)	257	SUBCELLULAR LOCATION: Nucleus {ECO:0000269|PubMed:10488337, ECO:0000269|PubMed:19324961, ECO:0000269|PubMed:23826332, ECO:0000305|PubMed:18974867}. Nucleus speckle {ECO:0000269|PubMed:19324961, ECO:0000269|PubMed:23826332}. Cytoplasm {ECO:0000269|PubMed:19324961}. Note=Colocalizes with the core EJC, ALYREF/THOC4, NXF1 and DDX39B in the nucleus and nuclear speckles. Travels to the cytoplasm as par…
P84103	P84103	SRSF3_HUMAN	reviewed	Serine/arginine-rich splicing factor 3 (Pre-mRNA-splicing factor SRP20) (Splicing factor, arginine/serine-rich 3)	SRSF3 SFRS3 SRP20	Homo sapiens (Human)	164	SUBCELLULAR LOCATION: Nucleus {ECO:0000269|PubMed:11336712}. Nucleus speckle {ECO:0000269|PubMed:26876937}. Cytoplasm {ECO:0000269|PubMed:11336712}. Note=Recruited to nuclear speckles following interaction with YTHDC1. {ECO:0000269|PubMed:26876937}.
Q9Y224	Q9Y224	RTRAF_HUMAN	reviewed	RNA transcription, translation and transport factor protein (CLE7 homolog) (CLE) (hCLE)	RTRAF C14orf166 CGI-99	Homo sapiens (Human)	244	SUBCELLULAR LOCATION: Nucleus {ECO:0000269|PubMed:15147888, ECO:0000269|PubMed:24608264}. Cytoplasm, cytosol {ECO:0000269|PubMed:15147888, ECO:0000269|PubMed:24608264}. Cytoplasm, perinuclear region {ECO:0000269|PubMed:15147888}. Cytoplasm, cytoskeleton, microtubule organizing center, centrosome {ECO:0000269|PubMed:15147888}. Note=May localize at the centrosome during mitosis (PubMed:15147888). S…
Q96S55	Q96S55	WRIP1_HUMAN	reviewed	ATPase WRNIP1 (EC 3.6.1.3) (Werner helicase-interacting protein 1)	WRNIP1 WHIP	Homo sapiens (Human)	665	SUBCELLULAR LOCATION: Nucleus {ECO:0000269|PubMed:18842586}. Cytoplasm {ECO:0000269|PubMed:29053956}. Note=Colocalizes with WRN in granular structures in the nucleus. {ECO:0000269|PubMed:18842586, ECO:0000269|PubMed:29053956}.
P38159	P38159	RBMX_HUMAN	reviewed	RNA-binding motif protein, X chromosome (Glycoprotein p43) (Heterogeneous nuclear ribonucleoprotein G) (hnRNP G) [Cleaved into: RNA-binding motif protein, X chromosome, N-terminally processed]	RBMX HNRPG RBMXP1	Homo sapiens (Human)	391	SUBCELLULAR LOCATION: Nucleus {ECO:0000269|PubMed:19282290, ECO:0000269|PubMed:21327109}. Note=Component of ribonucleosomes. Localizes in numerous small granules in the nucleus.
P04818	P04818	TYSY_HUMAN	reviewed	Thymidylate synthase (TS) (TSase) (EC 2.1.1.45)	TYMS TS OK/SW-cl.29	Homo sapiens (Human)	313	SUBCELLULAR LOCATION: Nucleus {ECO:0000269|PubMed:21876188}. Cytoplasm {ECO:0000269|PubMed:21876188}. Mitochondrion {ECO:0000269|PubMed:21876188}. Mitochondrion matrix {ECO:0000269|PubMed:21876188}. Mitochondrion inner membrane {ECO:0000269|PubMed:21876188}.
Q9P0U3	Q9P0U3	SENP1_HUMAN	reviewed	Sentrin-specific protease 1 (EC 3.4.22.-) (Sentrin/SUMO-specific protease SENP1)	SENP1	Homo sapiens (Human)	644	SUBCELLULAR LOCATION: Nucleus {ECO:0000269|PubMed:25406032}. Cytoplasm. Note=Shuttles between cytoplasm and nucleus.
P35250	P35250	RFC2_HUMAN	reviewed	Replication factor C subunit 2 (Activator 1 40 kDa subunit) (A1 40 kDa subunit) (Activator 1 subunit 2) (Replication factor C 40 kDa subunit) (RF-C 40 kDa subunit) (RFC40)	RFC2	Homo sapiens (Human)	354	SUBCELLULAR LOCATION: Nucleus {ECO:0000305}.
Q9Y446	Q9Y446	PKP3_HUMAN	reviewed	Plakophilin-3	PKP3	Homo sapiens (Human)	797	SUBCELLULAR LOCATION: Nucleus. Cell junction, desmosome. Note=Nuclear and associated with desmosomes.
P42166	P42166	LAP2A_HUMAN	reviewed	Lamina-associated polypeptide 2, isoform alpha (Thymopoietin isoform alpha) (TP alpha) (Thymopoietin-related peptide isoform alpha) (TPRP isoform alpha) [Cleaved into: Thymopoietin (TP) (Splenin); Thymopentin (TP5)]	TMPO LAP2	Homo sapiens (Human)	694	SUBCELLULAR LOCATION: Nucleus. Chromosome. Note=Expressed diffusely throughout the nucleus.
O15269	O15269	SPTC1_HUMAN	reviewed	Serine palmitoyltransferase 1 (EC 2.3.1.50) (Long chain base biosynthesis protein 1) (LCB 1) (Serine-palmitoyl-CoA transferase 1) (SPT 1) (SPT1)	SPTLC1 LCB1	Homo sapiens (Human)	473	SUBCELLULAR LOCATION: Endoplasmic reticulum membrane {ECO:0000250|UniProtKB:O35704}; Single-pass membrane protein {ECO:0000250|UniProtKB:O35704}.	TRANSMEM 16 36 Helical. {ECO:0000255}.
Q6NUM9	Q6NUM9	RETST_HUMAN	reviewed	All-trans-retinol 13,14-reductase (EC 1.3.99.23) (All-trans-13,14-dihydroretinol saturase) (RetSat) (PPAR-alpha-regulated and starvation-induced gene protein)	RETSAT PPSIG UNQ439/PRO872	Homo sapiens (Human)	610	SUBCELLULAR LOCATION: Endoplasmic reticulum membrane {ECO:0000250|UniProtKB:Q64FW2}; Peripheral membrane protein {ECO:0000250|UniProtKB:Q64FW2}.
Q9Y679	Q9Y679	AUP1_HUMAN	reviewed	Ancient ubiquitous protein 1	AUP1	Homo sapiens (Human)	410	SUBCELLULAR LOCATION: Endoplasmic reticulum membrane {ECO:0000269|PubMed:12042322, ECO:0000269|PubMed:18711132}; Single-pass type III membrane protein {ECO:0000269|PubMed:12042322, ECO:0000269|PubMed:18711132}; Cytoplasmic side {ECO:0000269|PubMed:12042322, ECO:0000269|PubMed:18711132}.	TRANSMEM 21 41 Helical; Signal-anchor for type III membrane protein. {ECO:0000255}.
Q9NZ43	Q9NZ43	USE1_HUMAN	reviewed	Vesicle transport protein USE1 (Putative MAPK-activating protein PM26) (USE1-like protein) (p31)	USE1 USE1L MDS032	Homo sapiens (Human)	259	SUBCELLULAR LOCATION: Endoplasmic reticulum membrane {ECO:0000269|PubMed:15029241}; Single-pass type IV membrane protein {ECO:0000269|PubMed:15029241}.	TRANSMEM 232 252 Helical; Anchor for type IV membrane protein. {ECO:0000255}.
Q9NXE4	Q9NXE4	NSMA3_HUMAN	reviewed	Sphingomyelin phosphodiesterase 4 (EC 3.1.4.12) (Neutral sphingomyelinase 3) (nSMase-3) (nSMase3) (Neutral sphingomyelinase III)	SMPD4 KIAA1418 SKNY	Homo sapiens (Human)	866	SUBCELLULAR LOCATION: Endoplasmic reticulum membrane {ECO:0000269|PubMed:16517606, ECO:0000269|PubMed:18505924}; Single-pass membrane protein {ECO:0000269|PubMed:16517606}. Golgi apparatus membrane {ECO:0000269|PubMed:16517606}; Single-pass membrane protein {ECO:0000269|PubMed:16517606}.	TRANSMEM 822 842 Helical. {ECO:0000255, ECO:0000305|PubMed:18505924}.
Q5VV42	Q5VV42	CDKAL_HUMAN	reviewed	Threonylcarbamoyladenosine tRNA methylthiotransferase (EC 2.8.4.5) (CDK5 regulatory subunit-associated protein 1-like 1) (tRNA-t(6)A37 methylthiotransferase)	CDKAL1	Homo sapiens (Human)	579	SUBCELLULAR LOCATION: Endoplasmic reticulum membrane {ECO:0000269|PubMed:23048041}; Single-pass membrane protein {ECO:0000255}. Note=Is a tail-anchored protein that exploits the TCR40 pathway for insertion into the endoplasmic reticulum. {ECO:0000269|PubMed:23048041}.	TRANSMEM 556 578 Helical. {ECO:0000255}.
Q13190	Q13190	STX5_HUMAN	reviewed	Syntaxin-5	STX5 STX5A	Homo sapiens (Human)	355	SUBCELLULAR LOCATION: Endoplasmic reticulum-Golgi intermediate compartment membrane {ECO:0000250|UniProtKB:Q08851}; Single-pass type IV membrane protein {ECO:0000255}. Golgi apparatus membrane {ECO:0000250|UniProtKB:Q08851}. Note=Localizes throughout the Golgi apparatus, but most abundant in the cis-most cisternae. {ECO:0000250|UniProtKB:Q08851}.	TRANSMEM 334 354 Helical; Anchor for type IV membrane protein. {ECO:0000255}.
O95336	O95336	6PGL_HUMAN	reviewed	6-phosphogluconolactonase (6PGL) (EC 3.1.1.31)	PGLS	Homo sapiens (Human)	258	SUBCELLULAR LOCATION: Cytoplasm {ECO:0000250}.
P08133	P08133	ANXA6_HUMAN	reviewed	Annexin A6 (67 kDa calelectrin) (Annexin VI) (Annexin-6) (Calphobindin-II) (CPB-II) (Chromobindin-20) (Lipocortin VI) (Protein III) (p68) (p70)	ANXA6 ANX6	Homo sapiens (Human)	673	SUBCELLULAR LOCATION: Cytoplasm {ECO:0000250}. Melanosome {ECO:0000269|PubMed:17081065}. Note=Identified by mass spectrometry in melanosome fractions from stage I to stage IV.
Q9H0C8	Q9H0C8	ILKAP_HUMAN	reviewed	Integrin-linked kinase-associated serine/threonine phosphatase 2C (ILKAP) (EC 3.1.3.16)	ILKAP	Homo sapiens (Human)	392	SUBCELLULAR LOCATION: Cytoplasm {ECO:0000269|PubMed:11331582}.
P49585	P49585	PCY1A_HUMAN	reviewed	Choline-phosphate cytidylyltransferase A (EC 2.7.7.15) (CCT-alpha) (CTP:phosphocholine cytidylyltransferase A) (CCT A) (CT A) (Phosphorylcholine transferase A)	PCYT1A CTPCT PCYT1	Homo sapiens (Human)	367	SUBCELLULAR LOCATION: Cytoplasm, cytosol {ECO:0000250}. Membrane {ECO:0000250}; Peripheral membrane protein {ECO:0000250}. Note=It can interconvert between an inactive cytosolic form and an active membrane-bound form. {ECO:0000250}.
P31350	P31350	RIR2_HUMAN	reviewed	Ribonucleoside-diphosphate reductase subunit M2 (EC 1.17.4.1) (Ribonucleotide reductase small chain) (Ribonucleotide reductase small subunit)	RRM2 RR2	Homo sapiens (Human)	389	SUBCELLULAR LOCATION: Cytoplasm.
O15305	O15305	PMM2_HUMAN	reviewed	Phosphomannomutase 2 (PMM 2) (EC 5.4.2.8)	PMM2	Homo sapiens (Human)	246	SUBCELLULAR LOCATION: Cytoplasm.
Q9Y2T2	Q9Y2T2	AP3M1_HUMAN	reviewed	AP-3 complex subunit mu-1 (AP-3 adaptor complex mu3A subunit) (Adaptor-related protein complex 3 subunit mu-1) (Mu-adaptin 3A) (Mu3A-adaptin)	AP3M1	Homo sapiens (Human)	418	SUBCELLULAR LOCATION: Golgi apparatus. Cytoplasmic vesicle membrane {ECO:0000250}; Peripheral membrane protein {ECO:0000250}; Cytoplasmic side {ECO:0000250}. Note=Component of the coat surrounding the cytoplasmic face of coated vesicles located at the Golgi complex. {ECO:0000250}.
P51798	P51798	CLCN7_HUMAN	reviewed	H(+)/Cl(-) exchange transporter 7 (Chloride channel 7 alpha subunit) (Chloride channel protein 7) (ClC-7)	CLCN7	Homo sapiens (Human)	805	SUBCELLULAR LOCATION: Lysosome membrane {ECO:0000269|PubMed:17897319, ECO:0000269|PubMed:18449189, ECO:0000269|PubMed:21527911}; Multi-pass membrane protein {ECO:0000269|PubMed:17897319, ECO:0000269|PubMed:18449189, ECO:0000269|PubMed:21527911}.	TRANSMEM 127 159 Helical. {ECO:0000250}.; TRANSMEM 174 197 Helical. {ECO:0000250}.; TRANSMEM 223 241 Helical. {ECO:0000250}.; TRANSMEM 247 264 Helical. {ECO:0000250}.; TRANSMEM 322 341 Helical. {ECO:0000250}.; TRANSMEM 375 405 Helical. {ECO:0000250}.; TRANSMEM 410 432 Helical. {ECO:0000250}.; TRANSMEM 487 507 Helical. {ECO:0000250}.; TRANSMEM 512 535 Helical. {ECO:0000250}.; TRANSMEM 579 597 Heli…
Q8N766	Q8N766	EMC1_HUMAN	reviewed	ER membrane protein complex subunit 1	EMC1 KIAA0090 PSEC0263	Homo sapiens (Human)	993	SUBCELLULAR LOCATION: Membrane {ECO:0000269|PubMed:22119785}; Single-pass type I membrane protein {ECO:0000269|PubMed:22119785}.	TRANSMEM 959 979 Helical. {ECO:0000255}.
Q96SK2	Q96SK2	TM209_HUMAN	reviewed	Transmembrane protein 209	TMEM209	Homo sapiens (Human)	561	SUBCELLULAR LOCATION: Membrane {ECO:0000305}; Multi-pass membrane protein {ECO:0000305}.	TRANSMEM 28 48 Helical. {ECO:0000255}.; TRANSMEM 60 80 Helical. {ECO:0000255}.
Q9Y5L4	Q9Y5L4	TIM13_HUMAN	reviewed	Mitochondrial import inner membrane translocase subunit Tim13	TIMM13 TIM13B TIMM13A TIMM13B	Homo sapiens (Human)	95	SUBCELLULAR LOCATION: Mitochondrion inner membrane {ECO:0000269|PubMed:11489896}; Peripheral membrane protein {ECO:0000269|PubMed:11489896}; Intermembrane side {ECO:0000269|PubMed:11489896}.
Q3LXA3	Q3LXA3	TKFC_HUMAN	reviewed	Triokinase/FMN cyclase (Bifunctional ATP-dependent dihydroxyacetone kinase/FAD-AMP lyase (cyclizing)) [Includes: ATP-dependent dihydroxyacetone kinase (DHA kinase) (EC 2.7.1.28) (EC 2.7.1.29) (Glycerone kinase) (Triokinase) (Triose kinase); FAD-AMP lyase (cyclizing) (EC 4.6.1.15) (FAD-AMP lyase (cyclic FMN forming)) (FMN cyclase)]	TKFC DAK	Homo sapiens (Human)	575
Q5VT79	Q5VT79	AXA81_HUMAN	reviewed	Annexin A8-like protein 1	ANXA8L1 ANXA8L2	Homo sapiens (Human)	327
Q16401	Q16401	PSMD5_HUMAN	reviewed	26S proteasome non-ATPase regulatory subunit 5 (26S protease subunit S5 basic) (26S proteasome subunit S5B)	PSMD5 KIAA0072	Homo sapiens (Human)	504
Q9NW82	Q9NW82	WDR70_HUMAN	reviewed	WD repeat-containing protein 70	WDR70	Homo sapiens (Human)	654

## Sheet: TurboID-LaA UniProt Designation
yourlist:M201909058471C63D39733769F8E060B506551E1240F881D	Entry	Entry name	Status	Protein names	Gene names	Organism	Length	Subcellular location [CC]	Transmembrane
P12270	P12270	TPR_HUMAN	reviewed	Nucleoprotein TPR (Megator) (NPC-associated intranuclear protein) (Translocated promoter region protein)	TPR	Homo sapiens (Human)	2363	SUBCELLULAR LOCATION: Nucleus {ECO:0000269|PubMed:12802065}. Nucleus membrane {ECO:0000269|PubMed:11514627, ECO:0000269|PubMed:11952838, ECO:0000269|PubMed:18794356, ECO:0000269|PubMed:9024684, ECO:0000269|PubMed:9828100, ECO:0000269|PubMed:9864356}; Peripheral membrane protein {ECO:0000269|PubMed:11514627, ECO:0000269|PubMed:9024684, ECO:0000269|PubMed:9828100, ECO:0000269|PubMed:9864356}; Nucle…
P02545	P02545	LMNA_HUMAN	reviewed	Prelamin-A/C [Cleaved into: Lamin-A/C (70 kDa lamin) (Renal carcinoma antigen NY-REN-32)]	LMNA LMN1	Homo sapiens (Human)	664	SUBCELLULAR LOCATION: Nucleus {ECO:0000269|PubMed:15372542}. Nucleus envelope {ECO:0000269|PubMed:29599122}. Nucleus lamina. Nucleus, nucleoplasm. Note=Farnesylation of prelamin-A/C facilitates nuclear envelope targeting and subsequent cleaveage by ZMPSTE24/FACE1 to remove the farnesyl group produces mature lamin-A/C, which can then be inserted into the nuclear lamina. EMD is required for proper …
Q9Y6X4	Q9Y6X4	F169A_HUMAN	reviewed	Soluble lamin-associated protein of 75 kDa (SLAP75) (Protein FAM169A)	FAM169A KIAA0888	Homo sapiens (Human)	670	SUBCELLULAR LOCATION: Nucleus envelope {ECO:0000269|PubMed:22412018}. Nucleus inner membrane {ECO:0000269|PubMed:22412018}; Peripheral membrane protein {ECO:0000269|PubMed:22412018}; Nucleoplasmic side {ECO:0000269|PubMed:22412018}. Note=Enriched at the nuclear lamina.
Q5JTV8	Q5JTV8	TOIP1_HUMAN	reviewed	Torsin-1A-interacting protein 1 (Lamin-associated protein 1B) (LAP1B)	TOR1AIP1 LAP1	Homo sapiens (Human)	583	SUBCELLULAR LOCATION: Nucleus inner membrane {ECO:0000269|PubMed:12061773, ECO:0000269|PubMed:24275647}; Single-pass membrane protein {ECO:0000269|PubMed:12061773, ECO:0000269|PubMed:24275647}.	TRANSMEM 339 355 Helical. {ECO:0000255}.
O94901	O94901	SUN1_HUMAN	reviewed	SUN domain-containing protein 1 (Protein unc-84 homolog A) (Sad1/unc-84 protein-like 1)	SUN1 KIAA0810 UNC84A	Homo sapiens (Human)	812	SUBCELLULAR LOCATION: Nucleus inner membrane {ECO:0000269|PubMed:12958361, ECO:0000269|PubMed:16445915, ECO:0000269|PubMed:17132086, ECO:0000269|PubMed:18845190, ECO:0000269|PubMed:19933576}; Single-pass type II membrane protein {ECO:0000269|PubMed:12958361, ECO:0000269|PubMed:16445915, ECO:0000269|PubMed:17132086, ECO:0000269|PubMed:18845190, ECO:0000269|PubMed:19933576}. Note=At oocyte MI stage…	TRANSMEM 316 335 Helical.
Q9UH99	Q9UH99	SUN2_HUMAN	reviewed	SUN domain-containing protein 2 (Protein unc-84 homolog B) (Rab5-interacting protein) (Rab5IP) (Sad1/unc-84 protein-like 2)	SUN2 FRIGG KIAA0668 RAB5IP UNC84B	Homo sapiens (Human)	717	SUBCELLULAR LOCATION: Nucleus inner membrane {ECO:0000269|PubMed:15082709}; Single-pass type II membrane protein {ECO:0000269|PubMed:15082709}. Nucleus envelope {ECO:0000269|PubMed:15082709, ECO:0000269|PubMed:17132086, ECO:0000269|PubMed:17724119}. Endosome membrane {ECO:0000269|PubMed:10818110}; Single-pass type II membrane protein {ECO:0000305}.	TRANSMEM 213 233 Helical.
Q9Y2U8	Q9Y2U8	MAN1_HUMAN	reviewed	Inner nuclear membrane protein Man1 (LEM domain-containing protein 3)	LEMD3 MAN1	Homo sapiens (Human)	911	SUBCELLULAR LOCATION: Nucleus inner membrane {ECO:0000269|PubMed:15647271}; Multi-pass membrane protein {ECO:0000269|PubMed:15647271}.	TRANSMEM 475 495 Helical. {ECO:0000255}.; TRANSMEM 628 648 Helical. {ECO:0000255}.
Q8NC56	Q8NC56	LEMD2_HUMAN	reviewed	LEM domain-containing protein 2 (hLEM2)	LEMD2	Homo sapiens (Human)	503	SUBCELLULAR LOCATION: Nucleus inner membrane {ECO:0000269|PubMed:16339967, ECO:0000269|PubMed:17097643}; Multi-pass membrane protein {ECO:0000269|PubMed:16339967}. Note=Lamina-associated protein residing in the inner nuclear membrane (INM). Localized exclusively to the nuclear envelope, giving rise to a typical rim-like staining of the nuclear periphery.	TRANSMEM 213 233 Helical. {ECO:0000255}.; TRANSMEM 377 397 Helical. {ECO:0000255}.
P50402	P50402	EMD_HUMAN	reviewed	Emerin	EMD EDMD STA	Homo sapiens (Human)	254	SUBCELLULAR LOCATION: Nucleus inner membrane {ECO:0000269|PubMed:19167377}; Single-pass membrane protein; Nucleoplasmic side {ECO:0000269|PubMed:19167377}. Nucleus outer membrane. Note=Colocalized with BANF1 at the central region of the assembling nuclear rim, near spindle-attachment sites. The accumulation of different intermediates of prelamin-A/C (non-farnesylated or carboxymethylated farnesyl…	TRANSMEM 223 243 Helical. {ECO:0000255}.
Q14739	Q14739	LBR_HUMAN	reviewed	Delta(14)-sterol reductase LBR (Delta-14-SR) (EC 1.3.1.70) (3-beta-hydroxysterol Delta (14)-reductase) (C-14 sterol reductase) (C14SR) (Integral nuclear envelope inner membrane protein) (LMN2R) (Lamin-B receptor) (Sterol C14-reductase)	LBR	Homo sapiens (Human)	615	SUBCELLULAR LOCATION: Nucleus inner membrane {ECO:0000269|PubMed:8157662}; Multi-pass membrane protein {ECO:0000255}. Endoplasmic reticulum membrane {ECO:0000269|PubMed:21327084}. Cytoplasm {ECO:0000269|PubMed:21327084}. Nucleus {ECO:0000269|PubMed:21327084}. Note=Nucleus; nuclear rim. {ECO:0000269|PubMed:21327084}.	TRANSMEM 212 232 Helical. {ECO:0000255}.; TRANSMEM 258 278 Helical. {ECO:0000255}.; TRANSMEM 299 319 Helical. {ECO:0000255}.; TRANSMEM 326 346 Helical. {ECO:0000255}.; TRANSMEM 386 406 Helical. {ECO:0000255}.; TRANSMEM 447 467 Helical. {ECO:0000255}.; TRANSMEM 481 501 Helical. {ECO:0000255}.; TRANSMEM 561 581 Helical. {ECO:0000255}.
P20700	P20700	LMNB1_HUMAN	reviewed	Lamin-B1	LMNB1 LMN2 LMNB	Homo sapiens (Human)	586	SUBCELLULAR LOCATION: Nucleus inner membrane; Lipid-anchor; Nucleoplasmic side.
Q03252	Q03252	LMNB2_HUMAN	reviewed	Lamin-B2	LMNB2 LMN2	Homo sapiens (Human)	620	SUBCELLULAR LOCATION: Nucleus inner membrane; Lipid-anchor; Nucleoplasmic side.
P42167	P42167	LAP2B_HUMAN	reviewed	Lamina-associated polypeptide 2, isoforms beta/gamma (Thymopoietin, isoforms beta/gamma) (TP beta/gamma) (Thymopoietin-related peptide isoforms beta/gamma) (TPRP isoforms beta/gamma) [Cleaved into: Thymopoietin (TP) (Splenin); Thymopentin (TP5)]	TMPO LAP2	Homo sapiens (Human)	454	SUBCELLULAR LOCATION: Nucleus inner membrane; Single-pass type II membrane protein. Note=Tightly associated with the nuclear lamina.; SUBCELLULAR LOCATION: Isoform Zeta: Cytoplasm {ECO:0000269|PubMed:18403046}.	TRANSMEM 411 434 Helical; Signal-anchor for type II membrane protein. {ECO:0000255}.
Q8N1F7	Q8N1F7	NUP93_HUMAN	reviewed	Nuclear pore complex protein Nup93 (93 kDa nucleoporin) (Nucleoporin Nup93)	NUP93 KIAA0095	Homo sapiens (Human)	819	SUBCELLULAR LOCATION: Nucleus membrane {ECO:0000250|UniProtKB:Q66HC5}; Peripheral membrane protein {ECO:0000250|UniProtKB:Q66HC5}. Nucleus, nuclear pore complex {ECO:0000269|PubMed:12802065, ECO:0000269|PubMed:15229283, ECO:0000269|PubMed:9348540}. Nucleus envelope {ECO:0000269|PubMed:26878725, ECO:0000269|PubMed:9348540}. Note=Localizes at the nuclear basket and at or near the nuclear entry to t…
P52948	P52948	NUP98_HUMAN	reviewed	Nuclear pore complex protein Nup98-Nup96 (EC 3.4.21.-) [Cleaved into: Nuclear pore complex protein Nup98 (98 kDa nucleoporin) (Nucleoporin Nup98) (Nup98); Nuclear pore complex protein Nup96 (96 kDa nucleoporin) (Nucleoporin Nup96) (Nup96)]	NUP98 ADAR2	Homo sapiens (Human)	1817	SUBCELLULAR LOCATION: Nucleus membrane {ECO:0000269|PubMed:10087256, ECO:0000269|PubMed:11106761, ECO:0000269|PubMed:11839768, ECO:0000269|PubMed:12191480, ECO:0000269|PubMed:12802065, ECO:0000269|PubMed:15229283, ECO:0000269|PubMed:20407419, ECO:0000269|PubMed:28221134}; Peripheral membrane protein; Nucleoplasmic side {ECO:0000269|PubMed:11839768}. Nucleus, nuclear pore complex {ECO:0000269|PubM…
Q9BVI4	Q9BVI4	NOC4L_HUMAN	reviewed	Nucleolar complex protein 4 homolog (NOC4 protein homolog) (NOC4-like protein) (Nucleolar complex-associated protein 4-like protein)	NOC4L	Homo sapiens (Human)	516	SUBCELLULAR LOCATION: Nucleus membrane {ECO:0000269|PubMed:12429849}; Multi-pass membrane protein {ECO:0000269|PubMed:12429849}. Nucleus, nucleolus {ECO:0000269|PubMed:12429849}.	TRANSMEM 297 317 Helical. {ECO:0000255}.; TRANSMEM 347 367 Helical. {ECO:0000255}.; TRANSMEM 375 395 Helical. {ECO:0000255}.
Q9BVC6	Q9BVC6	TM109_HUMAN	reviewed	Transmembrane protein 109 (Mitsugumin-23) (Mg23)	TMEM109	Homo sapiens (Human)	243	SUBCELLULAR LOCATION: Nucleus outer membrane {ECO:0000250|UniProtKB:O77751}; Multi-pass membrane protein {ECO:0000250|UniProtKB:O77751}. Endoplasmic reticulum membrane {ECO:0000250|UniProtKB:O77751}; Multi-pass membrane protein {ECO:0000250|UniProtKB:O77751}. Sarcoplasmic reticulum membrane {ECO:0000250|UniProtKB:O77751}; Multi-pass membrane protein {ECO:0000250|UniProtKB:O77751}.	TRANSMEM 84 104 Helical. {ECO:0000255}.; TRANSMEM 136 156 Helical. {ECO:0000255}.; TRANSMEM 186 205 Helical. {ECO:0000255}.
O75694	O75694	NU155_HUMAN	reviewed	Nuclear pore complex protein Nup155 (155 kDa nucleoporin) (Nucleoporin Nup155)	NUP155 KIAA0791	Homo sapiens (Human)	1391	SUBCELLULAR LOCATION: Nucleus, nuclear pore complex {ECO:0000250|UniProtKB:P37199}. Nucleus membrane {ECO:0000250|UniProtKB:P37199}; Peripheral membrane protein {ECO:0000250|UniProtKB:P37199}; Cytoplasmic side {ECO:0000250|UniProtKB:P37199}. Nucleus membrane {ECO:0000250|UniProtKB:P37199}; Peripheral membrane protein {ECO:0000250|UniProtKB:P37199}; Nucleoplasmic side {ECO:0000250|UniProtKB:P37199…
Q8WUM0	Q8WUM0	NU133_HUMAN	reviewed	Nuclear pore complex protein Nup133 (133 kDa nucleoporin) (Nucleoporin Nup133)	NUP133	Homo sapiens (Human)	1156	SUBCELLULAR LOCATION: Nucleus, nuclear pore complex {ECO:0000269|PubMed:11564755, ECO:0000269|PubMed:11684705}. Chromosome, centromere, kinetochore {ECO:0000269|PubMed:11564755}. Note=Located on both the cytoplasmic and nuclear sides of the nuclear pore (PubMed:11564755). During mitosis, localizes to the kinetochores (PubMed:11564755). {ECO:0000269|PubMed:11564755, ECO:0000269|PubMed:11684705}.
Q9UKX7	Q9UKX7	NUP50_HUMAN	reviewed	Nuclear pore complex protein Nup50 (50 kDa nucleoporin) (Nuclear pore-associated protein 60 kDa-like) (Nucleoporin Nup50)	NUP50 NPAP60L PRO1146	Homo sapiens (Human)	468	SUBCELLULAR LOCATION: Nucleus, nuclear pore complex {ECO:0000269|PubMed:12802065}. Nucleus membrane {ECO:0000250|UniProtKB:O08587}; Peripheral membrane protein {ECO:0000250|UniProtKB:O08587}; Nucleoplasmic side {ECO:0000250|UniProtKB:O08587}. Note=Localizes to the nucleoplasmic fibrils of the nuclear pore complex (By similarity). Dissociates from the NPC structure early during prophase of mitosis…
Q96HA1	Q96HA1	P121A_HUMAN	reviewed	Nuclear envelope pore membrane protein POM 121 (Nuclear envelope pore membrane protein POM 121A) (Nucleoporin Nup121) (Pore membrane protein of 121 kDa)	POM121 KIAA0618 NUP121 POM121A	Homo sapiens (Human)	1249	SUBCELLULAR LOCATION: Nucleus, nuclear pore complex {ECO:0000269|PubMed:17900573}. Nucleus membrane {ECO:0000269|PubMed:17900573}; Single-pass membrane protein {ECO:0000269|PubMed:17900573}. Endoplasmic reticulum membrane {ECO:0000250}; Single-pass membrane protein {ECO:0000250}. Note=Stably associated with the NPC throughout interphase and the endoplasmic reticulum during metaphase. {ECO:0000250…	TRANSMEM 35 55 Helical. {ECO:0000255}.
A8CG34	A8CG34	P121C_HUMAN	reviewed	Nuclear envelope pore membrane protein POM 121C (Nuclear pore membrane protein 121-2) (POM121-2) (Pore membrane protein of 121 kDa C)	POM121C	Homo sapiens (Human)	1229	SUBCELLULAR LOCATION: Nucleus, nuclear pore complex {ECO:0000269|PubMed:17900573}. Nucleus membrane {ECO:0000269|PubMed:17900573}; Single-pass membrane protein {ECO:0000269|PubMed:17900573}. Endoplasmic reticulum membrane {ECO:0000250}; Single-pass membrane protein {ECO:0000250}. Note=Stably associated with the NPC throughout interphase and the endoplasmic reticulum during metaphase. {ECO:0000250…	TRANSMEM 41 61 Helical. {ECO:0000255}.
Q9BTX1	Q9BTX1	NDC1_HUMAN	reviewed	Nucleoporin NDC1 (hNDC1) (Transmembrane protein 48)	NDC1 TMEM48	Homo sapiens (Human)	674	SUBCELLULAR LOCATION: Nucleus, nuclear pore complex. Nucleus membrane; Multi-pass membrane protein. Note=Central core structure of the nuclear pore complex.	TRANSMEM 25 45 Helical; Name=1. {ECO:0000255}.; TRANSMEM 69 89 Helical; Name=2. {ECO:0000255}.; TRANSMEM 115 135 Helical; Name=3. {ECO:0000255}.; TRANSMEM 166 186 Helical; Name=4. {ECO:0000255}.; TRANSMEM 226 246 Helical; Name=5. {ECO:0000255}.; TRANSMEM 273 293 Helical; Name=6. {ECO:0000255}.
Q5JTH9	Q5JTH9	RRP12_HUMAN	reviewed	RRP12-like protein	RRP12 KIAA0690	Homo sapiens (Human)	1297	SUBCELLULAR LOCATION: Nucleus, nucleolus {ECO:0000269|PubMed:12429849}. Nucleus membrane {ECO:0000305}; Single-pass membrane protein {ECO:0000305}.	TRANSMEM 903 923 Helical. {ECO:0000255}.
P49790	P49790	NU153_HUMAN	reviewed	Nuclear pore complex protein Nup153 (153 kDa nucleoporin) (Nucleoporin Nup153)	NUP153	Homo sapiens (Human)	1475	SUBCELLULAR LOCATION: Nucleus. Nucleus membrane. Nucleus, nuclear pore complex. Note=Tightly associated with the nuclear membrane and lamina (By similarity). Localized to the nucleoplasmic side of the nuclear pore complex (NPC) core structure, forming a fibrous structure called the nuclear basket. Dissociates from the NPC structure early during prophase of mitosis. Integrated in the newly assembl…
Q9BWN1	Q9BWN1	PRR14_HUMAN	reviewed	Proline-rich protein 14	PRR14	Homo sapiens (Human)	585	SUBCELLULAR LOCATION: Chromosome {ECO:0000269|PubMed:24209742}. Nucleus {ECO:0000269|PubMed:25906157}. Nucleus lamina {ECO:0000269|PubMed:24209742}. Nucleus, nucleoplasm {ECO:0000269|PubMed:24209742}. Note=During interphase, associated with peripheral heterochromatin at the nuclear lamina. Released from the nuclear lamina in mitotic prophase and remains highly dispersed in metaphase. Associates w…
Q8WYP5	Q8WYP5	ELYS_HUMAN	reviewed	Protein ELYS (Embryonic large molecule derived from yolk sac) (Protein MEL-28) (Putative AT-hook-containing transcription factor 1)	AHCTF1 ELYS TMBS62 MSTP108	Homo sapiens (Human)	2266	SUBCELLULAR LOCATION: Cytoplasm {ECO:0000250|UniProtKB:Q8CJF7}. Nucleus {ECO:0000269|PubMed:17098863, ECO:0000269|PubMed:27341616}. Nucleus envelope {ECO:0000269|PubMed:17098863, ECO:0000269|PubMed:27341616}. Nucleus matrix {ECO:0000269|PubMed:17098863}. Chromosome, centromere, kinetochore {ECO:0000269|PubMed:17098863, ECO:0000269|PubMed:27341616}. Nucleus, nucleoplasm {ECO:0000269|PubMed:1709886…
Q9NXW2	Q9NXW2	DJB12_HUMAN	reviewed	DnaJ homolog subfamily B member 12	DNAJB12	Homo sapiens (Human)	375	SUBCELLULAR LOCATION: Endoplasmic reticulum membrane {ECO:0000269|PubMed:21148293, ECO:0000269|PubMed:21150129, ECO:0000269|PubMed:24732912, ECO:0000269|PubMed:27916661}; Single-pass membrane protein {ECO:0000255}. Nucleus membrane {ECO:0000269|PubMed:24732912}; Single-pass membrane protein {ECO:0000305}. Note=Localizes to the endoplasmic reticulum membrane (PubMed:21150129, PubMed:21148293, PubM…	TRANSMEM 244 264 Helical. {ECO:0000255}.
Q8NFQ8	Q8NFQ8	TOIP2_HUMAN	reviewed	Torsin-1A-interacting protein 2 (Lumenal domain-like LAP1)	TOR1AIP2 IFRG15 LULL1	Homo sapiens (Human)	470	SUBCELLULAR LOCATION: Endoplasmic reticulum membrane; Single-pass membrane protein. Nucleus membrane.	TRANSMEM 215 235 Helical. {ECO:0000255}.
Q5SNT2	Q5SNT2	TM201_HUMAN	reviewed	Transmembrane protein 201 (Spindle-associated membrane protein 1)	TMEM201 NET5 SAMP1	Homo sapiens (Human)	666	SUBCELLULAR LOCATION: Isoform 2: Nucleus inner membrane {ECO:0000269|PubMed:19494128, ECO:0000269|PubMed:21610090}; Multi-pass membrane protein {ECO:0000269|PubMed:19494128}. Cytoplasm, cytoskeleton, spindle pole {ECO:0000269|PubMed:19494128}. Note=The C-terminal of isoform 2 is located on the nucleoplasmic side. During interphase, isoform 2 is distributed in the inner nuclear membrane in distinc…	TRANSMEM 214 234 Helical. {ECO:0000255}.; TRANSMEM 298 318 Helical. {ECO:0000255}.; TRANSMEM 323 343 Helical. {ECO:0000255}.; TRANSMEM 357 374 Helical. {ECO:0000255}.; TRANSMEM 645 665 Helical. {ECO:0000255}.
O60318	O60318	GANP_HUMAN	reviewed	Germinal-center associated nuclear protein (GANP) (EC 2.3.1.48) (80 kDa MCM3-associated protein) (MCM3 acetylating protein) (MCM3AP) (EC 2.3.1.-) (MCM3 acetyltransferase)	MCM3AP GANP KIAA0572 MAP80	Homo sapiens (Human)	1980	SUBCELLULAR LOCATION: Isoform GANP: Nucleus envelope {ECO:0000269|PubMed:20005110, ECO:0000269|PubMed:21195085, ECO:0000269|PubMed:22307388, ECO:0000269|PubMed:23591820, ECO:0000269|PubMed:28633435}. Nucleus, nuclear pore complex {ECO:0000269|PubMed:22307388, ECO:0000269|PubMed:23591820}. Nucleus, nucleoplasm {ECO:0000269|PubMed:20005110}. Chromosome {ECO:0000269|PubMed:23652018}. Note=Predominan…
Q9UIG0	Q9UIG0	BAZ1B_HUMAN	reviewed	Tyrosine-protein kinase BAZ1B (EC 2.7.10.2) (Bromodomain adjacent to zinc finger domain protein 1B) (Williams syndrome transcription factor) (Williams-Beuren syndrome chromosomal region 10 protein) (Williams-Beuren syndrome chromosomal region 9 protein) (hWALp2)	BAZ1B WBSC10 WBSCR10 WBSCR9 WSTF	Homo sapiens (Human)	1483	SUBCELLULAR LOCATION: Nucleus {ECO:0000255|PROSITE-ProRule:PRU00063, ECO:0000255|PROSITE-ProRule:PRU00475, ECO:0000269|PubMed:11980720, ECO:0000269|PubMed:15543136}. Note=Accumulates in pericentromeric heterochromatin during replication. Targeted to replication foci throughout S phase via its association with PCNA.
Q9P287	Q9P287	BCCIP_HUMAN	reviewed	BRCA2 and CDKN1A-interacting protein (P21- and CDK-associated protein 1) (Protein TOK-1)	BCCIP TOK1	Homo sapiens (Human)	314	SUBCELLULAR LOCATION: Nucleus {ECO:0000269|PubMed:10878006, ECO:0000269|PubMed:11313963, ECO:0000269|PubMed:15713648}. Cytoplasm, cytoskeleton, microtubule organizing center, centrosome, centriole {ECO:0000269|PubMed:28394342}. Cytoplasm, cytoskeleton, spindle pole {ECO:0000269|PubMed:28394342}. Note=Colocalizes with BRCA2 in discrete nuclear foci (PubMed:15713648). In interphase, preferential lo…
O95218	O95218	ZRAB2_HUMAN	reviewed	Zinc finger Ran-binding domain-containing protein 2 (Zinc finger protein 265) (Zinc finger, splicing)	ZRANB2 ZIS ZNF265	Homo sapiens (Human)	330	SUBCELLULAR LOCATION: Nucleus {ECO:0000269|PubMed:11448987}.
Q5UIP0	Q5UIP0	RIF1_HUMAN	reviewed	Telomere-associated protein RIF1 (Rap1-interacting factor 1 homolog)	RIF1	Homo sapiens (Human)	2472	SUBCELLULAR LOCATION: Nucleus {ECO:0000269|PubMed:15583028}. Chromosome {ECO:0000250|UniProtKB:Q6PR54}. Chromosome, telomere {ECO:0000269|PubMed:15342490, ECO:0000269|PubMed:15583028}. Cytoplasm, cytoskeleton, spindle {ECO:0000269|PubMed:15583028}. Note=Following interaction with TP53BP1, recruited to sites of DNA damage, such as DSBs (By similarity). Exhibits ATM- and TP53BP1-dependent localizat…
P35659	P35659	DEK_HUMAN	reviewed	Protein DEK	DEK	Homo sapiens (Human)	375	SUBCELLULAR LOCATION: Nucleus {ECO:0000269|PubMed:17524367, ECO:0000269|PubMed:19695025}. Note=Enriched in regions where chromatin is decondensed or sparse in the interphase nuclei.
Q9ULW0	Q9ULW0	TPX2_HUMAN	reviewed	Targeting protein for Xklp2 (Differentially expressed in cancerous and non-cancerous lung cells 2) (DIL-2) (Hepatocellular carcinoma-associated antigen 519) (Hepatocellular carcinoma-associated antigen 90) (Protein fls353) (Restricted expression proliferation-associated protein 100) (p100)	TPX2 C20orf1 C20orf2 DIL2 HCA519	Homo sapiens (Human)	747	SUBCELLULAR LOCATION: Nucleus {ECO:0000269|PubMed:19208764}. Cytoplasm, cytoskeleton, spindle {ECO:0000269|PubMed:18663142, ECO:0000269|PubMed:19208764}. Cytoplasm, cytoskeleton, spindle pole {ECO:0000269|PubMed:18663142, ECO:0000269|PubMed:19208764}. Note=During mitosis it is strictly associated with the spindle pole and with the mitotic spindle, whereas during S and G2, it is diffusely distribu…
P04818	P04818	TYSY_HUMAN	reviewed	Thymidylate synthase (TS) (TSase) (EC 2.1.1.45)	TYMS TS OK/SW-cl.29	Homo sapiens (Human)	313	SUBCELLULAR LOCATION: Nucleus {ECO:0000269|PubMed:21876188}. Cytoplasm {ECO:0000269|PubMed:21876188}. Mitochondrion {ECO:0000269|PubMed:21876188}. Mitochondrion matrix {ECO:0000269|PubMed:21876188}. Mitochondrion inner membrane {ECO:0000269|PubMed:21876188}.
Q92917	Q92917	GPKOW_HUMAN	reviewed	G-patch domain and KOW motifs-containing protein (G-patch domain-containing protein 5) (Protein MOS2 homolog) (Protein T54)	GPKOW GPATC5 GPATCH5 T54	Homo sapiens (Human)	476	SUBCELLULAR LOCATION: Nucleus {ECO:0000269|PubMed:21880142, ECO:0000269|PubMed:25296192}.
Q96ER3	Q96ER3	SAAL1_HUMAN	reviewed	Protein SAAL1 (Synoviocyte proliferation-associated in collagen-induced arthritis protein 1) (SPACIA1)	SAAL1	Homo sapiens (Human)	474	SUBCELLULAR LOCATION: Nucleus {ECO:0000269|PubMed:22127701}.
Q9P0U3	Q9P0U3	SENP1_HUMAN	reviewed	Sentrin-specific protease 1 (EC 3.4.22.-) (Sentrin/SUMO-specific protease SENP1)	SENP1	Homo sapiens (Human)	644	SUBCELLULAR LOCATION: Nucleus {ECO:0000269|PubMed:25406032}. Cytoplasm. Note=Shuttles between cytoplasm and nucleus.
P43246	P43246	MSH2_HUMAN	reviewed	DNA mismatch repair protein Msh2 (hMSH2) (MutS protein homolog 2)	MSH2	Homo sapiens (Human)	934	SUBCELLULAR LOCATION: Nucleus {ECO:0000269|PubMed:26300262}. Chromosome {ECO:0000269|PubMed:26300262}.
O15541	O15541	R113A_HUMAN	reviewed	E3 ubiquitin-protein ligase RNF113A (EC 2.3.2.27) (Cwc24 homolog) (RING finger protein 113A) (Zinc finger protein 183)	RNF113A RNF113 ZNF183	Homo sapiens (Human)	343	SUBCELLULAR LOCATION: Nucleus {ECO:0000269|PubMed:29360106, ECO:0000269|PubMed:29361316}. Nucleus speckle {ECO:0000269|PubMed:29144457}. Note=Colocalizes with ASCC2 in nuclear foci after DNA damage by alkylating agents. In the absence of DNA damage, colocalizes with the spliceosome components SNRNP200/BRR2 and PRPF8 in nuclear speckles. {ECO:0000269|PubMed:29144457}.
O95453	O95453	PARN_HUMAN	reviewed	Poly(A)-specific ribonuclease PARN (EC 3.1.13.4) (Deadenylating nuclease) (Deadenylation nuclease) (Polyadenylate-specific ribonuclease)	PARN DAN	Homo sapiens (Human)	639	SUBCELLULAR LOCATION: Nucleus {ECO:0000269|PubMed:9736620}. Cytoplasm {ECO:0000269|PubMed:9736620}. Nucleus, nucleolus {ECO:0000269|PubMed:12429849, ECO:0000269|PubMed:22442037}. Note=Some nuclear fraction is nucleolar.
P52564	P52564	MP2K6_HUMAN	reviewed	Dual specificity mitogen-activated protein kinase kinase 6 (MAP kinase kinase 6) (MAPKK 6) (EC 2.7.12.2) (MAPK/ERK kinase 6) (MEK 6) (Stress-activated protein kinase kinase 3) (SAPK kinase 3) (SAPKK-3) (SAPKK3)	MAP2K6 MEK6 MKK6 PRKMK6 SKK3	Homo sapiens (Human)	334	SUBCELLULAR LOCATION: Nucleus {ECO:0000269|PubMed:9768359}. Cytoplasm {ECO:0000269|PubMed:9768359}. Cytoplasm, cytoskeleton {ECO:0000269|PubMed:9768359}. Note=Binds to microtubules.
P35250	P35250	RFC2_HUMAN	reviewed	Replication factor C subunit 2 (Activator 1 40 kDa subunit) (A1 40 kDa subunit) (Activator 1 subunit 2) (Replication factor C 40 kDa subunit) (RF-C 40 kDa subunit) (RFC40)	RFC2	Homo sapiens (Human)	354	SUBCELLULAR LOCATION: Nucleus {ECO:0000305}.
Q14692	Q14692	BMS1_HUMAN	reviewed	Ribosome biogenesis protein BMS1 homolog (Ribosome assembly protein BMS1 homolog)	BMS1 BMS1L KIAA0187	Homo sapiens (Human)	1282	SUBCELLULAR LOCATION: Nucleus, nucleolus {ECO:0000250}.
Q14690	Q14690	RRP5_HUMAN	reviewed	Protein RRP5 homolog (NF-kappa-B-binding protein) (NFBP) (Programmed cell death protein 11)	PDCD11 KIAA0185	Homo sapiens (Human)	1871	SUBCELLULAR LOCATION: Nucleus, nucleolus {ECO:0000269|PubMed:12429849, ECO:0000269|PubMed:14624448, ECO:0000269|PubMed:17654514}.
Q15397	Q15397	PUM3_HUMAN	reviewed	Pumilio homolog 3 (HBV X-transactivated gene 5 protein) (HBV XAg-transactivated protein 5) (Minor histocompatibility antigen HA-8) (HLA-HA8)	PUM3 cPERP-C KIAA0020 PUF-A XTP5	Homo sapiens (Human)	648	SUBCELLULAR LOCATION: Nucleus, nucleolus {ECO:0000269|PubMed:12429849, ECO:0000269|PubMed:21266351, ECO:0000269|Ref.6}. Nucleus, nucleoplasm {ECO:0000269|PubMed:21266351}. Chromosome {ECO:0000269|PubMed:20813266}. Note=Localizes predominantly in the nucleolus with minor punctate signals in the nucleoplasm. {ECO:0000269|PubMed:21266351}.
P56182	P56182	RRP1_HUMAN	reviewed	Ribosomal RNA processing protein 1 homolog A (Novel nuclear protein 1) (NNP-1) (Nucleolar protein Nop52) (RRP1-like protein)	RRP1 D21S2056E NNP1 NOP52 RRP1A	Homo sapiens (Human)	461	SUBCELLULAR LOCATION: Nucleus, nucleolus {ECO:0000269|PubMed:12429849, ECO:0000269|PubMed:9192856}.
P28347	P28347	TEAD1_HUMAN	reviewed	Transcriptional enhancer factor TEF-1 (NTEF-1) (Protein GT-IIC) (TEA domain family member 1) (TEAD-1) (Transcription factor 13) (TCF-13)	TEAD1 TCF13 TEF1	Homo sapiens (Human)	426	SUBCELLULAR LOCATION: Nucleus.
Q15561	Q15561	TEAD4_HUMAN	reviewed	Transcriptional enhancer factor TEF-3 (TEA domain family member 4) (TEAD-4) (Transcription factor 13-like 1) (Transcription factor RTEF-1)	TEAD4 RTEF1 TCF13L1 TEF3	Homo sapiens (Human)	434	SUBCELLULAR LOCATION: Nucleus.
Q99594	Q99594	TEAD3_HUMAN	reviewed	Transcriptional enhancer factor TEF-5 (DTEF-1) (TEA domain family member 3) (TEAD-3)	TEAD3 TEAD5 TEF5	Homo sapiens (Human)	435	SUBCELLULAR LOCATION: Nucleus.
Q15562	Q15562	TEAD2_HUMAN	reviewed	Transcriptional enhancer factor TEF-4 (TEA domain family member 2) (TEAD-2)	TEAD2 TEF4	Homo sapiens (Human)	447	SUBCELLULAR LOCATION: Nucleus.
P42166	P42166	LAP2A_HUMAN	reviewed	Lamina-associated polypeptide 2, isoform alpha (Thymopoietin isoform alpha) (TP alpha) (Thymopoietin-related peptide isoform alpha) (TPRP isoform alpha) [Cleaved into: Thymopoietin (TP) (Splenin); Thymopentin (TP5)]	TMPO LAP2	Homo sapiens (Human)	694	SUBCELLULAR LOCATION: Nucleus. Chromosome. Note=Expressed diffusely throughout the nucleus.
Q86X55	Q86X55	CARM1_HUMAN	reviewed	Histone-arginine methyltransferase CARM1 (EC 2.1.1.319) (Coactivator-associated arginine methyltransferase 1) (Protein arginine N-methyltransferase 4)	CARM1 PRMT4	Homo sapiens (Human)	608	SUBCELLULAR LOCATION: Nucleus. Cytoplasm. Note=Mainly nuclear during the G1, S and G2 phases of the cell cycle. Cytoplasmic during mitosis, after breakup of the nuclear membrane.
Q14566	Q14566	MCM6_HUMAN	reviewed	DNA replication licensing factor MCM6 (EC 3.6.4.12) (p105MCM)	MCM6	Homo sapiens (Human)	821	SUBCELLULAR LOCATION: Nucleus. Note=Binds to chromatin during G1 and detach from it during S phase.
Q9Y5L0	Q9Y5L0	TNPO3_HUMAN	reviewed	Transportin-3 (Importin-12) (Imp12) (Transportin-SR) (TRN-SR)	TNPO3 IPO12	Homo sapiens (Human)	923	SUBCELLULAR LOCATION: Cytoplasm {ECO:0000269|PubMed:10713112}. Nucleus {ECO:0000269|PubMed:10713112}.
Q86UW9	Q86UW9	DTX2_HUMAN	reviewed	Probable E3 ubiquitin-protein ligase DTX2 (EC 2.3.2.27) (Protein deltex-2) (Deltex2) (hDTX2) (RING finger protein 58) (RING-type E3 ubiquitin transferase DTX2)	DTX2 KIAA1528 RNF58	Homo sapiens (Human)	622	SUBCELLULAR LOCATION: Cytoplasm {ECO:0000269|PubMed:11564735}. Nucleus {ECO:0000269|PubMed:11564735}. Note=Predominantly cytoplasmic. Partially nuclear. {ECO:0000269|PubMed:11564735}.
P48729	P48729	KC1A_HUMAN	reviewed	Casein kinase I isoform alpha (CKI-alpha) (EC 2.7.11.1) (CK1)	CSNK1A1	Homo sapiens (Human)	337	SUBCELLULAR LOCATION: Cytoplasm {ECO:0000269|PubMed:1409656}. Cytoplasm, cytoskeleton, microtubule organizing center, centrosome {ECO:0000269|PubMed:1409656}. Chromosome, centromere, kinetochore {ECO:0000269|PubMed:1409656}. Nucleus speckle {ECO:0000303|PubMed:18305108}. Cytoplasm, cytoskeleton, cilium basal body {ECO:0000250|UniProtKB:Q8BK63}. Note=Localizes to the centrosome in interphase cells…
Q9Y2L1	Q9Y2L1	RRP44_HUMAN	reviewed	Exosome complex exonuclease RRP44 (EC 3.1.13.-) (EC 3.1.26.-) (Protein DIS3 homolog) (Ribosomal RNA-processing protein 44)	DIS3 KIAA1008 RRP44	Homo sapiens (Human)	958	SUBCELLULAR LOCATION: Cytoplasm {ECO:0000269|PubMed:20531386}. Nucleus, nucleolus {ECO:0000269|PubMed:12429849}. Nucleus, nucleoplasm {ECO:0000269|PubMed:20531389}. Nucleus {ECO:0000269|PubMed:20531386}. Note=Predominantly located in the nucleus (PubMed:20531386). According to PubMed:12429849, found in the nucleolus (PubMed:12429849). According to PubMed:20531386, excluded from nucleolus supporti…
P17612	P17612	KAPCA_HUMAN	reviewed	cAMP-dependent protein kinase catalytic subunit alpha (PKA C-alpha) (EC 2.7.11.11)	PRKACA PKACA	Homo sapiens (Human)	351	SUBCELLULAR LOCATION: Cytoplasm. Cell membrane. Nucleus {ECO:0000250}. Mitochondrion {ECO:0000250}. Membrane {ECO:0000305}; Lipid-anchor {ECO:0000305}. Note=Translocates into the nucleus (monomeric catalytic subunit). The inactive holoenzyme is found in the cytoplasm. Distributed throughout the cytoplasm in meiotically incompetent oocytes. Associated to mitochondrion as meiotic competence is acqu…
P22694	P22694	KAPCB_HUMAN	reviewed	cAMP-dependent protein kinase catalytic subunit beta (PKA C-beta) (EC 2.7.11.11)	PRKACB	Homo sapiens (Human)	351	SUBCELLULAR LOCATION: Cytoplasm {ECO:0000269|PubMed:21423175}. Cell membrane {ECO:0000269|PubMed:21423175}. Membrane {ECO:0000305}; Lipid-anchor {ECO:0000305}. Nucleus {ECO:0000250}. Note=Translocates into the nucleus (monomeric catalytic subunit). The inactive holoenzyme is found in the cytoplasm. {ECO:0000250}.
P49841	P49841	GSK3B_HUMAN	reviewed	Glycogen synthase kinase-3 beta (GSK-3 beta) (EC 2.7.11.26) (Serine/threonine-protein kinase GSK3B) (EC 2.7.11.1)	GSK3B	Homo sapiens (Human)	420	SUBCELLULAR LOCATION: Cytoplasm {ECO:0000269|PubMed:25169422}. Nucleus. Cell membrane. Note=The phosphorylated form shows localization to cytoplasm and cell membrane. The MEMO1-RHOA-DIAPH1 signaling pathway controls localization of the phosphorylated form to the cell membrane.
Q9UNS2	Q9UNS2	CSN3_HUMAN	reviewed	COP9 signalosome complex subunit 3 (SGN3) (Signalosome subunit 3) (JAB1-containing signalosome subunit 3)	COPS3 CSN3	Homo sapiens (Human)	423	SUBCELLULAR LOCATION: Cytoplasm {ECO:0000269|PubMed:9535219}. Nucleus {ECO:0000269|PubMed:9535219}.
P62314	P62314	SMD1_HUMAN	reviewed	Small nuclear ribonucleoprotein Sm D1 (Sm-D1) (Sm-D autoantigen) (snRNP core protein D1)	SNRPD1	Homo sapiens (Human)	119	SUBCELLULAR LOCATION: Cytoplasm, cytosol {ECO:0000269|PubMed:18984161}. Nucleus {ECO:0000269|PubMed:11991638, ECO:0000269|PubMed:21113136, ECO:0000269|PubMed:26912367, ECO:0000269|PubMed:28076346, ECO:0000269|PubMed:28502770, ECO:0000269|PubMed:28781166}. Note=SMN-mediated assembly into core snRNPs occurs in the cytosol before SMN-mediated transport to the nucleus to be included in spliceosomes. …
Q7Z5J4	Q7Z5J4	RAI1_HUMAN	reviewed	Retinoic acid-induced protein 1	RAI1 KIAA1820	Homo sapiens (Human)	1906	SUBCELLULAR LOCATION: Cytoplasm. Nucleus. Note=In neurons, localized to neurites. {ECO:0000250}.
O75340	O75340	PDCD6_HUMAN	reviewed	Programmed cell death protein 6 (Apoptosis-linked gene 2 protein homolog) (ALG-2)	PDCD6 ALG2	Homo sapiens (Human)	191	SUBCELLULAR LOCATION: Endoplasmic reticulum membrane {ECO:0000269|PubMed:16957052, ECO:0000269|PubMed:27813252}; Peripheral membrane protein {ECO:0000269|PubMed:16957052}. Cytoplasmic vesicle, COPII-coated vesicle membrane {ECO:0000269|PubMed:27716508}. Cytoplasm {ECO:0000269|PubMed:27716508, ECO:0000269|PubMed:27784779}. Nucleus {ECO:0000269|PubMed:17045351, ECO:0000269|PubMed:21122810, ECO:0000…
Q86Y07	Q86Y07	VRK2_HUMAN	reviewed	Serine/threonine-protein kinase VRK2 (EC 2.7.11.1) (Vaccinia-related kinase 2)	VRK2	Homo sapiens (Human)	508	SUBCELLULAR LOCATION: Isoform 1: Cytoplasm. Endoplasmic reticulum membrane {ECO:0000305}; Single-pass type IV membrane protein {ECO:0000305}. Mitochondrion membrane {ECO:0000305}; Single-pass type IV membrane protein {ECO:0000305}.; SUBCELLULAR LOCATION: Isoform 2: Cytoplasm. Nucleus.	TRANSMEM 487 507 Helical; Anchor for type IV membrane protein. {ECO:0000255}.
Q9H0U3	Q9H0U3	MAGT1_HUMAN	reviewed	Magnesium transporter protein 1 (MagT1) (Dolichyl-diphosphooligosaccharide--protein glycosyltransferase subunit MAGT1) (Oligosaccharyl transferase subunit MAGT1) (Implantation-associated protein) (IAP)	MAGT1 IAG2 PSEC0084 UNQ628/PRO1244	Homo sapiens (Human)	335	SUBCELLULAR LOCATION: Cell membrane {ECO:0000269|PubMed:19717468}; Multi-pass membrane protein {ECO:0000269|PubMed:19717468}. Endoplasmic reticulum {ECO:0000269|PubMed:25135935}. Endoplasmic reticulum membrane {ECO:0000250}; Multi-pass membrane protein {ECO:0000250}.	TRANSMEM 185 205 Helical. {ECO:0000255}.; TRANSMEM 210 230 Helical. {ECO:0000255}.; TRANSMEM 271 291 Helical. {ECO:0000255}.; TRANSMEM 301 321 Helical. {ECO:0000255}.
Q8IXB1	Q8IXB1	DJC10_HUMAN	reviewed	DnaJ homolog subfamily C member 10 (EC 1.8.4.-) (Endoplasmic reticulum DNA J domain-containing protein 5) (ER-resident protein ERdj5) (ERdj5) (Macrothioredoxin) (MTHr)	DNAJC10 ERDJ5 UNQ495/PRO1012	Homo sapiens (Human)	793	SUBCELLULAR LOCATION: Endoplasmic reticulum lumen {ECO:0000255|PROSITE-ProRule:PRU10138, ECO:0000269|PubMed:12411443, ECO:0000269|PubMed:23769672}.
O15269	O15269	SPTC1_HUMAN	reviewed	Serine palmitoyltransferase 1 (EC 2.3.1.50) (Long chain base biosynthesis protein 1) (LCB 1) (Serine-palmitoyl-CoA transferase 1) (SPT 1) (SPT1)	SPTLC1 LCB1	Homo sapiens (Human)	473	SUBCELLULAR LOCATION: Endoplasmic reticulum membrane {ECO:0000250|UniProtKB:O35704}; Single-pass membrane protein {ECO:0000250|UniProtKB:O35704}.	TRANSMEM 16 36 Helical. {ECO:0000255}.
O75396	O75396	SC22B_HUMAN	reviewed	Vesicle-trafficking protein SEC22b (ER-Golgi SNARE of 24 kDa) (ERS-24) (ERS24) (SEC22 vesicle-trafficking protein homolog B) (SEC22 vesicle-trafficking protein-like 1)	SEC22B SEC22L1	Homo sapiens (Human)	215	SUBCELLULAR LOCATION: Endoplasmic reticulum membrane {ECO:0000250|UniProtKB:Q4KM74}; Single-pass type IV membrane protein {ECO:0000250|UniProtKB:Q4KM74}. Endoplasmic reticulum-Golgi intermediate compartment membrane {ECO:0000250|UniProtKB:Q4KM74}. Golgi apparatus, cis-Golgi network membrane {ECO:0000250|UniProtKB:Q4KM74}. Golgi apparatus, trans-Golgi network membrane {ECO:0000250|UniProtKB:Q4KM74…	TRANSMEM 195 215 Helical; Anchor for type IV membrane protein. {ECO:0000255}.
Q6NUM9	Q6NUM9	RETST_HUMAN	reviewed	All-trans-retinol 13,14-reductase (EC 1.3.99.23) (All-trans-13,14-dihydroretinol saturase) (RetSat) (PPAR-alpha-regulated and starvation-induced gene protein)	RETSAT PPSIG UNQ439/PRO872	Homo sapiens (Human)	610	SUBCELLULAR LOCATION: Endoplasmic reticulum membrane {ECO:0000250|UniProtKB:Q64FW2}; Peripheral membrane protein {ECO:0000250|UniProtKB:Q64FW2}.
Q7Z2K6	Q7Z2K6	ERMP1_HUMAN	reviewed	Endoplasmic reticulum metallopeptidase 1 (EC 3.4.-.-) (Felix-ina)	ERMP1 FXNA KIAA1815	Homo sapiens (Human)	904	SUBCELLULAR LOCATION: Endoplasmic reticulum membrane {ECO:0000250|UniProtKB:Q6UPR8}; Multi-pass membrane protein {ECO:0000255}.	TRANSMEM 64 84 Helical; Name=1. {ECO:0000255}.; TRANSMEM 400 420 Helical; Name=2. {ECO:0000255}.; TRANSMEM 458 478 Helical; Name=3. {ECO:0000255}.; TRANSMEM 490 510 Helical; Name=4. {ECO:0000255}.; TRANSMEM 520 540 Helical; Name=5. {ECO:0000255}.; TRANSMEM 542 562 Helical; Name=6. {ECO:0000255}.; TRANSMEM 580 600 Helical; Name=7. {ECO:0000255}.; TRANSMEM 622 642 Helical; Name=8. {ECO:0000255}.; T…
O75915	O75915	PRAF3_HUMAN	reviewed	PRA1 family protein 3 (ADP-ribosylation factor-like protein 6-interacting protein 5) (ARL-6-interacting protein 5) (Aip-5) (Cytoskeleton-related vitamin A-responsive protein) (Dermal papilla-derived protein 11) (GTRAP3-18) (Glutamate transporter EAAC1-interacting protein) (JM5) (Prenylated Rab acceptor protein 2) (Protein JWa) (Putative MAPK-activating protein PM27)	ARL6IP5 DERP11 JWA PRA2 PRAF3 HSPC127	Homo sapiens (Human)	188	SUBCELLULAR LOCATION: Endoplasmic reticulum membrane {ECO:0000250|UniProtKB:Q9ES40}; Multi-pass membrane protein {ECO:0000255}. Cell membrane {ECO:0000250|UniProtKB:Q9ES40}; Multi-pass membrane protein {ECO:0000255}. Cytoplasm {ECO:0000250|UniProtKB:Q9ES40}. Cytoplasm, cytoskeleton {ECO:0000250|UniProtKB:Q9ES40}. Note=Also exists as a soluble form in the cytoplasm. Associated with microtubules. {…	TRANSMEM 36 56 Helical. {ECO:0000255}.; TRANSMEM 57 77 Helical. {ECO:0000255}.; TRANSMEM 94 114 Helical. {ECO:0000255}.; TRANSMEM 115 135 Helical. {ECO:0000255}.
Q9Y673	Q9Y673	ALG5_HUMAN	reviewed	Dolichyl-phosphate beta-glucosyltransferase (DolP-glucosyltransferase) (EC 2.4.1.117) (Asparagine-linked glycosylation protein 5 homolog)	ALG5 HSPC149	Homo sapiens (Human)	324	SUBCELLULAR LOCATION: Endoplasmic reticulum membrane {ECO:0000250}; Single-pass type II membrane protein {ECO:0000250}.	TRANSMEM 8 28 Helical; Signal-anchor for type II membrane protein. {ECO:0000255}.
O15155	O15155	BET1_HUMAN	reviewed	BET1 homolog (hBET1) (Golgi vesicular membrane-trafficking protein p18)	BET1	Homo sapiens (Human)	118	SUBCELLULAR LOCATION: Endoplasmic reticulum membrane {ECO:0000250}; Single-pass type IV membrane protein {ECO:0000250}. Golgi apparatus, cis-Golgi network membrane {ECO:0000250}. Golgi apparatus membrane {ECO:0000250}. Note=Concentrated most in the intermediate compartment/cis-Golgi network and the cis-Golgi cisternae 1 and 2. Greatly reduced in concentration at the trans end of the Golgi apparat…	TRANSMEM 95 115 Helical; Anchor for type IV membrane protein. {ECO:0000255}.
Q15392	Q15392	DHC24_HUMAN	reviewed	Delta(24)-sterol reductase (EC 1.3.1.72) (24-dehydrocholesterol reductase) (3-beta-hydroxysterol Delta-24-reductase) (Diminuto/dwarf1 homolog) (Seladin-1)	DHCR24 KIAA0018	Homo sapiens (Human)	516	SUBCELLULAR LOCATION: Endoplasmic reticulum membrane {ECO:0000269|PubMed:11007892, ECO:0000269|PubMed:22010141}; Single-pass membrane protein {ECO:0000255}. Golgi apparatus membrane {ECO:0000269|PubMed:11007892}; Single-pass membrane protein {ECO:0000255}.	TRANSMEM 32 52 Helical. {ECO:0000255}.
Q9Y679	Q9Y679	AUP1_HUMAN	reviewed	Ancient ubiquitous protein 1	AUP1	Homo sapiens (Human)	410	SUBCELLULAR LOCATION: Endoplasmic reticulum membrane {ECO:0000269|PubMed:12042322, ECO:0000269|PubMed:18711132}; Single-pass type III membrane protein {ECO:0000269|PubMed:12042322, ECO:0000269|PubMed:18711132}; Cytoplasmic side {ECO:0000269|PubMed:12042322, ECO:0000269|PubMed:18711132}.	TRANSMEM 21 41 Helical; Signal-anchor for type III membrane protein. {ECO:0000255}.
Q9NZ43	Q9NZ43	USE1_HUMAN	reviewed	Vesicle transport protein USE1 (Putative MAPK-activating protein PM26) (USE1-like protein) (p31)	USE1 USE1L MDS032	Homo sapiens (Human)	259	SUBCELLULAR LOCATION: Endoplasmic reticulum membrane {ECO:0000269|PubMed:15029241}; Single-pass type IV membrane protein {ECO:0000269|PubMed:15029241}.	TRANSMEM 232 252 Helical; Anchor for type IV membrane protein. {ECO:0000255}.
Q12981	Q12981	SEC20_HUMAN	reviewed	Vesicle transport protein SEC20 (BCL2/adenovirus E1B 19 kDa protein-interacting protein 1) (Transformation-related gene 8 protein) (TRG-8)	BNIP1 NIP1 SEC20L TRG8	Homo sapiens (Human)	228	SUBCELLULAR LOCATION: Endoplasmic reticulum membrane {ECO:0000269|PubMed:15272311, ECO:0000269|PubMed:23896122}; Single-pass type IV membrane protein {ECO:0000255}. Mitochondrion membrane {ECO:0000269|PubMed:21931693, ECO:0000269|PubMed:23896122}; Single-pass type IV membrane protein {ECO:0000255}. Note=Localization to the mitochondrion is regulated by RNF186. {ECO:0000269|PubMed:23896122}.	TRANSMEM 200 220 Helical; Anchor for type IV membrane protein. {ECO:0000255}.
Q96JJ7	Q96JJ7	TMX3_HUMAN	reviewed	Protein disulfide-isomerase TMX3 (EC 5.3.4.1) (Thioredoxin domain-containing protein 10) (Thioredoxin-related transmembrane protein 3)	TMX3 KIAA1830 TXNDC10	Homo sapiens (Human)	454	SUBCELLULAR LOCATION: Endoplasmic reticulum membrane {ECO:0000269|PubMed:15623505}; Single-pass membrane protein {ECO:0000269|PubMed:15623505}.	TRANSMEM 376 396 Helical. {ECO:0000255}.
Q8IV08	Q8IV08	PLD3_HUMAN	reviewed	Phospholipase D3 (PLD 3) (EC 3.1.4.4) (Choline phosphatase 3) (HindIII K4L homolog) (Hu-K4) (Phosphatidylcholine-hydrolyzing phospholipase D3)	PLD3	Homo sapiens (Human)	490	SUBCELLULAR LOCATION: Endoplasmic reticulum membrane {ECO:0000269|PubMed:15794758}; Single-pass type II membrane protein {ECO:0000269|PubMed:15794758}.	TRANSMEM 39 59 Helical; Signal-anchor for type II membrane protein. {ECO:0000255}.
Q9NXE4	Q9NXE4	NSMA3_HUMAN	reviewed	Sphingomyelin phosphodiesterase 4 (EC 3.1.4.12) (Neutral sphingomyelinase 3) (nSMase-3) (nSMase3) (Neutral sphingomyelinase III)	SMPD4 KIAA1418 SKNY	Homo sapiens (Human)	866	SUBCELLULAR LOCATION: Endoplasmic reticulum membrane {ECO:0000269|PubMed:16517606, ECO:0000269|PubMed:18505924}; Single-pass membrane protein {ECO:0000269|PubMed:16517606}. Golgi apparatus membrane {ECO:0000269|PubMed:16517606}; Single-pass membrane protein {ECO:0000269|PubMed:16517606}.	TRANSMEM 822 842 Helical. {ECO:0000255, ECO:0000305|PubMed:18505924}.
Q96G23	Q96G23	CERS2_HUMAN	reviewed	Ceramide synthase 2 (CerS2) (EC 2.3.1.-) (LAG1 longevity assurance homolog 2) (SP260) (Sphingosine N-acyltransferase CERS2) (EC 2.3.1.24) (Tumor metastasis-suppressor gene 1 protein)	CERS2 LASS2 TMSG1	Homo sapiens (Human)	380	SUBCELLULAR LOCATION: Endoplasmic reticulum membrane {ECO:0000269|PubMed:18165233}; Multi-pass membrane protein {ECO:0000255}.	TRANSMEM 41 61 Helical. {ECO:0000255}.; TRANSMEM 140 160 Helical. {ECO:0000255}.; TRANSMEM 181 201 Helical. {ECO:0000255}.; TRANSMEM 209 229 Helical. {ECO:0000255}.; TRANSMEM 264 284 Helical. {ECO:0000255}.; TRANSMEM 304 324 Helical. {ECO:0000255}.
Q6UWP7	Q6UWP7	LCLT1_HUMAN	reviewed	Lysocardiolipin acyltransferase 1 (EC 2.3.1.-) (1-acylglycerol-3-phosphate O-acyltransferase 8) (1-AGP acyltransferase 8) (1-AGPAT 8) (EC 2.3.1.51) (Acyl-CoA:lysocardiolipin acyltransferase 1)	LCLAT1 AGPAT8 ALCAT1 LYCAT UNQ1849/PRO3579	Homo sapiens (Human)	414	SUBCELLULAR LOCATION: Endoplasmic reticulum membrane {ECO:0000269|PubMed:19075029}; Multi-pass membrane protein {ECO:0000255}.	TRANSMEM 47 67 Helical. {ECO:0000255}.; TRANSMEM 86 106 Helical. {ECO:0000255}.; TRANSMEM 340 360 Helical. {ECO:0000255}.; TRANSMEM 362 382 Helical. {ECO:0000255}.
Q8N4V1	Q8N4V1	MMGT1_HUMAN	reviewed	Membrane magnesium transporter 1 (ER membrane protein complex subunit 5) (Transmembrane protein 32)	MMGT1 EMC5 TMEM32	Homo sapiens (Human)	131	SUBCELLULAR LOCATION: Endoplasmic reticulum membrane {ECO:0000269|PubMed:22119785}; Multi-pass membrane protein {ECO:0000255}. Golgi apparatus membrane {ECO:0000250|UniProtKB:Q8K273}; Multi-pass membrane protein {ECO:0000255}. Early endosome membrane {ECO:0000250|UniProtKB:Q8K273}; Multi-pass membrane protein {ECO:0000255}.	TRANSMEM 5 25 Helical. {ECO:0000255}.; TRANSMEM 45 65 Helical. {ECO:0000255}.
Q6NUQ4	Q6NUQ4	TM214_HUMAN	reviewed	Transmembrane protein 214	TMEM214 PP446	Homo sapiens (Human)	689	SUBCELLULAR LOCATION: Endoplasmic reticulum membrane {ECO:0000269|PubMed:23661706}; Multi-pass membrane protein {ECO:0000269|PubMed:23661706}.	TRANSMEM 480 500 Helical. {ECO:0000255}.; TRANSMEM 616 636 Helical. {ECO:0000255}.
Q9HD20	Q9HD20	AT131_HUMAN	reviewed	Manganese-transporting ATPase 13A1 (EC 3.6.3.-)	ATP13A1 ATP13A KIAA1825 CGI-152	Homo sapiens (Human)	1204	SUBCELLULAR LOCATION: Endoplasmic reticulum membrane {ECO:0000269|PubMed:24392018}; Multi-pass membrane protein {ECO:0000269|PubMed:24392018}.	TRANSMEM 67 87 Helical. {ECO:0000255}.; TRANSMEM 96 116 Helical. {ECO:0000255}.; TRANSMEM 244 264 Helical. {ECO:0000255}.; TRANSMEM 444 464 Helical. {ECO:0000255}.; TRANSMEM 990 1010 Helical. {ECO:0000255}.; TRANSMEM 1012 1032 Helical. {ECO:0000255}.; TRANSMEM 1052 1072 Helical. {ECO:0000255}.; TRANSMEM 1097 1117 Helical. {ECO:0000255}.; TRANSMEM 1133 1153 Helical. {ECO:0000255}.; TRANSMEM 1167 1…
Q15904	Q15904	VAS1_HUMAN	reviewed	V-type proton ATPase subunit S1 (V-ATPase subunit S1) (Protein XAP-3) (V-ATPase Ac45 subunit) (V-ATPase S1 accessory protein) (Vacuolar proton pump subunit S1)	ATP6AP1 ATP6IP1 ATP6S1 VATPS1 XAP3	Homo sapiens (Human)	470	SUBCELLULAR LOCATION: Endoplasmic reticulum membrane {ECO:0000269|PubMed:27231034}; Single-pass membrane protein {ECO:0000305}. Endoplasmic reticulum-Golgi intermediate compartment membrane {ECO:0000269|PubMed:27231034}. Note=Not detected in trans-Golgi network. {ECO:0000269|PubMed:27231034}.	TRANSMEM 420 440 Helical. {ECO:0000255}.
Q5BJD5	Q5BJD5	TM41B_HUMAN	reviewed	Transmembrane protein 41B	TMEM41B KIAA0033	Homo sapiens (Human)	291	SUBCELLULAR LOCATION: Endoplasmic reticulum membrane {ECO:0000269|PubMed:30093494}; Multi-pass membrane protein {ECO:0000255}.	TRANSMEM 52 72 Helical. {ECO:0000255}.; TRANSMEM 109 129 Helical. {ECO:0000255}.; TRANSMEM 147 169 Helical. {ECO:0000255}.; TRANSMEM 197 217 Helical. {ECO:0000255}.; TRANSMEM 225 245 Helical. {ECO:0000255}.; TRANSMEM 262 282 Helical. {ECO:0000255}.
Q9UGP8	Q9UGP8	SEC63_HUMAN	reviewed	Translocation protein SEC63 homolog	SEC63 SEC63L	Homo sapiens (Human)	760	SUBCELLULAR LOCATION: Endoplasmic reticulum membrane; Multi-pass membrane protein.	TRANSMEM 15 35 Helical. {ECO:0000255}.; TRANSMEM 70 90 Helical. {ECO:0000255}.; TRANSMEM 189 209 Helical. {ECO:0000255}.
Q13724	Q13724	MOGS_HUMAN	reviewed	Mannosyl-oligosaccharide glucosidase (EC 3.2.1.106) (Processing A-glucosidase I)	MOGS GCS1	Homo sapiens (Human)	837	SUBCELLULAR LOCATION: Endoplasmic reticulum membrane; Single-pass type II membrane protein.	TRANSMEM 39 59 Helical; Signal-anchor for type II membrane protein. {ECO:0000255}.
O43617	O43617	TPPC3_HUMAN	reviewed	Trafficking protein particle complex subunit 3 (BET3 homolog)	TRAPPC3 BET3 CDABP0066	Homo sapiens (Human)	180	SUBCELLULAR LOCATION: Golgi apparatus, cis-Golgi network {ECO:0000250}. Endoplasmic reticulum {ECO:0000250}.
P00167	P00167	CYB5_HUMAN	reviewed	Cytochrome b5 (Microsomal cytochrome b5 type A) (MCB5)	CYB5A CYB5	Homo sapiens (Human)	134	SUBCELLULAR LOCATION: Isoform 1: Endoplasmic reticulum membrane; Single-pass membrane protein; Cytoplasmic side. Microsome membrane; Single-pass membrane protein; Cytoplasmic side.; SUBCELLULAR LOCATION: Isoform 2: Cytoplasm.	TRANSMEM 109 131 Helical. {ECO:0000255}.
Q6ZXV5	Q6ZXV5	TMTC3_HUMAN	reviewed	Protein O-mannosyl-transferase TMTC3 (EC 2.4.1.109) (Protein SMILE) (Transmembrane and TPR repeat-containing protein 3)	TMTC3	Homo sapiens (Human)	915	SUBCELLULAR LOCATION: Membrane {ECO:0000305}; Multi-pass membrane protein {ECO:0000305}. Endoplasmic reticulum {ECO:0000269|PubMed:21603654}. Note=In odontoblast cultures, it colocalizes with PDIA3 in the endoplasmic reticulum. {ECO:0000269|PubMed:21603654}.	TRANSMEM 9 29 Helical. {ECO:0000255}.; TRANSMEM 94 114 Helical. {ECO:0000255}.; TRANSMEM 136 158 Helical. {ECO:0000255}.; TRANSMEM 167 187 Helical. {ECO:0000255}.; TRANSMEM 194 214 Helical. {ECO:0000255}.; TRANSMEM 232 252 Helical. {ECO:0000255}.; TRANSMEM 318 338 Helical. {ECO:0000255}.; TRANSMEM 354 374 Helical. {ECO:0000255}.; TRANSMEM 377 397 Helical. {ECO:0000255}.
O15121	O15121	DEGS1_HUMAN	reviewed	Sphingolipid delta(4)-desaturase DES1 (EC 1.14.19.17) (Cell migration-inducing gene 15 protein) (Degenerative spermatocyte homolog 1) (Membrane lipid desaturase)	DEGS1 DES1 MLD MIG15	Homo sapiens (Human)	323	SUBCELLULAR LOCATION: Mitochondrion {ECO:0000269|PubMed:19647031}. Endoplasmic reticulum membrane {ECO:0000269|PubMed:19647031, ECO:0000269|PubMed:9188692}; Multi-pass membrane protein {ECO:0000269|PubMed:19647031, ECO:0000269|PubMed:9188692}. Membrane {ECO:0000305}; Lipid-anchor {ECO:0000305}.	TRANSMEM 41 61 Helical. {ECO:0000255}.; TRANSMEM 68 88 Helical. {ECO:0000255}.; TRANSMEM 102 122 Helical. {ECO:0000255}.; TRANSMEM 152 172 Helical. {ECO:0000255}.; TRANSMEM 184 204 Helical. {ECO:0000255}.; TRANSMEM 209 229 Helical. {ECO:0000255}.
P54920	P54920	SNAA_HUMAN	reviewed	Alpha-soluble NSF attachment protein (SNAP-alpha) (N-ethylmaleimide-sensitive factor attachment protein alpha)	NAPA SNAPA	Homo sapiens (Human)	295	SUBCELLULAR LOCATION: Cell membrane {ECO:0000269|PubMed:15980433}; Peripheral membrane protein {ECO:0000305|PubMed:15029241}.
Q15286	Q15286	RAB35_HUMAN	reviewed	Ras-related protein Rab-35 (GTP-binding protein RAY) (Ras-related protein Rab-1C)	RAB35 RAB1C RAY	Homo sapiens (Human)	201	SUBCELLULAR LOCATION: Cell membrane {ECO:0000269|PubMed:16950109, ECO:0000269|PubMed:21951725}; Lipid-anchor {ECO:0000305}; Cytoplasmic side {ECO:0000305}. Membrane, clathrin-coated pit {ECO:0000269|PubMed:16950109}. Cytoplasmic vesicle, clathrin-coated vesicle {ECO:0000269|PubMed:16950109}. Endosome {ECO:0000269|PubMed:16950109, ECO:0000269|PubMed:21951725}. Melanosome {ECO:0000269|PubMed:170810…
Q8IWB1	Q8IWB1	IPRI_HUMAN	reviewed	Inositol 1,4,5-trisphosphate receptor-interacting protein (Protein DANGER)	ITPRIP DANGER KIAA1754	Homo sapiens (Human)	547	SUBCELLULAR LOCATION: Cell membrane {ECO:0000269|PubMed:16990268}.
P20339	P20339	RAB5A_HUMAN	reviewed	Ras-related protein Rab-5A	RAB5A RAB5	Homo sapiens (Human)	215	SUBCELLULAR LOCATION: Cell membrane {ECO:0000269|PubMed:23815289}; Lipid-anchor {ECO:0000305|PubMed:7991565}; Cytoplasmic side {ECO:0000250|UniProtKB:P18066}. Early endosome membrane {ECO:0000269|PubMed:23815289, ECO:0000269|PubMed:25869668}; Lipid-anchor {ECO:0000305|PubMed:7991565}. Melanosome {ECO:0000269|PubMed:17081065}. Cytoplasmic vesicle {ECO:0000269|PubMed:10818110}. Cell projection, ruf…
P08134	P08134	RHOC_HUMAN	reviewed	Rho-related GTP-binding protein RhoC (Rho cDNA clone 9) (h9)	RHOC ARH9 ARHC	Homo sapiens (Human)	193	SUBCELLULAR LOCATION: Cell membrane {ECO:0000305}; Lipid-anchor {ECO:0000305}; Cytoplasmic side {ECO:0000305}. Cleavage furrow {ECO:0000269|PubMed:16236794}. Note=Translocates to the equatorial region before furrow formation in a ECT2-dependent manner.
Q9Y6M5	Q9Y6M5	ZNT1_HUMAN	reviewed	Zinc transporter 1 (ZnT-1) (Solute carrier family 30 member 1)	SLC30A1 ZNT1	Homo sapiens (Human)	507	SUBCELLULAR LOCATION: Cell membrane {ECO:0000305}; Multi-pass membrane protein {ECO:0000305}.	TRANSMEM 11 31 Helical. {ECO:0000255}.; TRANSMEM 36 56 Helical. {ECO:0000255}.; TRANSMEM 79 99 Helical. {ECO:0000255}.; TRANSMEM 114 134 Helical. {ECO:0000255}.; TRANSMEM 249 269 Helical. {ECO:0000255}.; TRANSMEM 309 329 Helical. {ECO:0000255}.
P35052	P35052	GPC1_HUMAN	reviewed	Glypican-1 [Cleaved into: Secreted glypican-1]	GPC1	Homo sapiens (Human)	558	SUBCELLULAR LOCATION: Cell membrane; Lipid-anchor, GPI-anchor; Extracellular side. Endosome. Note=S-nitrosylated form recycled in endosomes. Localizes to CAV1-containing vesicles close to the cell surface. Cleavage of heparan sulfate side chains takes place mainly in late endosomes. Associates with both forms of PRNP in lipid rafts. Colocalizes with APP in perinuclear compartments and with CP in …
Q9BZG1	Q9BZG1	RAB34_HUMAN	reviewed	Ras-related protein Rab-34 (Ras-related protein Rab-39) (Ras-related protein Rah)	RAB34 RAB39 RAH	Homo sapiens (Human)	259	SUBCELLULAR LOCATION: Cytoplasm {ECO:0000250|UniProtKB:Q64008}. Golgi apparatus {ECO:0000250|UniProtKB:Q64008}. Cytoplasmic vesicle, phagosome {ECO:0000269|PubMed:21255211}. Cytoplasmic vesicle, phagosome membrane {ECO:0000269|PubMed:21255211}; Lipid-anchor {ECO:0000269|PubMed:21255211}; Cytoplasmic side {ECO:0000269|PubMed:21255211}. Cell projection, cilium {ECO:0000250|UniProtKB:Q64008}. Note=R…
Q58FF8	Q58FF8	H90B2_HUMAN	reviewed	Putative heat shock protein HSP 90-beta 2 (Heat shock protein 90-beta b) (Heat shock protein 90Bb)	HSP90AB2P HSP90BB	Homo sapiens (Human)	381	SUBCELLULAR LOCATION: Cytoplasm {ECO:0000250}.
Q9NQW7	Q9NQW7	XPP1_HUMAN	reviewed	Xaa-Pro aminopeptidase 1 (EC 3.4.11.9) (Aminoacylproline aminopeptidase) (Cytosolic aminopeptidase P) (Soluble aminopeptidase P) (sAmp) (X-Pro aminopeptidase 1) (X-prolyl aminopeptidase 1, soluble)	XPNPEP1 XPNPEPL XPNPEPL1	Homo sapiens (Human)	623	SUBCELLULAR LOCATION: Cytoplasm {ECO:0000250}.
P48739	P48739	PIPNB_HUMAN	reviewed	Phosphatidylinositol transfer protein beta isoform (PI-TP-beta) (PtdIns transfer protein beta) (PtdInsTP beta)	PITPNB	Homo sapiens (Human)	271	SUBCELLULAR LOCATION: Cytoplasm {ECO:0000250}. Golgi apparatus {ECO:0000250}.
P17174	P17174	AATC_HUMAN	reviewed	Aspartate aminotransferase, cytoplasmic (cAspAT) (EC 2.6.1.1) (EC 2.6.1.3) (Cysteine aminotransferase, cytoplasmic) (Cysteine transaminase, cytoplasmic) (cCAT) (Glutamate oxaloacetate transaminase 1) (Transaminase A)	GOT1	Homo sapiens (Human)	413	SUBCELLULAR LOCATION: Cytoplasm {ECO:0000269|PubMed:1974457}.
Q86Y56	Q86Y56	DAAF5_HUMAN	reviewed	Dynein assembly factor 5, axonemal (HEAT repeat-containing protein 2)	DNAAF5 HEATR2	Homo sapiens (Human)	855	SUBCELLULAR LOCATION: Cytoplasm {ECO:0000269|PubMed:23040496, ECO:0000269|PubMed:25232951}. Cytoplasmic granule {ECO:0000269|PubMed:23040496, ECO:0000269|PubMed:25232951}. Note=Observed only in the cytoplasm of ciliated cells and absent from cilia. {ECO:0000269|PubMed:23040496, ECO:0000269|PubMed:25232951}.
Q9H074	Q9H074	PAIP1_HUMAN	reviewed	Polyadenylate-binding protein-interacting protein 1 (PABP-interacting protein 1) (PAIP-1) (Poly(A)-binding protein-interacting protein 1)	PAIP1	Homo sapiens (Human)	479	SUBCELLULAR LOCATION: Cytoplasm {ECO:0000305}.
P49585	P49585	PCY1A_HUMAN	reviewed	Choline-phosphate cytidylyltransferase A (EC 2.7.7.15) (CCT-alpha) (CTP:phosphocholine cytidylyltransferase A) (CCT A) (CT A) (Phosphorylcholine transferase A)	PCYT1A CTPCT PCYT1	Homo sapiens (Human)	367	SUBCELLULAR LOCATION: Cytoplasm, cytosol {ECO:0000250}. Membrane {ECO:0000250}; Peripheral membrane protein {ECO:0000250}. Note=It can interconvert between an inactive cytosolic form and an active membrane-bound form. {ECO:0000250}.
P50453	P50453	SPB9_HUMAN	reviewed	Serpin B9 (Cytoplasmic antiproteinase 3) (CAP-3) (CAP3) (Peptidase inhibitor 9) (PI-9)	SERPINB9 PI9	Homo sapiens (Human)	376	SUBCELLULAR LOCATION: Cytoplasm.
Q9BUL8	Q9BUL8	PDC10_HUMAN	reviewed	Programmed cell death protein 10 (Cerebral cavernous malformations 3 protein) (TF-1 cell apoptosis-related protein 15)	PDCD10 CCM3 TFAR15	Homo sapiens (Human)	212	SUBCELLULAR LOCATION: Cytoplasm. Golgi apparatus membrane; Peripheral membrane protein; Cytoplasmic side. Cell membrane; Peripheral membrane protein; Cytoplasmic side. Note=Partially co-localizes with endogenous PXN at the leading edges of migrating cells.
Q99805	Q99805	TM9S2_HUMAN	reviewed	Transmembrane 9 superfamily member 2 (p76)	TM9SF2	Homo sapiens (Human)	663	SUBCELLULAR LOCATION: Endosome membrane {ECO:0000305}; Multi-pass membrane protein {ECO:0000305}.	TRANSMEM 301 321 Helical. {ECO:0000255}.; TRANSMEM 375 395 Helical. {ECO:0000255}.; TRANSMEM 399 419 Helical. {ECO:0000255}.; TRANSMEM 438 458 Helical. {ECO:0000255}.; TRANSMEM 467 487 Helical. {ECO:0000255}.; TRANSMEM 523 543 Helical. {ECO:0000255}.; TRANSMEM 555 575 Helical. {ECO:0000255}.; TRANSMEM 592 612 Helical. {ECO:0000255}.; TRANSMEM 632 652 Helical. {ECO:0000255}.
Q9H7Z7	Q9H7Z7	PGES2_HUMAN	reviewed	Prostaglandin E synthase 2 (Membrane-associated prostaglandin E synthase-2) (mPGE synthase-2) (Microsomal prostaglandin E synthase 2) (mPGES-2) (Prostaglandin-H(2) E-isomerase) (EC 5.3.99.3) [Cleaved into: Prostaglandin E synthase 2 truncated form]	PTGES2 C9orf15 PGES2	Homo sapiens (Human)	377	SUBCELLULAR LOCATION: Golgi apparatus membrane {ECO:0000269|PubMed:12835322}; Single-pass membrane protein {ECO:0000255}.; SUBCELLULAR LOCATION: Prostaglandin E synthase 2 truncated form: Cytoplasm, perinuclear region {ECO:0000269|PubMed:12835322}. Note=Synthesized as a Golgi membrane-bound protein, which is further cleaved into the predominant soluble truncated form. The truncated form is cytopl…	TRANSMEM 58 74 Helical. {ECO:0000255}.
O95249	O95249	GOSR1_HUMAN	reviewed	Golgi SNAP receptor complex member 1 (28 kDa Golgi SNARE protein) (28 kDa cis-Golgi SNARE p28) (GOS-28)	GOSR1 GS28	Homo sapiens (Human)	250	SUBCELLULAR LOCATION: Golgi apparatus membrane {ECO:0000269|PubMed:15215310, ECO:0000269|PubMed:15728195, ECO:0000269|PubMed:17274796, ECO:0000269|PubMed:17337506, ECO:0000269|PubMed:21669198}; Single-pass type IV membrane protein {ECO:0000269|PubMed:15215310, ECO:0000269|PubMed:15728195, ECO:0000269|PubMed:17274796, ECO:0000269|PubMed:17337506, ECO:0000269|PubMed:21669198}. Note=Localizes throug…	TRANSMEM 230 250 Helical; Anchor for type IV membrane protein. {ECO:0000255}.
Q03135	Q03135	CAV1_HUMAN	reviewed	Caveolin-1	CAV1 CAV	Homo sapiens (Human)	178	SUBCELLULAR LOCATION: Golgi apparatus membrane; Peripheral membrane protein. Cell membrane; Peripheral membrane protein. Membrane, caveola {ECO:0000269|PubMed:19262564, ECO:0000269|PubMed:25588833}; Peripheral membrane protein. Membrane raft {ECO:0000269|PubMed:25893292}. Golgi apparatus, trans-Golgi network {ECO:0000250|UniProtKB:P33724}. Note=Colocalized with DPP4 in membrane rafts. Potential h…
P15291	P15291	B4GT1_HUMAN	reviewed	Beta-1,4-galactosyltransferase 1 (Beta-1,4-GalTase 1) (Beta4Gal-T1) (b4Gal-T1) (EC 2.4.1.-) (Beta-N-acetylglucosaminyl-glycolipid beta-1,4-galactosyltransferase) (Beta-N-acetylglucosaminylglycopeptide beta-1,4-galactosyltransferase) (EC 2.4.1.38) (Lactose synthase A protein) (EC 2.4.1.22) (N-acetyllactosamine synthase) (EC 2.4.1.90) (Nal synthase) (UDP-Gal:beta-GlcNAc beta-1,4-galactosyltransfera…	B4GALT1 GGTB2	Homo sapiens (Human)	398	SUBCELLULAR LOCATION: Isoform Long: Golgi apparatus, Golgi stack membrane {ECO:0000269|PubMed:1714903, ECO:0000269|PubMed:20378551}; Single-pass type II membrane protein. Cell membrane {ECO:0000269|PubMed:1714903}; Single-pass type II membrane protein. Cell surface {ECO:0000269|PubMed:1714903}. Cell projection, filopodium {ECO:0000250|UniProtKB:P15535}. Note=Found in trans cisternae of Golgi but …	TRANSMEM 25 44 Helical; Signal-anchor for type II membrane protein. {ECO:0000255}.
O15118	O15118	NPC1_HUMAN	reviewed	NPC intracellular cholesterol transporter 1 (Niemann-Pick C1 protein)	NPC1	Homo sapiens (Human)	1278	SUBCELLULAR LOCATION: Late endosome membrane {ECO:0000269|PubMed:12554680}; Multi-pass membrane protein {ECO:0000269|PubMed:10821832, ECO:0000269|PubMed:27238017, ECO:0000269|PubMed:28784760}. Lysosome membrane {ECO:0000269|PubMed:17897319, ECO:0000269|PubMed:9927649}; Multi-pass membrane protein {ECO:0000269|PubMed:10821832, ECO:0000269|PubMed:27238017, ECO:0000269|PubMed:28784760}.	TRANSMEM 262 282 Helical. {ECO:0000269|PubMed:27238017}.; TRANSMEM 351 371 Helical. {ECO:0000269|PubMed:27238017, ECO:0000269|PubMed:28784760}.; TRANSMEM 621 641 Helical. {ECO:0000269|PubMed:27238017, ECO:0000269|PubMed:28784760}.; TRANSMEM 654 675 Helical. {ECO:0000269|PubMed:28784760}.; TRANSMEM 686 706 Helical. {ECO:0000269|PubMed:28784760}.; TRANSMEM 731 751 Helical. {ECO:0000269|PubMed:28784…
O15321	O15321	TM9S1_HUMAN	reviewed	Transmembrane 9 superfamily member 1 (MP70 protein family member) (hMP70)	TM9SF1	Homo sapiens (Human)	606	SUBCELLULAR LOCATION: Lysosome membrane {ECO:0000269|PubMed:19029833}; Multi-pass membrane protein {ECO:0000269|PubMed:19029833}. Cytoplasmic vesicle, autophagosome membrane {ECO:0000269|PubMed:19029833}; Multi-pass membrane protein {ECO:0000269|PubMed:19029833}.	TRANSMEM 237 257 Helical. {ECO:0000255}.; TRANSMEM 310 330 Helical. {ECO:0000255}.; TRANSMEM 339 359 Helical. {ECO:0000255}.; TRANSMEM 373 393 Helical. {ECO:0000255}.; TRANSMEM 412 432 Helical. {ECO:0000255}.; TRANSMEM 469 489 Helical. {ECO:0000255}.; TRANSMEM 499 519 Helical. {ECO:0000255}.; TRANSMEM 535 555 Helical. {ECO:0000255}.; TRANSMEM 570 590 Helical. {ECO:0000255}.
Q8N766	Q8N766	EMC1_HUMAN	reviewed	ER membrane protein complex subunit 1	EMC1 KIAA0090 PSEC0263	Homo sapiens (Human)	993	SUBCELLULAR LOCATION: Membrane {ECO:0000269|PubMed:22119785}; Single-pass type I membrane protein {ECO:0000269|PubMed:22119785}.	TRANSMEM 959 979 Helical. {ECO:0000255}.
Q96SK2	Q96SK2	TM209_HUMAN	reviewed	Transmembrane protein 209	TMEM209	Homo sapiens (Human)	561	SUBCELLULAR LOCATION: Membrane {ECO:0000305}; Multi-pass membrane protein {ECO:0000305}.	TRANSMEM 28 48 Helical. {ECO:0000255}.; TRANSMEM 60 80 Helical. {ECO:0000255}.
Q13505	Q13505	MTX1_HUMAN	reviewed	Metaxin-1 (Mitochondrial outer membrane import complex protein 1)	MTX1 MTX MTXN	Homo sapiens (Human)	466	SUBCELLULAR LOCATION: Membrane {ECO:0000305}; Single-pass type I membrane protein {ECO:0000305}. Mitochondrion outer membrane {ECO:0000250}.	TRANSMEM 421 441 Helical. {ECO:0000255}.
O00194	O00194	RB27B_HUMAN	reviewed	Ras-related protein Rab-27B (C25KG)	RAB27B	Homo sapiens (Human)	218	SUBCELLULAR LOCATION: Membrane; Lipid-anchor.
P09543	P09543	CN37_HUMAN	reviewed	2',3'-cyclic-nucleotide 3'-phosphodiesterase (CNP) (CNPase) (EC 3.1.4.37)	CNP	Homo sapiens (Human)	421	SUBCELLULAR LOCATION: Membrane; Lipid-anchor. Melanosome. Note=Firmly bound to membrane structures of brain white matter. Identified by mass spectrometry in melanosome fractions from stage I to stage IV.
P49069	P49069	CAMLG_HUMAN	reviewed	Calcium signal-modulating cyclophilin ligand (CAML)	CAMLG CAML	Homo sapiens (Human)	296	SUBCELLULAR LOCATION: Membrane; Multi-pass membrane protein.	TRANSMEM 190 210 Helical. {ECO:0000255}.; TRANSMEM 241 257 Helical. {ECO:0000255}.
Q9P2R7	Q9P2R7	SUCB1_HUMAN	reviewed	Succinate--CoA ligase [ADP-forming] subunit beta, mitochondrial (EC 6.2.1.5) (ATP-specific succinyl-CoA synthetase subunit beta) (A-SCS) (Succinyl-CoA synthetase beta-A chain) (SCS-betaA)	SUCLA2	Homo sapiens (Human)	463	SUBCELLULAR LOCATION: Mitochondrion {ECO:0000255|HAMAP-Rule:MF_03220, ECO:0000269|PubMed:15877282, ECO:0000269|PubMed:17287286, ECO:0000269|PubMed:25944712}.
O15091	O15091	MRPP3_HUMAN	reviewed	Mitochondrial ribonuclease P catalytic subunit (EC 3.1.26.5) (Mitochondrial ribonuclease P protein 3) (Mitochondrial RNase P protein 3) (Protein only RNase P catalytic subunit)	PRORP KIAA0391 MRPP3	Homo sapiens (Human)	583	SUBCELLULAR LOCATION: Mitochondrion {ECO:0000269|PubMed:18984158}.
Q9Y399	Q9Y399	RT02_HUMAN	reviewed	28S ribosomal protein S2, mitochondrial (MRP-S2) (S2mt) (Mitochondrial small ribosomal subunit protein uS2m)	MRPS2 CGI-91	Homo sapiens (Human)	296	SUBCELLULAR LOCATION: Mitochondrion {ECO:0000269|PubMed:25838379}.
O75880	O75880	SCO1_HUMAN	reviewed	Protein SCO1 homolog, mitochondrial	SCO1 SCOD1	Homo sapiens (Human)	301	SUBCELLULAR LOCATION: Mitochondrion {ECO:0000269|PubMed:9878253}. Mitochondrion inner membrane {ECO:0000269|PubMed:15229189}; Single-pass membrane protein {ECO:0000255}.	TRANSMEM 93 111 Helical. {ECO:0000255}.
O43615	O43615	TIM44_HUMAN	reviewed	Mitochondrial import inner membrane translocase subunit TIM44	TIMM44 MIMT44 TIM44	Homo sapiens (Human)	452	SUBCELLULAR LOCATION: Mitochondrion inner membrane {ECO:0000269|PubMed:10339406}; Peripheral membrane protein {ECO:0000269|PubMed:10339406}; Matrix side {ECO:0000269|PubMed:10339406}. Mitochondrion matrix {ECO:0000269|PubMed:10339406}.
Q9H3K2	Q9H3K2	GHITM_HUMAN	reviewed	Growth hormone-inducible transmembrane protein (Dermal papilla-derived protein 2) (Mitochondrial morphology and cristae structure 1) (MICS1) (Transmembrane BAX inhibitor motif-containing protein 5)	GHITM DERP2 MICS1 TMBIM5 My021 UNQ244/PRO281	Homo sapiens (Human)	345	SUBCELLULAR LOCATION: Mitochondrion inner membrane {ECO:0000269|PubMed:18417609}; Multi-pass membrane protein {ECO:0000269|PubMed:18417609}.	TRANSMEM 83 103 Helical. {ECO:0000255}.; TRANSMEM 126 146 Helical. {ECO:0000255}.; TRANSMEM 160 180 Helical. {ECO:0000255}.; TRANSMEM 191 211 Helical. {ECO:0000255}.; TRANSMEM 214 234 Helical. {ECO:0000255}.; TRANSMEM 245 265 Helical. {ECO:0000255}.; TRANSMEM 272 292 Helical. {ECO:0000255}.
O95168	O95168	NDUB4_HUMAN	reviewed	NADH dehydrogenase [ubiquinone] 1 beta subcomplex subunit 4 (Complex I-B15) (CI-B15) (NADH-ubiquinone oxidoreductase B15 subunit)	NDUFB4	Homo sapiens (Human)	129	SUBCELLULAR LOCATION: Mitochondrion inner membrane {ECO:0000305|PubMed:12611891}; Single-pass membrane protein {ECO:0000255}; Matrix side {ECO:0000305}.	TRANSMEM 88 105 Helical. {ECO:0000255}.
Q5JPH6	Q5JPH6	SYEM_HUMAN	reviewed	Probable glutamate--tRNA ligase, mitochondrial (EC 6.1.1.17) (Glutamyl-tRNA synthetase) (GluRS)	EARS2 KIAA1970	Homo sapiens (Human)	523	SUBCELLULAR LOCATION: Mitochondrion matrix {ECO:0000250}.
P36776	P36776	LONM_HUMAN	reviewed	Lon protease homolog, mitochondrial (EC 3.4.21.53) (LONHs) (Lon protease-like protein) (LONP) (Mitochondrial ATP-dependent protease Lon) (Serine protease 15)	LONP1 PRSS15	Homo sapiens (Human)	959	SUBCELLULAR LOCATION: Mitochondrion matrix {ECO:0000255|HAMAP-Rule:MF_03120, ECO:0000269|PubMed:7961901}.
Q9Y2Z4	Q9Y2Z4	SYYM_HUMAN	reviewed	Tyrosine--tRNA ligase, mitochondrial (EC 6.1.1.1) (Tyrosyl-tRNA synthetase) (TyrRS)	YARS2 CGI-04	Homo sapiens (Human)	477	SUBCELLULAR LOCATION: Mitochondrion matrix {ECO:0000269|PubMed:15779907}.
Q969Z0	Q969Z0	FAKD4_HUMAN	reviewed	FAST kinase domain-containing protein 4 (Cell cycle progression restoration protein 2) (Cell cycle progression protein 2) (Protein TBRG4) (Transforming growth factor beta regulator 4)	TBRG4 CPR2 FASTKD4 KIAA0948	Homo sapiens (Human)	631	SUBCELLULAR LOCATION: Mitochondrion matrix {ECO:0000269|PubMed:20869947, ECO:0000269|PubMed:28335001}.
P05091	P05091	ALDH2_HUMAN	reviewed	Aldehyde dehydrogenase, mitochondrial (EC 1.2.1.3) (ALDH class 2) (ALDH-E2) (ALDHI)	ALDH2 ALDM	Homo sapiens (Human)	517	SUBCELLULAR LOCATION: Mitochondrion matrix.
O96011	O96011	PX11B_HUMAN	reviewed	Peroxisomal membrane protein 11B (Peroxin-11B) (Peroxisomal biogenesis factor 11B) (Protein PEX11 homolog beta) (PEX11-beta)	PEX11B	Homo sapiens (Human)	259	SUBCELLULAR LOCATION: Peroxisome membrane {ECO:0000269|PubMed:10704444, ECO:0000269|PubMed:20826455, ECO:0000269|PubMed:9792670, ECO:0000269|PubMed:9826565}; Single-pass membrane protein {ECO:0000269|PubMed:10704444, ECO:0000269|PubMed:9792670, ECO:0000269|PubMed:9826565}.	TRANSMEM 233 255 Helical. {ECO:0000255}.
Q9Y6I9	Q9Y6I9	TX264_HUMAN	reviewed	Testis-expressed protein 264 (Putative secreted protein Zsig11)	TEX264 ZSIG11 UNQ337/PRO536	Homo sapiens (Human)	313	SUBCELLULAR LOCATION: Secreted {ECO:0000305}.
Q9BRR6	Q9BRR6	ADPGK_HUMAN	reviewed	ADP-dependent glucokinase (ADP-GK) (ADPGK) (EC 2.7.1.147) (RbBP-35)	ADPGK PSEC0260	Homo sapiens (Human)	497	SUBCELLULAR LOCATION: Secreted {ECO:0000305}.
Q8WUY1	Q8WUY1	THEM6_HUMAN	reviewed	Protein THEM6 (Mesenchymal stem cell protein DSCD75) (Thioesterase superfamily member 6)	THEM6 C8orf55 PSEC0098	Homo sapiens (Human)	208	SUBCELLULAR LOCATION: Secreted {ECO:0000305}.
Q3LXA3	Q3LXA3	TKFC_HUMAN	reviewed	Triokinase/FMN cyclase (Bifunctional ATP-dependent dihydroxyacetone kinase/FAD-AMP lyase (cyclizing)) [Includes: ATP-dependent dihydroxyacetone kinase (DHA kinase) (EC 2.7.1.28) (EC 2.7.1.29) (Glycerone kinase) (Triokinase) (Triose kinase); FAD-AMP lyase (cyclizing) (EC 4.6.1.15) (FAD-AMP lyase (cyclic FMN forming)) (FMN cyclase)]	TKFC DAK	Homo sapiens (Human)	575
Q9Y4P3	Q9Y4P3	TBL2_HUMAN	reviewed	Transducin beta-like protein 2 (WS beta-transducin repeats protein) (WS-betaTRP) (Williams-Beuren syndrome chromosomal region 13 protein)	TBL2 WBSCR13 UNQ563/PRO1125	Homo sapiens (Human)	447
Q9Y394	Q9Y394	DHRS7_HUMAN	reviewed	Dehydrogenase/reductase SDR family member 7 (EC 1.1.-.-) (Retinal short-chain dehydrogenase/reductase 4) (retSDR4) (Short chain dehydrogenase/reductase family 34C member 1)	DHRS7 DHRS7A RETSDR4 SDR34C1 CGI-86 UNQ285/PRO3448	Homo sapiens (Human)	339
Q16401	Q16401	PSMD5_HUMAN	reviewed	26S proteasome non-ATPase regulatory subunit 5 (26S protease subunit S5 basic) (26S proteasome subunit S5B)	PSMD5 KIAA0072	Homo sapiens (Human)	504
Q13616	Q13616	CUL1_HUMAN	reviewed	Cullin-1 (CUL-1)	CUL1	Homo sapiens (Human)	776
Q9HAB8	Q9HAB8	PPCS_HUMAN	reviewed	Phosphopantothenate--cysteine ligase (EC 6.3.2.5) (Phosphopantothenoylcysteine synthetase) (PPC synthetase)	PPCS COAB	Homo sapiens (Human)	311
Q8N6R0	Q8N6R0	EFNMT_HUMAN	reviewed	eEF1A lysine and N-terminal methyltransferase (eEF1A-KNMT) (Methyltransferase-like protein 13) [Includes: eEF1A lysine methyltransferase (EC 2.1.1.-); eEF1A N-terminal methyltransferase (EC 2.1.1.-)]	EEF1AKNMT KIAA0859 METTL13 CGI-01	Homo sapiens (Human)	699
O60684	O60684	IMA7_HUMAN	reviewed	Importin subunit alpha-7 (Karyopherin subunit alpha-6)	KPNA6 IPOA7	Homo sapiens (Human)	536
Q9NXG2	Q9NXG2	THUM1_HUMAN	reviewed	THUMP domain-containing protein 1	THUMPD1	Homo sapiens (Human)	353
Q9NW82	Q9NW82	WDR70_HUMAN	reviewed	WD repeat-containing protein 70	WDR70	Homo sapiens (Human)	654
Q8TBC4	Q8TBC4	UBA3_HUMAN	reviewed	NEDD8-activating enzyme E1 catalytic subunit (EC 6.2.1.-) (NEDD8-activating enzyme E1C) (Ubiquitin-activating enzyme E1C) (Ubiquitin-like modifier-activating enzyme 3) (Ubiquitin-activating enzyme 3)	UBA3 UBE1C	Homo sapiens (Human)	463
Q7Z2T5	Q7Z2T5	TRM1L_HUMAN	reviewed	TRMT1-like protein (EC 2.1.1.-)	TRMT1L C1orf25 TRM1L MSTP070	Homo sapiens (Human)	733
Q8IZ83	Q8IZ83	A16A1_HUMAN	reviewed	Aldehyde dehydrogenase family 16 member A1	ALDH16A1	Homo sapiens (Human)	802
Q9UJ70	Q9UJ70	NAGK_HUMAN	reviewed	N-acetyl-D-glucosamine kinase (N-acetylglucosamine kinase) (EC 2.7.1.59) (GlcNAc kinase)	NAGK	Homo sapiens (Human)	344
Q6GMV2	Q6GMV2	SMYD5_HUMAN	reviewed	SET and MYND domain-containing protein 5 (EC 2.1.1.-) (Protein NN8-4AG) (Retinoic acid-induced protein 15)	SMYD5 RAI15	Homo sapiens (Human)	418
P52306	P52306	GDS1_HUMAN	reviewed	Rap1 GTPase-GDP dissociation stimulator 1 (Exchange factor smgGDS) (SMG GDS protein) (SMG P21 stimulatory GDP/GTP exchange protein)	RAP1GDS1	Homo sapiens (Human)	607
Q6YP21	Q6YP21	KAT3_HUMAN	reviewed	Kynurenine--oxoglutarate transaminase 3 (EC 2.6.1.7) (Cysteine-S-conjugate beta-lyase 2) (EC 4.4.1.13) (Kynurenine aminotransferase 3) (Kynurenine aminotransferase III) (KATIII) (Kynurenine--glyoxylate transaminase) (EC 2.6.1.63) (Kynurenine--oxoglutarate transaminase III)	KYAT3 CCBL2 KAT3	Homo sapiens (Human)	454

## Sheet: Location Tables
BioID-LaA Set						TurboID-LaA Set											Highlight Shared/Duplicates in Red
Nuclear	ER	Other/Undesignated				Nuclear	ER	Other/Undesignated
LMNA	AUP1	TMEM209				LMNA	SEC22B	TMEM209					NE	Nucleus	ER	Other
TMPO LAP2B	STX5	PCYT1A				TMPO LAP2B	CYB5A	DAK				BioID-LaA	0.37931	0.241379	0.12069	0.258621
TMPO LAP2A	SMPD4	DAK				TMPO LAP2A	TMEM41B	TEX264				TurboID-LaA	0.197452	0.216561	0.184713	0.401274
TOR1AIP1	SPTLC1	ILKAP				EMD	ARL6IP5	HSP90AB2P
LEMD3	RETSAT	ANXA8L1				NUP153	AUP1	LONP1
NUP153	USE1	CLCN7				LEMD3	MOGS	ITPRIP
EMD	CDKAL1	EMC1				LBR	TMEM214	TBL2				Nucleus Proteins				ER Proteins				Other
AHCTF1 ELYS		RRM2				TOR1AIP1	SEC63	DHRS7				Shared	BioID	TurboID		Shared	BioID	TurboID		Shared	BioID	TurboID
NUP98		PSMD5				NUP98	ATP13A1	PSMD5				LMNA	RTRAF	TPX2		AUP1	STX5	SEC22B		TMEM209	ILKAP	TEX264
LBR		WDR70				LMNB1	BET1	CAV1				TMPO LAP2B	RBMX/RBMXL1	NDC1		SMPD4	CDKAL1	CYB5A		PCYT1A	ANXA8L1	HSP90AB2P
LMNB1		PMM2				AHCTF1 ELYS	SPTLC1	ADPGK				TMPO LAP2A	ALYREF	TPR		SPTLC1		TMEM41B		DAK	CLCN7	LONP1
NUP50		PGLS				NUP50	SMPD4	EMC1				TOR1AIP1	RP9	SNRPD1		RETSAT		ARL6IP5		EMC1	RRM2	ITPRIP
VRK2		TIMM13				SUN1	MAGT1	TM9SF2				LEMD3	WRNIP1	NUP93		USE1		MOGS		PSMD5	PMM2	TBL2
SUN1		AP3M1				POM121	RETSAT	MTX1				NUP153	LSG1	MSH2				TMEM214		WDR70	PGLS	DHRS7
SENP1		ANXA6				SENP1	DHCR24	GOT1				EMD	SRSF3	DTX2				SEC63			TIMM13	CAV1
LMNB2						LMNB2	MMGT1	PCYT1A				AHCTF1 ELYS	PKP3	PRKACA				ATP13A1			AP3M1	ADPGK
FAM169A						VRK2	USE1	SCO1				NUP98		PRKACB				BET1			ANXA6	TM9SF2
POM121						POM121C	LCLAT1	GOSR1				LBR		GPKOW				MAGT1				MTX1
NUP133						FAM169A	TMTC3	CUL1				LMNB1		TMEM109				DHCR24				GOT1
NUP155						TPX2	ALG5	CNP				NUP50		BCCIP				MMGT1				SCO1
PRR14						NDC1	ATP6AP1	PPCS				VRK2		RRP12				LCLAT1				GOSR1
SUN2						NUP133	TMX3	TBRG4				SUN1		LEMD2				TMTC3				CUL1
POM121C						TPR	DNAJC10	GPC1				SENP1		PDCD11				ALG5				CNP
MCM3AP						MCM3AP	ERMP1	EARS2				LMNB2		RRP1				ATP6AP1				PPCS
RTRAF						SUN2	DEGS1	EEF1AKNMT				FAM169A		TNPO3				TMX3				TBRG4
TYMS						NUP155	BNIP1	SLC30A1				POM121		COPS3				DNAJC10				GPC1
RBMX/RBMXL1						PRR14	TRAPPC3	NPC1				NUP133		MCM6				ERMP1				EARS2
TMEM201						SNRPD1	PLD3	KPNA6				NUP155		PUM3				DEGS1				EEF1AKNMT
ALYREF						TMEM201	CERS2	RAB27B				PRR14		BAZ1B				BNIP1				SLC30A1
RP9						NUP93		RAB35				SUN2		NOC4L				TRAPPC3				NPC1
WRNIP1						MSH2		B4GALT1				POM121C		TOR1AIP2				PLD3				KPNA6
LSG1						DTX2		THUMPD1				MCM3AP		GSK3B				CERS2				RAB27B
RFC2						PRKACA/PRKACB		ALDH2				TYMS		RIF1								RAB35
SRSF3						GPKOW		NAPA				TMEM201		MAP2K6								B4GALT1
PDCD6						TMEM109		RHOC				RFC2		PARN								THUMPD1
PKP3						TYMS		PDCD10				PDCD6		TEAD1,2,3,4								ALDH2
						BCCIP		WDR70						BMS1								NAPA
						RRP12		GHITM						RNF113A								RHOC
						LEMD2		TIMM44						DIS3								PDCD10
						PDCD11		THEM6						CARM1								GHITM
						RRP1		DNAAF5						DEK								TIMM44
						TNPO3		TM9SF1						DNAJB12								THEM6
						COPS3		MRPS2						CSNK1A1								DNAAF5
						MCM6		RAB5A						SAAL1								TM9SF1
						PUM3		RAB34						ZRANB2								MRPS2
						RFC2		NDUFB4						RAI1								RAB5A
						BAZ1B		YARS2														RAB34
						NOC4L		PTGES2														NDUFB4
						TOR1AIP2		UBA3														YARS2
						GSK3B		TRMT1L														PTGES2
						RIF1		PITPNB														UBA3
						MAP2K6		ALDH16A1														TRMT1L
						PARN		SUCLA2														PITPNB
						TEAD1,2,3,4		PEX11B														ALDH16A1
						BMS1		XPNPEP1														SUCLA2
						RNF113A		CAMLG														PEX11B
						DIS3		NAGK														XPNPEP1
						CARM1		SMYD5														CAMLG
						PDCD6		RAP1GDS1														NAGK
						DEK		PAIP1														SMYD5
						DNAJB12		KIAA0391														RAP1GDS1
						CSNK1A1		KYAT3														PAIP1
						SAAL1		SERPINB9														KIAA0391
						ZRANB2																KYAT3
						RAI1																SERPINB9
