# Supplementary material for: Comparative Application of BioID and TurboID for Protein-Proximity Biotinylation
Source: Cells. 2020 Apr 25;9(5):1070. doi: 10.3390/cells9051070 (PMC7290721; doi:10.3390/cells9051070)
Supplement: Supplementary file 1 [file cells-09-01070-s001.zip › Table S3.xlsx]

## Sheet: Nup43-BioID Candidates
Protein IDs	Majority protein IDs	Peptide counts (all)	Peptide counts (razor+unique)	Peptide counts (unique)	Protein names	Gene names	Fasta headers	Number of proteins	Peptides	Control-1	Control-2	Control-3	Sum BioID	Nup43-BioID-1	Nup43-BioID-2	Nup43-BioID-3	Sum Nup43	Ratio Nup43/BioID	N
P49790	P49790	85	85	85	Nuclear pore complex protein Nup153	NUP153	Nuclear pore complex protein Nup153 OS=Homo sapiens OX=9606 GN=NUP153 PE=1 SV=2	1	85	770950000	789330000	613660000	2173940000	21209000000	16919000000	17628000000	55756000000	25.6474	3
P52948	P52948	104	104	104	Nuclear pore complex protein Nup98-Nup96;Nuclear pore complex protein Nup98;Nuclear pore complex protein Nup96	NUP98	Nuclear pore complex protein Nup98-Nup96 OS=Homo sapiens OX=9606 GN=NUP98 PE=1 SV=4	1	104	0	32904000	37777000	70681000	6607500000	11169000000	12276000000	30052500000	425.185	3
Q8NFH3	Q8NFH3	16	16	16	Nucleoporin Nup43	NUP43	Nucleoporin Nup43 OS=Homo sapiens OX=9606 GN=NUP43 PE=1 SV=1	1	16	0	0	0	0	4358900000	4571500000	7319700000	16250100000	#DIV/0!	3
Q9UKX7	Q9UKX7	26	26	26	Nuclear pore complex protein Nup50	NUP50	Nuclear pore complex protein Nup50 OS=Homo sapiens OX=9606 GN=NUP50 PE=1 SV=2	1	26	0	50247000	39518000	89765000	1046200000	1079000000	983190000	3108390000	34.6281	3
P14550	P14550	10	10	10	Alcohol dehydrogenase [NADP(+)]	AKR1A1	Alcohol dehydrogenase [NADP(+)] OS=Homo sapiens OX=9606 GN=AKR1A1 PE=1 SV=3	1	10	0	0	0	0	725070000	884180000	853540000	2462790000	#DIV/0!	3
P04080	P04080	6	6	6	Cystatin-B	CSTB	Cystatin-B OS=Homo sapiens OX=9606 GN=CSTB PE=1 SV=2	1	6	86989000	70450000	61412000	218851000	766190000	792500000	781250000	2339940000	10.6919	3
P57740	P57740	48	48	48	Nuclear pore complex protein Nup107	NUP107	Nuclear pore complex protein Nup107 OS=Homo sapiens OX=9606 GN=NUP107 PE=1 SV=1	1	48	44173000	17503000	13969000	75645000	549750000	671870000	646100000	1867720000	24.6906	3
Q9Y383	Q9Y383	17	17	13	Putative RNA-binding protein Luc7-like 2	LUC7L2	Putative RNA-binding protein Luc7-like 2 OS=Homo sapiens OX=9606 GN=LUC7L2 PE=1 SV=2	1	17	36279000	48565000	0	84844000	471330000	274020000	281920000	1027270000	12.1078	3
Q9P0U3	Q9P0U3	33	33	33	Sentrin-specific protease 1	SENP1	Sentrin-specific protease 1 OS=Homo sapiens OX=9606 GN=SENP1 PE=1 SV=2	1	33	0	0	0	0	208340000	195480000	301360000	705180000	#DIV/0!	3
Q99436	Q99436	3	3	3	Proteasome subunit beta type-7	PSMB7	Proteasome subunit beta type-7 OS=Homo sapiens OX=9606 GN=PSMB7 PE=1 SV=1	1	3	0	0	0	0	369600000	71319000	132910000	573829000	#DIV/0!	3
P41567	P41567	5	5	2	Eukaryotic translation initiation factor 1	EIF1	Eukaryotic translation initiation factor 1 OS=Homo sapiens OX=9606 GN=EIF1 PE=1 SV=1	1	5	0	0	0	0	146540000	202770000	167010000	516320000	#DIV/0!	3
O95336	O95336	10	10	10	6-phosphogluconolactonase	PGLS	6-phosphogluconolactonase OS=Homo sapiens OX=9606 GN=PGLS PE=1 SV=2	1	10	0	0	0	0	109100000	195950000	70051000	375101000	#DIV/0!	3
P17066;P48741	P17066;P48741	10;6	2;2	2;2	Heat shock 70 kDa protein 6;Putative heat shock 70 kDa protein 7	HSPA6;HSPA7	Heat shock 70 kDa protein 6 OS=Homo sapiens OX=9606 GN=HSPA6 PE=1 SV=2;Putative heat shock 70 kDa protein 7 OS=Homo sapiens OX=9606 GN=HSPA7 PE=5 SV=2	2	10	0	0	0	0	151400000	119220000	102360000	372980000	#DIV/0!	3
P25786	P25786	11	11	11	Proteasome subunit alpha type-1	PSMA1	Proteasome subunit alpha type-1 OS=Homo sapiens OX=9606 GN=PSMA1 PE=1 SV=1	1	11	0	0	0	0	137420000	108490000	96420000	342330000	#DIV/0!	3
Q9BZL1	Q9BZL1	3	3	3	Ubiquitin-like protein 5	UBL5	Ubiquitin-like protein 5 OS=Homo sapiens OX=9606 GN=UBL5 PE=1 SV=1	1	3	0	0	0	0	117640000	112460000	109090000	339190000	#DIV/0!	3
P84103	P84103	4	4	4	Serine/arginine-rich splicing factor 3	SRSF3	Serine/arginine-rich splicing factor 3 OS=Homo sapiens OX=9606 GN=SRSF3 PE=1 SV=1	1	4	0	0	0	0	126780000	103130000	93280000	323190000	#DIV/0!	3
Q9Y5L4	Q9Y5L4	4	4	4	Mitochondrial import inner membrane translocase subunit Tim13	TIMM13	Mitochondrial import inner membrane translocase subunit Tim13 OS=Homo sapiens OX=9606 GN=TIMM13 PE=1 SV=1	1	4	0	0	0	0	108660000	51771000	152660000	313091000	#DIV/0!	3
P32321	P32321	4	4	4	Deoxycytidylate deaminase	DCTD	Deoxycytidylate deaminase OS=Homo sapiens OX=9606 GN=DCTD PE=1 SV=2	1	4	0	0	0	0	77759000	61198000	79559000	218516000	#DIV/0!	3
Q9UHV9	Q9UHV9	5	5	5	Prefoldin subunit 2	PFDN2	Prefoldin subunit 2 OS=Homo sapiens OX=9606 GN=PFDN2 PE=1 SV=1	1	5	0	0	0	0	89952000	49633000	61193000	200778000	#DIV/0!	3
P53597	P53597	6	6	6	Succinyl-CoA ligase [ADP/GDP-forming] subunit alpha, mitochondrial	SUCLG1	Succinate--CoA ligase [ADP/GDP-forming] subunit alpha, mitochondrial OS=Homo sapiens OX=9606 GN=SUCLG1 PE=1 SV=4	1	6	0	0	0	0	79798000	59429000	48870000	188097000	#DIV/0!	3
P31350	P31350	5	5	5	Ribonucleoside-diphosphate reductase subunit M2	RRM2	Ribonucleoside-diphosphate reductase subunit M2 OS=Homo sapiens OX=9606 GN=RRM2 PE=1 SV=1	1	5	0	0	0	0	56718000	60301000	64094000	181113000	#DIV/0!	3
Q66PJ3	Q66PJ3	3	3	3	ADP-ribosylation factor-like protein 6-interacting protein 4	ARL6IP4	ADP-ribosylation factor-like protein 6-interacting protein 4 OS=Homo sapiens OX=9606 GN=ARL6IP4 PE=1 SV=2	1	3	0	0	0	0	32734000	33253000	81071000	147058000	#DIV/0!	3
P54819	P54819	8	8	8	Adenylate kinase 2, mitochondrial;Adenylate kinase 2, mitochondrial, N-terminally processed	AK2	Adenylate kinase 2, mitochondrial OS=Homo sapiens OX=9606 GN=AK2 PE=1 SV=2	1	8	0	0	0	0	38211000	67742000	40936000	146889000	#DIV/0!	3
P78406	P78406	8	8	8	mRNA export factor	RAE1	mRNA export factor OS=Homo sapiens OX=9606 GN=RAE1 PE=1 SV=1	1	8	0	0	0	0	49882000	48493000	35314000	133689000	#DIV/0!	3
Q13526	Q13526	4	4	4	Peptidyl-prolyl cis-trans isomerase NIMA-interacting 1	PIN1	Peptidyl-prolyl cis-trans isomerase NIMA-interacting 1 OS=Homo sapiens OX=9606 GN=PIN1 PE=1 SV=1	1	4	0	0	0	0	36137000	37777000	31110000	105024000	#DIV/0!	3
P20674	P20674	5	5	5	Cytochrome c oxidase subunit 5A, mitochondrial	COX5A	Cytochrome c oxidase subunit 5A, mitochondrial OS=Homo sapiens OX=9606 GN=COX5A PE=1 SV=2	1	5	0	0	0	0	36101000	32255000	33585000	101941000	#DIV/0!	3
Q13404	Q13404	3	3	2	Ubiquitin-conjugating enzyme E2 variant 1	UBE2V1	Ubiquitin-conjugating enzyme E2 variant 1 OS=Homo sapiens OX=9606 GN=UBE2V1 PE=1 SV=2	1	3	0	0	0	0	29887000	31719000	34848000	96454000	#DIV/0!	3
Q9HC38	Q9HC38	4	4	4	Glyoxalase domain-containing protein 4	GLOD4	Glyoxalase domain-containing protein 4 OS=Homo sapiens OX=9606 GN=GLOD4 PE=1 SV=1	1	4	0	0	0	0	36710000	35809000	22169000	94688000	#DIV/0!	3
P49458	P49458	3	3	3	Signal recognition particle 9 kDa protein	SRP9	Signal recognition particle 9 kDa protein OS=Homo sapiens OX=9606 GN=SRP9 PE=1 SV=2	1	3	0	0	0	0	31371000	28400000	22807000	82578000	#DIV/0!	3
P12429	P12429	9	9	9	Annexin A3	ANXA3	Annexin A3 OS=Homo sapiens OX=9606 GN=ANXA3 PE=1 SV=3	1	9	0	0	0	0	19364000	20927000	15757000	56048000	#DIV/0!	3

## Sheet: Nup43-TurboID Candidates
Protein IDs	Majority protein IDs	Peptide counts (all)	Peptide counts (razor+unique)	Peptide counts (unique)	Protein names	Gene names	Fasta headers	Number of proteins	Peptides	LFQ intensity 3xHA-TurboID_R1	LFQ intensity 3xHA-TurboID_R2	LFQ intensity 3xHA-TurboID_R3	Sum Turbo	LFQ intensity Nup43-3xHA-TurboID_R1	LFQ intensity Nup43-3xHA-TurboID_R2	LFQ intensity Nup43-3xHA-TurboID_R3	Sum Nup43	Ratio Nup43/Turbo	N
P49790	P49790	85	85	85	Nuclear pore complex protein Nup153	NUP153	Nuclear pore complex protein Nup153 OS=Homo sapiens OX=9606 GN=NUP153 PE=1 SV=2	1	85	717610000	860920000	708370000	2286900000	26426000000	22537000000	19239000000	68202000000	29.8229	3
P52948	P52948	104	104	104	Nuclear pore complex protein Nup98-Nup96;Nuclear pore complex protein Nup98;Nuclear pore complex protein Nup96	NUP98	Nuclear pore complex protein Nup98-Nup96 OS=Homo sapiens OX=9606 GN=NUP98 PE=1 SV=4	1	104	26796000	50806000	18716000	96318000	20132000000	22287000000	19815000000	62234000000	646.131	3
P57740	P57740	48	48	48	Nuclear pore complex protein Nup107	NUP107	Nuclear pore complex protein Nup107 OS=Homo sapiens OX=9606 GN=NUP107 PE=1 SV=1	1	48	47126000	34189000	87769000	169084000	4598500000	7335900000	4457600000	16392000000	96.9459	3
Q8NFH3	Q8NFH3	16	16	16	Nucleoporin Nup43	NUP43	Nucleoporin Nup43 OS=Homo sapiens OX=9606 GN=NUP43 PE=1 SV=1	1	16	0	0	0	0	4980000000	3670100000	6869500000	15519600000	#DIV/0!	3
Q9UKX7	Q9UKX7	26	26	26	Nuclear pore complex protein Nup50	NUP50	Nuclear pore complex protein Nup50 OS=Homo sapiens OX=9606 GN=NUP50 PE=1 SV=2	1	26	60445000	92475000	113700000	266620000	2161100000	2211500000	2064300000	6436900000	24.1426	3
Q9P0U3	Q9P0U3	33	33	33	Sentrin-specific protease 1	SENP1	Sentrin-specific protease 1 OS=Homo sapiens OX=9606 GN=SENP1 PE=1 SV=2	1	33	0	0	0	0	811280000	1780000000	710880000	3302160000	#DIV/0!	3
Q8WYP5	Q8WYP5	77	77	77	Protein ELYS	AHCTF1	Protein ELYS OS=Homo sapiens OX=9606 GN=AHCTF1 PE=1 SV=3	1	77	0	0	30377000	30377000	440760000	531960000	340790000	1313510000	43.2403	3
Q8N1F7	Q8N1F7	42	42	42	Nuclear pore complex protein Nup93	NUP93	Nuclear pore complex protein Nup93 OS=Homo sapiens OX=9606 GN=NUP93 PE=1 SV=2	1	42	0	11100000	0	11100000	361650000	353920000	308570000	1024140000	92.2649	3
Q96HA1	Q96HA1	39	39	12	Nuclear envelope pore membrane protein POM 121	POM121	Nuclear envelope pore membrane protein POM 121 OS=Homo sapiens OX=9606 GN=POM121 PE=1 SV=2	1	39	0	0	0	0	381290000	317510000	190090000	888890000	#DIV/0!	3
Q8WUM0	Q8WUM0	40	40	40	Nuclear pore complex protein Nup133	NUP133	Nuclear pore complex protein Nup133 OS=Homo sapiens OX=9606 GN=NUP133 PE=1 SV=2	1	40	0	0	0	0	345480000	297180000	203880000	846540000	#DIV/0!	3
Q9HC62	Q9HC62	13	13	13	Sentrin-specific protease 2	SENP2	Sentrin-specific protease 2 OS=Homo sapiens OX=9606 GN=SENP2 PE=1 SV=3	1	13	0	0	0	0	169930000	148290000	163440000	481660000	#DIV/0!	3
A8CG34;A6NF01;Q6PJE2	A8CG34	35;12;9	8;2;0	8;2;0	Nuclear envelope pore membrane protein POM 121C	POM121C	Nuclear envelope pore membrane protein POM 121C OS=Homo sapiens OX=9606 GN=POM121C PE=1 SV=3	3	35	0	0	0	0	164220000	208340000	83870000	456430000	#DIV/0!	3
Q9UHV9	Q9UHV9	5	5	5	Prefoldin subunit 2	PFDN2	Prefoldin subunit 2 OS=Homo sapiens OX=9606 GN=PFDN2 PE=1 SV=1	1	5	0	0	0	0	85593000	69946000	247340000	402879000	#DIV/0!	3
Q6NUQ4	Q6NUQ4	20	20	20	Transmembrane protein 214	TMEM214	Transmembrane protein 214 OS=Homo sapiens OX=9606 GN=TMEM214 PE=1 SV=2	1	20	0	0	0	0	70834000	102270000	72475000	245579000	#DIV/0!	3
P84090	P84090	3	3	3	Enhancer of rudimentary homolog	ERH	Enhancer of rudimentary homolog OS=Homo sapiens OX=9606 GN=ERH PE=1 SV=1	1	3	0	0	0	0	59770000	131070000	52785000	243625000	#DIV/0!	3
P30046;A6NHG4	P30046;A6NHG4	7;5	7;5	7;5	D-dopachrome decarboxylase;D-dopachrome decarboxylase-like protein	DDT;DDTL	D-dopachrome decarboxylase OS=Homo sapiens OX=9606 GN=DDT PE=1 SV=3;D-dopachrome decarboxylase-like protein OS=Homo sapiens OX=9606 GN=DDTL PE=2 SV=1	2	7	0	0	0	0	48986000	55082000	66704000	170772000	#DIV/0!	3
P23919	P23919	6	6	6	Thymidylate kinase	DTYMK	Thymidylate kinase OS=Homo sapiens OX=9606 GN=DTYMK PE=1 SV=4	1	6	0	0	0	0	45026000	71048000	19296000	135370000	#DIV/0!	3
Q12769	Q12769	12	12	12	Nuclear pore complex protein Nup160	NUP160	Nuclear pore complex protein Nup160 OS=Homo sapiens OX=9606 GN=NUP160 PE=1 SV=3	1	12	0	0	0	0	38097000	22901000	46282000	107280000	#DIV/0!	3
P15531	P15531	8	3	3	Nucleoside diphosphate kinase A	NME1	Nucleoside diphosphate kinase A OS=Homo sapiens OX=9606 GN=NME1 PE=1 SV=1	1	8	0	0	0	0	56355000	21010000	24641000	102006000	#DIV/0!	3
Q6YN16	Q6YN16	8	8	8	Hydroxysteroid dehydrogenase-like protein 2	HSDL2	Hydroxysteroid dehydrogenase-like protein 2 OS=Homo sapiens OX=9606 GN=HSDL2 PE=1 SV=1	1	8	0	0	0	0	25806000	42374000	24887000	93067000	#DIV/0!	3
Q9BPW8	Q9BPW8	4	4	3	Protein NipSnap homolog 1	NIPSNAP1	Protein NipSnap homolog 1 OS=Homo sapiens OX=9606 GN=NIPSNAP1 PE=1 SV=1	1	4	0	0	0	0	30568000	31049000	20700000	82317000	#DIV/0!	3

## Sheet: Nup43-BioID LFQ Analysis
		Numbers in green italics are less than 3 fold of BioID-only and are not counted
		% of total			LFQ		adj LFQ (LFQ/amino acid number)
BioID bait		Nup43		amino acids	Nup43		Nup43
Nup107 complex
NUP160		0		1436	0		0
NUP107		1.08453		925	1867720000		2.01916e+06
NUP133		0		1156	0		0
ELYS		0		2266	818760000		0
NUP96		16.6156		937	28985636250		3.09345e+07
NUP85		0		656	0		0
NUP43		22.9691		380	16250100000		4.27634e+07
SEH1L		0		360	0		0
% of total Nup107 complex		40.6692
										Total LFQ	1.86178e+08
NPC-associated
NUP153		20.3035		1475	55756000000		3.78007e+07
NUP50		3.56748		468	3108390000		6.64186e+06
TPR		0		2363	1097840000		0
SENP1		0.588147		644	705180000		1095000
SENP2		0		589	87317000		0
RANBP2/Nup358		0		3224	1782920000		0
NUP214		0		2090	219337000		0
DDX19B		0		479	79495000		0
GLE1		0		698	0		0
NUPL2/CG1		0		423	0		0
NUP88		0		741	0		0
RANGAP1		0		587	28267000
NUP98		0.651176		880	1.06686e+09		1.21235e+06
NUP93		0		819	70450000		0
NUP155		0		1391	0		0
NUP205		0		2012	0		0
NUP188		0		1749	0		0
NUP53		0		326	0		0
NUP62		0		522	0		0
NUPL1/Nup58/Nup45		0		559	0		0
NUP54		0		507	0		0
POM121		0		1249	13014000		0
TMEM48/NDC1		0		674	0		0
KPNB1		0		876	771320000		0
XPO1		0		1071	0		0
% of total NPC-associated		25.1103
NE-associated
TMPO beta		0		454	673650000		0
LEMD3		0		911	0		0
EMD		0		254	323099000		0
SYNE1		0		8797	0		0
TMEM201/SAMP1		0		666	0		0
TMEM214		0		689	0		0
		0
Not NPC/NE associated
PFDN2		0.700273		154	200778000		1.30375e+06
ERH		0		104	256528000		0
DDT;DDTL		0		118	0		0
DTYMK		0		212	0		0
NME1		0		152	0		0
HSDL2		0		418	0		0
NIPSNAP1		0		284	0		0
AKR1A1		4.0702		325	2462790000		7.57782e+06
CSTB		12.8248		98	2339940000		2.38769e+07
LUC7L2		1.40757		392	1027270000		2.62059e+06
PSMB7		1.11269		277	573829000		2.07158e+06
EIF1		2.45421		113	516320000		4.5692e+06
PGLS		0.780909		258	375101000		1.45388e+06
HSPA6;HSPA7		0.396704		505	372980000		738574
PSMA1		0.699135		263	342330000		1.30163e+06
UBL5		2.4957		73	339190000		4.64644e+06
SRSF3		1.05849		164	323190000		1.97067e+06
TIMM13		1.77019		95	313091000		3.29569e+06
DCTD		0.659379		178	218516000		1.22762e+06
PFDN2		0.700273		154	200778000		1.30375e+06
SUCLG1		0.291997		346	188097000		543633
RRM2		0.250076		389	181113000		465586
ARL6IP4		0.18762		421	147058000		349306
AK2		0.330114		239	146889000		614598
RAE1		0.195128		368	133689000		363285
PIN1		0.346077		163	105024000		644319
COX5A		0.365031		150	101941000		679607
UBE2V1		0.352432		147	96454000		656150
GLOD4		0.162488		313	94688000		302518
SRP9		0.515748		86	82578000		960209
ANXA3		0.0932029		323	56048000		173523
%		34.2204
					124901569000	totals	1.86178e+08
	Numbers in green italics are less than 10 fold of BioID-only and are not counted
		100

## Sheet: Nup43-TurboID LFQ Analysis
		% of total			LFQ		adj LFQ (LFQ/amino acid number)
TurboID bait		Nup43		amino acids	Nup43		Nup43
Nup107 complex
NUP160		0.03679		1436	107280000		74707.5
NUP107		8.72681		925	16392000000		1.77211e+07
NUP133		0.360624		1156	846540000		732301
ELYS		0.285456		2266	1313510000		579660
NUP96		31.0889		937	59153417000		6.31306e+07
NUP85		0		656	50832000		0
NUP43		20.1123		380	15519600000		4.08411e+07
SEH1L		0		360	38356000		0
% of total Nup107 complex		60.6109
										Total LFQ:	2.03065e+08
NPC-associated
NUP153		22.7704		1475	68202000000		4.62386e+07
NUP50		6.77324		468	6436900000		1.37541e+07
TPR		0		2363	0		0
SENP1		2.5251		644	3302160000		5.12758e+06
SENP2		0.402708		589	481660000		817759
RANBP2/Nup358		0		3224	10975800000		0
NUP214		0		2090	1690430000		0
DDX19B		0		479	44175000		0
GLE1		0		698	0		0
NUPL2/CG1		0		423	0
NUP88		0		741	0		0
RANGAP1		0		587	179426000		0
NUP98		1.72391		880	3080583000		3.50066e+06
NUP93		0.615802		819	1024140000		1.25048e+06
NUP155		0		1391	0		0
NUP205		0		2012	211591000		0
NUP188		0		1749	0		0
NUP53		0		326	0		0
NUP62		0		522	0		0
NUPL1/Nup58/Nup45		0		559	0		0
NUP54		0		507	0		0
POM121		0.35047		1249	888890000		711681
TMEM48/NDC1		0		674	0		0
KPNB1		0		876	1464900000		0
XPO1		0		1071	396870000		0
% of total NPC-associated		35.1616
NE-associated
TMPO beta		0		454	1656940000		0
LEMD3		0		911	80361000		0
EMD		0		254	965120000		0
SYNE1		0		8797	0		0
TMEM201/SAMP1		0		666	0		0
TMEM214		0.175524		689	245579000		356428
%		0.175524
Not NPC/NE associated
PFDN2		1.28831		154	402879000		2.6161e+06
ERH		1.1536		104	243625000		2.34255e+06
DDT;DDTL		0.712689		118	170772000		1.44722e+06
DTYMK		0.31445		212	135370000		638538
NME1		0.330482		152	102006000		671092
HSDL2		0.109644		418	93067000		222648
NIPSNAP1		0.142737		284	82317000		289849
%		4.05191
		100
					195979096000	totals	2.03065e+08
	Numbers in green italics are less than 10 fold of TurboID-only and are not counted
