# Supplementary material for: Comparative Application of BioID and TurboID for Protein-Proximity Biotinylation
Source: Cells. 2020 Apr 25;9(5):1070. doi: 10.3390/cells9051070 (PMC7290721; doi:10.3390/cells9051070)
Supplement: Supplementary file 1 [file cells-09-01070-s001.zip › Table S4.xlsx]

## Sheet: BioID-Nup53 Candidates
Protein IDs	Majority protein IDs	Peptide counts (all)	Peptide counts (razor+unique)	Peptide counts (unique)	Protein names	Gene names	Fasta headers	Number of proteins	Peptides	Razor + unique peptides	Unique peptides	Peptides Ctrl_S637	Peptides Ctrl_S638	Peptides Ctrl_S639	Peptides Nup53_S640	Peptides Nup53_S641	Peptides Nup53_S642	Razor + unique peptides Ctrl_S637	Razor + unique peptides Ctrl_S638	Razor + unique peptides Ctrl_S639	Razor + unique peptides Nup53_S640	Razor + unique peptides Nup53_S641	Razor + unique peptides Nup53_S642	Unique peptides Ctrl_S637	Unique peptides Ctrl_S638	Unique peptides Ctrl_S639	Unique peptides Nup53_S640	Unique peptides Nup53_S641	Unique peptides Nup53_S642	Sequence coverage [%]	Unique + razor sequence coverage [%]	Unique sequence coverage [%]	Mol. weight [kDa]	Sequence length	Sequence lengths	Q-value	Score	Sequence coverage Ctrl_S637 [%]	Sequence coverage Ctrl_S638 [%]	Sequence coverage Ctrl_S639 [%]	Sequence coverage Nup53_S640 [%]	Sequence coverage Nup53_S641 [%]	Sequence coverage Nup53_S642 [%]	Intensity	Intensity Ctrl_S637	Intensity Ctrl_S638	Intensity Ctrl_S639	Intensity Nup53_S640	Intensity Nup53_S641
Q8NFH5;REV__Q9NVM6	Q8NFH5	24;1	24;1	24;1	Nucleoporin NUP53	NUP35	Nucleoporin NUP35 OS=Homo sapiens OX=9606 GN=NUP35 PE=1 SV=1	2	24	24	24	0	0	0	21	22	23	0	0	0	21	22	23	0	0	0	21	22	23	71.2	71.2	71.2	34.773	326	326;304	0	323.31	0	0	0	61	66.9	63.5	84467000000	0	0	0	24643000000	28054000000
P35658	P35658	73	73	73	Nuclear pore complex protein Nup214	NUP214	Nuclear pore complex protein Nup214 OS=Homo sapiens OX=9606 GN=NUP214 PE=1 SV=2	1	73	73	73	7	2	15	68	61	67	7	2	15	68	61	67	7	2	15	68	61	67	50	50	50	213.62	2090	2090	0	323.31	7.2	1.9	13.1	48.4	42.7	47.6	19568000000	108020000	14391000	292260000	6211200000	6745400000
P52948	P52948	73	73	73	Nuclear pore complex protein Nup98-Nup96;Nuclear pore complex protein Nup98;Nuclear pore complex protein Nup96	NUP98	Nuclear pore complex protein Nup98-Nup96 OS=Homo sapiens OX=9606 GN=NUP98 PE=1 SV=4	1	73	73	73	2	0	4	66	55	60	2	0	4	66	55	60	2	0	4	66	55	60	41.5	41.5	41.5	197.58	1817	1817	0	323.31	1	0	2.8	38.5	33.6	34.9	15523000000	11438000	0	33161000	3684300000	6552700000
P49790	P49790	64	64	64	Nuclear pore complex protein Nup153	NUP153	Nuclear pore complex protein Nup153 OS=Homo sapiens OX=9606 GN=NUP153 PE=1 SV=2	1	64	64	64	16	2	27	55	57	59	16	2	27	55	57	59	16	2	27	55	57	59	53.4	53.4	53.4	153.94	1475	1475	0	323.31	19.9	3.5	32.1	49.4	53.2	50.8	14922000000	245130000	10819000	486710000	4019900000	5291000000
P37198	P37198	16	16	16	Nuclear pore glycoprotein p62	NUP62	Nuclear pore glycoprotein p62 OS=Homo sapiens OX=9606 GN=NUP62 PE=1 SV=3	1	16	16	16	0	0	0	12	11	14	0	0	0	12	11	14	0	0	0	12	11	14	31.8	31.8	31.8	53.254	522	522	0	323.31	0	0	0	24.9	26.2	30.5	5784300000	0	0	0	1826100000	1974700000
Q5SRE5	Q5SRE5	39	39	39	Nucleoporin NUP188 homolog	NUP188	Nucleoporin NUP188 homolog OS=Homo sapiens OX=9606 GN=NUP188 PE=1 SV=1	1	39	39	39	0	0	0	38	34	32	0	0	0	38	34	32	0	0	0	38	34	32	24.5	24.5	24.5	196.04	1749	1749	0	323.31	0	0	0	24	22.5	20.8	3807400000	0	0	0	1441200000	1213800000
O75694	O75694	35	35	35	Nuclear pore complex protein Nup155	NUP155	Nuclear pore complex protein Nup155 OS=Homo sapiens OX=9606 GN=NUP155 PE=1 SV=1	1	35	35	35	1	0	1	33	28	29	1	0	1	33	28	29	1	0	1	33	28	29	30.6	30.6	30.6	155.2	1391	1391	0	323.31	1.9	0	1.9	30.3	24.7	25.9	2933400000	5548200	0	3614500	962090000	979760000
Q9Y2U8	Q9Y2U8	27	27	27	Inner nuclear membrane protein Man1	LEMD3	Inner nuclear membrane protein Man1 OS=Homo sapiens OX=9606 GN=LEMD3 PE=1 SV=2	1	27	27	27	2	0	5	23	20	24	2	0	5	23	20	24	2	0	5	23	20	24	38.3	38.3	38.3	99.996	911	911	0	323.31	3.6	0	8.6	33.2	29.7	35.7	2025700000	18861000	0	41759000	592580000	731700000
O15504	O15504	12	12	12	Nucleoporin-like protein 2	NUPL2	Nucleoporin-like protein 2 OS=Homo sapiens OX=9606 GN=NUPL2 PE=1 SV=1	1	12	12	12	0	0	0	11	11	10	0	0	0	11	11	10	0	0	0	11	11	10	25.3	25.3	25.3	44.871	423	423	0	110.94	0	0	0	25.3	23.6	21.7	1648700000	0	0	0	485400000	617090000
Q96SK2	Q96SK2	18	18	18	Transmembrane protein 209	TMEM209	Transmembrane protein 209 OS=Homo sapiens OX=9606 GN=TMEM209 PE=1 SV=2	1	18	18	18	0	0	0	16	17	17	0	0	0	16	17	17	0	0	0	16	17	17	43.5	43.5	43.5	62.921	561	561	0	160.91	0	0	0	36.5	43.1	43.1	1585100000	0	0	0	373440000	574830000
A8CG34;A6NF01;Q6PJE2	A8CG34	22;7;5	22;7;5	5;2;0	Nuclear envelope pore membrane protein POM 121C	POM121C	Nuclear envelope pore membrane protein POM 121C OS=Homo sapiens OX=9606 GN=POM121C PE=1 SV=3	3	22	22	5	0	0	1	17	20	18	0	0	1	17	20	18	0	0	0	4	5	5	23.8	23.8	9.8	125.09	1229	1229;834;187	0	236.44	0	0	0.9	22.9	23.8	22.6	1487500000	0	0	11579000	423930000	581500000
Q9BVL2	Q9BVL2	9	9	9	Nucleoporin p58/p45	NUPL1	Nucleoporin p58/p45 OS=Homo sapiens OX=9606 GN=NUP58 PE=1 SV=1	1	9	9	9	0	0	0	9	9	8	0	0	0	9	9	8	0	0	0	9	9	8	13	13	13	60.896	599	599	0	39.152	0	0	0	13	13	11.7	1403800000	0	0	0	431540000	637950000
Q5VTU8;P56381	Q5VTU8;P56381	3;3	3;3	3;3	ATP synthase subunit epsilon-like protein, mitochondrial;ATP synthase subunit epsilon, mitochondrial	ATP5EP2;ATP5E	ATP synthase subunit epsilon-like protein, mitochondrial OS=Homo sapiens OX=9606 GN=ATP5EP2 PE=3 SV=1;ATP synthase subunit epsilon, mitochondrial OS=Homo sapiens OX=9606 GN=ATP5F1E PE=1 SV=2	2	3	3	3	1	0	2	2	3	3	1	0	2	2	3	3	1	0	2	2	3	3	45.1	45.1	45.1	5.8068	51	51;51	0	15.683	15.7	0	31.4	29.4	45.1	45.1	1397900000	0	0	28319000	410920000	495720000
Q9UKX7	Q9UKX7	19	19	19	Nuclear pore complex protein Nup50	NUP50	Nuclear pore complex protein Nup50 OS=Homo sapiens OX=9606 GN=NUP50 PE=1 SV=2	1	19	19	19	2	0	4	14	17	19	2	0	4	14	17	19	2	0	4	14	17	19	62.2	62.2	62.2	50.144	468	468	0	137.26	10.5	0	16.5	50	58.1	62.2	1011200000	12663000	0	39085000	177170000	360580000
Q8N1F7	Q8N1F7	22	22	22	Nuclear pore complex protein Nup93	NUP93	Nuclear pore complex protein Nup93 OS=Homo sapiens OX=9606 GN=NUP93 PE=1 SV=2	1	22	22	22	4	0	3	14	16	20	4	0	3	14	16	20	4	0	3	14	16	20	34.7	34.7	34.7	93.487	819	819	0	170.45	10	0	6	26.3	29.3	33.7	955400000	14848000	0	14026000	233340000	318930000
Q92621	Q92621	23	23	23	Nuclear pore complex protein Nup205	NUP205	Nuclear pore complex protein Nup205 OS=Homo sapiens OX=9606 GN=NUP205 PE=1 SV=3	1	23	23	23	0	0	1	18	18	20	0	0	1	18	18	20	0	0	1	18	18	20	13.9	13.9	13.9	227.92	2012	2012	0	140.19	0	0	0.7	12.2	11.1	11.8	810660000	0	0	6450100	222640000	262250000
Q8TBA6	Q8TBA6	26	26	26	Golgin subfamily A member 5	GOLGA5	Golgin subfamily A member 5 OS=Homo sapiens OX=9606 GN=GOLGA5 PE=1 SV=3	1	26	26	26	1	0	5	20	20	20	1	0	5	20	20	20	1	0	5	20	20	20	36.4	36.4	36.4	83.023	731	731	0	114.88	1.5	0	8.8	30.9	31.2	30.8	711470000	3782400	0	35212000	207380000	261670000
Q9NXE4	Q9NXE4	14	14	14	Sphingomyelin phosphodiesterase 4	SMPD4	Sphingomyelin phosphodiesterase 4 OS=Homo sapiens OX=9606 GN=SMPD4 PE=1 SV=3	1	14	14	14	0	0	0	8	11	11	0	0	0	8	11	11	0	0	0	8	11	11	24.1	24.1	24.1	97.809	866	866	0	46.496	0	0	0	15.2	19.2	18	543010000	0	0	0	139020000	178960000
O15027	O15027	18	18	18	Protein transport protein Sec16A	SEC16A	Protein transport protein Sec16A OS=Homo sapiens OX=9606 GN=SEC16A PE=1 SV=4	1	18	18	18	1	0	2	13	13	16	1	0	2	13	13	16	1	0	2	13	13	16	13.8	13.8	13.8	251.89	2357	2357	0	78.559	1.4	0	1.7	9.8	9.8	12	548610000	6067200	0	23022000	163000000	153100000
Q9BTX1	Q9BTX1	15	15	15	Nucleoporin NDC1	NDC1	Nucleoporin NDC1 OS=Homo sapiens OX=9606 GN=NDC1 PE=1 SV=2	1	15	15	15	0	0	1	12	9	12	0	0	1	12	9	12	0	0	1	12	9	12	28	28	28	76.304	674	674	0	94.581	0	0	2.5	26.4	21.1	22.8	527470000	0	0	1765000	143200000	166530000
Q53GS7	Q53GS7	17	17	17	Nucleoporin GLE1	GLE1	Nucleoporin GLE1 OS=Homo sapiens OX=9606 GN=GLE1 PE=1 SV=2	1	17	17	17	0	0	0	14	12	15	0	0	0	14	12	15	0	0	0	14	12	15	30.9	30.9	30.9	79.835	698	698	0	55.738	0	0	0	28.2	22.3	25.6	384190000	0	0	0	135780000	103460000
Q14789	Q14789	21	21	21	Golgin subfamily B member 1	GOLGB1	Golgin subfamily B member 1 OS=Homo sapiens OX=9606 GN=GOLGB1 PE=1 SV=2	1	21	21	21	0	0	0	12	14	13	0	0	0	12	14	13	0	0	0	12	14	13	10	10	10	376.01	3259	3259	0	83.417	0	0	0	5.6	6.9	6.7	380890000	0	0	0	106030000	148920000
Q15643	Q15643	21	21	21	Thyroid receptor-interacting protein 11	TRIP11	Thyroid receptor-interacting protein 11 OS=Homo sapiens OX=9606 GN=TRIP11 PE=1 SV=3	1	21	21	21	1	0	1	11	14	17	1	0	1	11	14	17	1	0	1	11	14	17	15.9	15.9	15.9	227.58	1979	1979	0	78.316	1.2	0	1.2	10.1	9.9	12.2	384470000	3715900	0	2878100	119040000	117800000
Q8NFD5	Q8NFD5	16	16	15	AT-rich interactive domain-containing protein 1B	ARID1B	AT-rich interactive domain-containing protein 1B OS=Homo sapiens OX=9606 GN=ARID1B PE=1 SV=2	1	16	16	15	2	0	3	10	10	15	2	0	3	10	10	15	2	0	2	10	10	15	13.4	13.4	12.6	236.12	2236	2236	0	55.295	1.4	0	3	7.7	8.1	12.6	419830000	20530000	0	25058000	103940000	94635000
Q9H3P7	Q9H3P7	10	10	10	Golgi resident protein GCP60	ACBD3	Golgi resident protein GCP60 OS=Homo sapiens OX=9606 GN=ACBD3 PE=1 SV=4	1	10	10	10	0	0	0	9	10	8	0	0	0	9	10	8	0	0	0	9	10	8	27.7	27.7	27.7	60.593	528	528	0	62.695	0	0	0	25.9	27.7	22.5	360320000	0	0	0	106600000	137580000
P04080	P04080	5	5	5	Cystatin-B	CSTB	Cystatin-B OS=Homo sapiens OX=9606 GN=CSTB PE=1 SV=2	1	5	5	5	0	0	1	4	5	4	0	0	1	4	5	4	0	0	1	4	5	4	77.6	77.6	77.6	11.139	98	98	0	43.172	0	0	24.5	65.3	77.6	65.3	329240000	0	0	7789200	37847000	243800000
Q9NRG9	Q9NRG9	12	12	12	Aladin	AAAS	Aladin OS=Homo sapiens OX=9606 GN=AAAS PE=1 SV=1	1	12	12	12	1	0	0	11	8	10	1	0	0	11	8	10	1	0	0	11	8	10	33.9	33.9	33.9	59.573	546	546	0	51.381	2.2	0	0	30	18.7	27.5	308660000	6784200	0	0	104470000	102860000
P00390	P00390	11	11	11	Glutathione reductase, mitochondrial	GSR	Glutathione reductase, mitochondrial OS=Homo sapiens OX=9606 GN=GSR PE=1 SV=2	1	11	11	11	1	0	3	8	8	9	1	0	3	8	8	9	1	0	3	8	8	9	33.9	33.9	33.9	56.256	522	522	0	43.219	4	0	10.9	24.5	24.5	30.1	328050000	8713300	0	33866000	96594000	83516000
P24666	P24666	6	6	6	Low molecular weight phosphotyrosine protein phosphatase	ACP1	Low molecular weight phosphotyrosine protein phosphatase OS=Homo sapiens OX=9606 GN=ACP1 PE=1 SV=3	1	6	6	6	1	0	1	5	6	6	1	0	1	5	6	6	1	0	1	5	6	6	43.7	43.7	43.7	18.042	158	158	0	57.014	7	0	5.7	36.1	43.7	43.7	261340000	0	0	6146200	70732000	94362000
Q7Z3B4	Q7Z3B4	11	11	11	Nucleoporin p54	NUP54	Nucleoporin p54 OS=Homo sapiens OX=9606 GN=NUP54 PE=1 SV=2	1	11	11	11	0	0	0	10	9	6	0	0	0	10	9	6	0	0	0	10	9	6	22.9	22.9	22.9	55.435	507	507	0	23.258	0	0	0	18.9	20.1	15.6	249850000	0	0	0	83639000	109230000
Q8NDV7;Q9HCJ0	Q8NDV7	12;1	12;1	12;1	Trinucleotide repeat-containing gene 6A protein	TNRC6A	Trinucleotide repeat-containing gene 6A protein OS=Homo sapiens OX=9606 GN=TNRC6A PE=1 SV=2	2	12	12	12	0	0	0	5	8	8	0	0	0	5	8	8	0	0	0	5	8	8	10.2	10.2	10.2	210.29	1962	1962;1690	0	32.911	0	0	0	5.4	6.4	8	253210000	0	0	0	40361000	136430000
Q86UU0	Q86UU0	8	8	8	B-cell CLL/lymphoma 9-like protein	BCL9L	B-cell CLL/lymphoma 9-like protein OS=Homo sapiens OX=9606 GN=BCL9L PE=1 SV=1	1	8	8	8	0	0	0	6	6	8	0	0	0	6	6	8	0	0	0	6	6	8	7.5	7.5	7.5	157.13	1499	1499	0	18.359	0	0	0	5.8	5.3	7.5	225390000	0	0	0	61009000	62499000
Q96PK6	Q96PK6	9	9	9	RNA-binding protein 14	RBM14	RNA-binding protein 14 OS=Homo sapiens OX=9606 GN=RBM14 PE=1 SV=2	1	9	9	9	0	0	2	8	6	7	0	0	2	8	6	7	0	0	2	8	6	7	17.2	17.2	17.2	69.491	669	669	0	34.248	0	0	3.1	15.8	12.3	13	246800000	0	0	15360000	82585000	68318000
Q9NUU7;Q9UMR2	Q9NUU7;Q9UMR2	10;9	10;9	10;9	ATP-dependent RNA helicase DDX19A;ATP-dependent RNA helicase DDX19B	DDX19A;DDX19B	ATP-dependent RNA helicase DDX19A OS=Homo sapiens OX=9606 GN=DDX19A PE=1 SV=1;ATP-dependent RNA helicase DDX19B OS=Homo sapiens OX=9606 GN=DDX19B PE=1 SV=1	2	10	10	10	0	0	0	8	5	7	0	0	0	8	5	7	0	0	0	8	5	7	37.7	37.7	37.7	53.974	478	478;479	0	59.052	0	0	0	29.7	19	22	206780000	0	0	0	85107000	54036000
P35270	P35270	9	9	9	Sepiapterin reductase	SPR	Sepiapterin reductase OS=Homo sapiens OX=9606 GN=SPR PE=1 SV=1	1	9	9	9	2	0	4	8	8	8	2	0	4	8	8	8	2	0	4	8	8	8	43.7	43.7	43.7	28.048	261	261	0	70.258	8.4	0	22.6	39.8	37.9	39.8	209550000	7731400	0	22893000	62405000	60825000
P38646	P38646	9	9	9	Stress-70 protein, mitochondrial	HSPA9	Stress-70 protein, mitochondrial OS=Homo sapiens OX=9606 GN=HSPA9 PE=1 SV=2	1	9	9	9	0	0	1	7	7	5	0	0	1	7	7	5	0	0	1	7	7	5	16.8	16.8	16.8	73.68	679	679	0	19.926	0	0	1.3	13.7	13.5	10.5	186770000	0	0	6953600	63284000	80216000
Q5SNT2	Q5SNT2	5	5	5	Transmembrane protein 201	TMEM201	Transmembrane protein 201 OS=Homo sapiens OX=9606 GN=TMEM201 PE=1 SV=1	1	5	5	5	0	0	0	3	4	4	0	0	0	3	4	4	0	0	0	3	4	4	9.6	9.6	9.6	72.235	666	666	0	17.139	0	0	0	6	7.5	8.1	158410000	0	0	0	46426000	58238000
P49720	P49720	5	5	5	Proteasome subunit beta type-3	PSMB3	Proteasome subunit beta type-3 OS=Homo sapiens OX=9606 GN=PSMB3 PE=1 SV=2	1	5	5	5	0	0	1	4	4	3	0	0	1	4	4	3	0	0	1	4	4	3	32.2	32.2	32.2	22.949	205	205	0	12.701	0	0	8.3	28.8	32.2	22	135560000	0	0	4737900	29600000	55246000
Q16891	Q16891	5	5	5	MICOS complex subunit MIC60	IMMT	MICOS complex subunit MIC60 OS=Homo sapiens OX=9606 GN=IMMT PE=1 SV=1	1	5	5	5	1	0	1	4	4	3	1	0	1	4	4	3	1	0	1	4	4	3	13.5	13.5	13.5	83.677	758	758	0	10.631	5.5	0	5.5	10.4	11.7	8.7	140790000	9887600	0	2329100	43797000	49934000
Q96HA1	Q96HA1	21	4	4	Nuclear envelope pore membrane protein POM 121	POM121	Nuclear envelope pore membrane protein POM 121 OS=Homo sapiens OX=9606 GN=POM121 PE=1 SV=2	1	21	4	4	0	0	1	15	18	17	0	0	0	2	3	4	0	0	0	2	3	4	23.2	9.4	9.4	127.72	1249	1249	0	27.272	0	0	0.9	19.4	21.1	22	121680000	0	0	0	35555000	39070000
Q8WUM0	Q8WUM0	10	10	10	Nuclear pore complex protein Nup133	NUP133	Nuclear pore complex protein Nup133 OS=Homo sapiens OX=9606 GN=NUP133 PE=1 SV=2	1	10	10	10	1	0	2	8	6	6	1	0	2	8	6	6	1	0	2	8	6	6	14.6	14.6	14.6	128.98	1156	1156	0	29.093	2.2	0	3.5	13.3	9.2	9.8	138910000	2535500	0	10455000	45334000	37862000
Q01518	Q01518	4	4	4	Adenylyl cyclase-associated protein 1	CAP1	Adenylyl cyclase-associated protein 1 OS=Homo sapiens OX=9606 GN=CAP1 PE=1 SV=5	1	4	4	4	3	0	2	3	2	2	3	0	2	3	2	2	3	0	2	3	2	2	14.7	14.7	14.7	51.901	475	475	0	18.777	12.4	0	7.6	9.5	7.2	7.2	168630000	39705000	0	18182000	41930000	34567000
Q02790	Q02790	7	7	7	Peptidyl-prolyl cis-trans isomerase FKBP4;Peptidyl-prolyl cis-trans isomerase FKBP4, N-terminally processed	FKBP4	Peptidyl-prolyl cis-trans isomerase FKBP4 OS=Homo sapiens OX=9606 GN=FKBP4 PE=1 SV=3	1	7	7	7	0	0	1	5	5	5	0	0	1	5	5	5	0	0	1	5	5	5	21.4	21.4	21.4	51.804	459	459	0	15.789	0	0	2	17.4	17	17.4	124800000	0	0	14606000	37653000	38389000
P49411	P49411	6	6	6	Elongation factor Tu, mitochondrial	TUFM	Elongation factor Tu, mitochondrial OS=Homo sapiens OX=9606 GN=TUFM PE=1 SV=2	1	6	6	6	0	0	1	3	4	6	0	0	1	3	4	6	0	0	1	3	4	6	20.4	20.4	20.4	49.541	452	452	0	22.166	0	0	4.2	12.4	14.8	20.4	112160000	0	0	5133300	23672000	29384000
P49419	P49419	7	7	7	Alpha-aminoadipic semialdehyde dehydrogenase	ALDH7A1	Alpha-aminoadipic semialdehyde dehydrogenase OS=Homo sapiens OX=9606 GN=ALDH7A1 PE=1 SV=5	1	7	7	7	2	0	1	3	4	7	2	0	1	3	4	7	2	0	1	3	4	7	15.4	15.4	15.4	58.486	539	539	0	13.677	5.2	0	3.2	6.9	10.2	15.4	122190000	7931200	0	7881300	18361000	39479000
O43175	O43175	6	6	6	D-3-phosphoglycerate dehydrogenase	PHGDH	D-3-phosphoglycerate dehydrogenase OS=Homo sapiens OX=9606 GN=PHGDH PE=1 SV=4	1	6	6	6	0	0	0	4	4	3	0	0	0	4	4	3	0	0	0	4	4	3	13.1	13.1	13.1	56.65	533	533	0	9.54	0	0	0	9.4	8.4	6.6	102440000	0	0	0	29108000	42339000
O43396	O43396	5	5	5	Thioredoxin-like protein 1	TXNL1	Thioredoxin-like protein 1 OS=Homo sapiens OX=9606 GN=TXNL1 PE=1 SV=3	1	5	5	5	1	0	1	4	4	3	1	0	1	4	4	3	1	0	1	4	4	3	34.3	34.3	34.3	32.251	289	289	0	14.755	2.4	0	2.4	28.4	27	19.4	104890000	3430000	0	0	27013000	47455000
P25789	P25789	5	5	5	Proteasome subunit alpha type-4	PSMA4	Proteasome subunit alpha type-4 OS=Homo sapiens OX=9606 GN=PSMA4 PE=1 SV=1	1	5	5	5	2	0	1	4	4	2	2	0	1	4	4	2	2	0	1	4	4	2	25.3	25.3	25.3	29.483	261	261	0	12.358	6.9	0	3.1	19.2	16.1	6.9	115350000	4830700	0	11574000	34402000	39200000
P60602	P60602	2	2	2	Reactive oxygen species modulator 1	ROMO1	Reactive oxygen species modulator 1 OS=Homo sapiens OX=9606 GN=ROMO1 PE=1 SV=1	1	2	2	2	0	0	1	2	2	2	0	0	1	2	2	2	0	0	1	2	2	2	24.1	24.1	24.1	8.1828	79	79	0	12.764	0	0	21.5	24.1	24.1	24.1	106610000	0	0	10655000	32428000	31377000
P17066;P48741	P17066;P48741	8;4	2;2	2;2	Heat shock 70 kDa protein 6;Putative heat shock 70 kDa protein 7	HSPA6;HSPA7	Heat shock 70 kDa protein 6 OS=Homo sapiens OX=9606 GN=HSPA6 PE=1 SV=2;Putative heat shock 70 kDa protein 7 OS=Homo sapiens OX=9606 GN=HSPA7 PE=5 SV=2	2	8	2	2	4	3	6	6	7	5	1	1	1	2	2	2	1	1	1	2	2	2	11.5	3.7	3.7	71.027	643	643;367	0	19.38	8.2	5.8	10.1	8.2	11.5	8.1	171160000	18473000	12373000	43765000	25695000	32449000
O95336	O95336	7	7	7	6-phosphogluconolactonase	PGLS	6-phosphogluconolactonase OS=Homo sapiens OX=9606 GN=PGLS PE=1 SV=2	1	7	7	7	0	0	0	2	7	6	0	0	0	2	7	6	0	0	0	2	7	6	46.5	46.5	46.5	27.547	258	258	0	25.559	0	0	0	14.3	46.5	40.7	94805000	0	0	0	11079000	45088000
P56537	P56537	3	3	3	Eukaryotic translation initiation factor 6	EIF6	Eukaryotic translation initiation factor 6 OS=Homo sapiens OX=9606 GN=EIF6 PE=1 SV=1	1	3	3	3	1	0	0	3	2	3	1	0	0	3	2	3	1	0	0	3	2	3	22.9	22.9	22.9	26.599	245	245	0	8.2817	9.8	0	0	22.9	15.5	22.9	92505000	0	0	0	34557000	29292000
P00367;P49448	P00367;P49448	6;4	6;4	6;4	Glutamate dehydrogenase 1, mitochondrial;Glutamate dehydrogenase 2, mitochondrial	GLUD1;GLUD2	Glutamate dehydrogenase 1, mitochondrial OS=Homo sapiens OX=9606 GN=GLUD1 PE=1 SV=2;Glutamate dehydrogenase 2, mitochondrial OS=Homo sapiens OX=9606 GN=GLUD2 PE=1 SV=2	2	6	6	6	1	0	2	5	3	4	1	0	2	5	3	4	1	0	2	5	3	4	15.8	15.8	15.8	61.397	558	558;558	0	19.073	3.8	0	5.7	13.8	10.8	9.7	108620000	4931600	0	11772000	30569000	32188000
Q9BRA2	Q9BRA2	4	4	3	Thioredoxin domain-containing protein 17	TXNDC17	Thioredoxin domain-containing protein 17 OS=Homo sapiens OX=9606 GN=TXNDC17 PE=1 SV=1	1	4	4	3	1	0	2	3	3	3	1	0	2	3	3	3	1	0	2	3	3	3	39.8	39.8	26.8	13.941	123	123	0	10.637	7.3	0	15.4	26.8	26.8	26.8	101940000	4143700	0	9504700	26614000	26478000
Q13190	Q13190	5	5	5	Syntaxin-5	STX5	Syntaxin-5 OS=Homo sapiens OX=9606 GN=STX5 PE=1 SV=2	1	5	5	5	1	0	2	4	2	2	1	0	2	4	2	2	1	0	2	4	2	2	18.6	18.6	18.6	39.672	355	355	0	12.067	5.1	0	10.1	13.5	7.9	7.9	102450000	6285300	0	13102000	44579000	19282000
P84103	P84103	4	4	4	Serine/arginine-rich splicing factor 3	SRSF3	Serine/arginine-rich splicing factor 3 OS=Homo sapiens OX=9606 GN=SRSF3 PE=1 SV=1	1	4	4	4	2	0	1	2	2	4	2	0	1	2	2	4	2	0	1	2	2	4	33.5	33.5	33.5	19.329	164	164	0	9.5681	21.3	0	5.5	21.3	21.3	33.5	100710000	8928000	0	7598300	21904000	14997000
O00264	O00264	3	3	3	Membrane-associated progesterone receptor component 1	PGRMC1	Membrane-associated progesterone receptor component 1 OS=Homo sapiens OX=9606 GN=PGRMC1 PE=1 SV=3	1	3	3	3	0	0	2	3	3	3	0	0	2	3	3	3	0	0	2	3	3	3	15.4	15.4	15.4	21.671	195	195	0	7.8954	0	0	11.3	15.4	15.4	15.4	91486000	0	0	8527300	25316000	29000000
P12004	P12004	6	6	6	Proliferating cell nuclear antigen	PCNA	Proliferating cell nuclear antigen OS=Homo sapiens OX=9606 GN=PCNA PE=1 SV=1	1	6	6	6	0	0	1	4	3	5	0	0	1	4	3	5	0	0	1	4	3	5	37.5	37.5	37.5	28.768	261	261	0	14.554	0	0	5.7	27.6	18.8	26.4	90195000	0	0	7924500	27360000	20854000
Q9HC62	Q9HC62	3	3	3	Sentrin-specific protease 2	SENP2	Sentrin-specific protease 2 OS=Homo sapiens OX=9606 GN=SENP2 PE=1 SV=3	1	3	3	3	0	0	0	2	3	3	0	0	0	2	3	3	0	0	0	2	3	3	7.6	7.6	7.6	67.854	589	589	0	9.7541	0	0	0	3.9	7.6	7.6	80769000	0	0	0	10636000	33350000
O60318	O60318	5	5	5	Germinal-center associated nuclear protein	MCM3AP	Germinal-center associated nuclear protein OS=Homo sapiens OX=9606 GN=MCM3AP PE=1 SV=2	1	5	5	5	0	0	1	3	4	2	0	0	1	3	4	2	0	0	1	3	4	2	6	6	6	218.4	1980	1980	0	15.367	0	0	1.4	3.2	5.2	2.4	81364000	0	0	2996700	23538000	35704000
A5YKK6	A5YKK6	7	7	7	CCR4-NOT transcription complex subunit 1	CNOT1	CCR4-NOT transcription complex subunit 1 OS=Homo sapiens OX=9606 GN=CNOT1 PE=1 SV=2	1	7	7	7	0	0	0	2	5	7	0	0	0	2	5	7	0	0	0	2	5	7	3.8	3.8	3.8	266.94	2376	2376	0	43.929	0	0	0	1	2.9	3.8	76847000	0	0	0	9809700	31171000
Q9Y6Y8	Q9Y6Y8	7	7	7	SEC23-interacting protein	SEC23IP	SEC23-interacting protein OS=Homo sapiens OX=9606 GN=SEC23IP PE=1 SV=1	1	7	7	7	3	0	4	3	3	4	3	0	4	3	3	4	3	0	4	3	3	4	12.5	12.5	12.5	111.08	1000	1000	0	40.7	7.4	0	6	4.2	3.8	5.3	129220000	31078000	0	24772000	30052000	20811000
Q9NX40	Q9NX40	5	5	5	OCIA domain-containing protein 1	OCIAD1	OCIA domain-containing protein 1 OS=Homo sapiens OX=9606 GN=OCIAD1 PE=1 SV=1	1	5	5	5	0	0	1	4	3	2	0	0	1	4	3	2	0	0	1	4	3	2	26.9	26.9	26.9	27.626	245	245	0	6.9729	0	0	4.5	23.7	15.1	7.8	71716000	0	0	0	23648000	26343000
P57740	P57740	5	5	5	Nuclear pore complex protein Nup107	NUP107	Nuclear pore complex protein Nup107 OS=Homo sapiens OX=9606 GN=NUP107 PE=1 SV=1	1	5	5	5	1	0	3	2	4	3	1	0	3	2	4	3	1	0	3	2	4	3	6.7	6.7	6.7	106.37	925	925	0	11.88	1.3	0	4.5	3.2	6.7	4	91794000	7477300	0	13041000	16109000	30850000
P30085	P30085	2	2	2	UMP-CMP kinase	CMPK1	UMP-CMP kinase OS=Homo sapiens OX=9606 GN=CMPK1 PE=1 SV=3	1	2	2	2	0	0	2	2	2	2	0	0	2	2	2	2	0	0	2	2	2	2	12.8	12.8	12.8	22.222	196	196	0	5.5094	0	0	12.8	12.8	12.8	12.8	75766000	0	0	5583000	20665000	34574000
Q15005	Q15005	3	3	3	Signal peptidase complex subunit 2	SPCS2	Signal peptidase complex subunit 2 OS=Homo sapiens OX=9606 GN=SPCS2 PE=1 SV=3	1	3	3	3	1	0	1	2	2	3	1	0	1	2	2	3	1	0	1	2	2	3	15.5	15.5	15.5	25.003	226	226	0	63.111	8.4	0	8.4	11.5	11.5	15.5	110970000	20400000	0	21590000	22531000	21218000
P30086	P30086	6	6	6	Phosphatidylethanolamine-binding protein 1;Hippocampal cholinergic neurostimulating peptide	PEBP1	Phosphatidylethanolamine-binding protein 1 OS=Homo sapiens OX=9606 GN=PEBP1 PE=1 SV=3	1	6	6	6	1	0	1	4	3	3	1	0	1	4	3	3	1	0	1	4	3	3	56.7	56.7	56.7	21.057	187	187	0	37.602	17.1	0	8	35.3	24.6	28.3	87984000	13644000	0	11414000	26617000	16089000
Q92520	Q92520	3	3	3	Protein FAM3C	FAM3C	Protein FAM3C OS=Homo sapiens OX=9606 GN=FAM3C PE=1 SV=1	1	3	3	3	1	0	1	2	3	2	1	0	1	2	3	2	1	0	1	2	3	2	22.5	22.5	22.5	24.68	227	227	0	8.0779	5.7	0	5.3	11	22.5	11	73247000	0	0	12881000	12483000	29030000
Q9BSD7	Q9BSD7	5	5	5	Cancer-related nucleoside-triphosphatase	NTPCR	Cancer-related nucleoside-triphosphatase OS=Homo sapiens OX=9606 GN=NTPCR PE=1 SV=1	1	5	5	5	0	0	1	4	3	2	0	0	1	4	3	2	0	0	1	4	3	2	40	40	40	20.713	190	190	0	14.253	0	0	7.9	33.7	23.7	17.4	59037000	0	0	4455700	31627000	12006000
Q9Y2Q3	Q9Y2Q3	2	2	2	Glutathione S-transferase kappa 1	GSTK1	Glutathione S-transferase kappa 1 OS=Homo sapiens OX=9606 GN=GSTK1 PE=1 SV=3	1	2	2	2	1	0	1	2	2	2	1	0	1	2	2	2	1	0	1	2	2	2	15	15	15	25.497	226	226	0	25.69	6.2	0	8.8	15	15	15	73683000	9678800	0	8620900	15938000	19574000
Q9H7Z7	Q9H7Z7	4	4	4	Prostaglandin E synthase 2;Prostaglandin E synthase 2 truncated form	PTGES2	Prostaglandin E synthase 2 OS=Homo sapiens OX=9606 GN=PTGES2 PE=1 SV=1	1	4	4	4	0	0	2	2	2	3	0	0	2	2	2	3	0	0	2	2	2	3	16.2	16.2	16.2	41.943	377	377	0	11.181	0	0	9.8	9	9	11.4	75755000	0	0	20407000	11378000	16400000
P09234	P09234	3	3	3	U1 small nuclear ribonucleoprotein C	SNRPC	U1 small nuclear ribonucleoprotein C OS=Homo sapiens OX=9606 GN=SNRPC PE=1 SV=1	1	3	3	3	1	0	1	3	3	3	1	0	1	3	3	3	1	0	1	3	3	3	19.5	19.5	19.5	17.394	159	159	0	7.8773	11.9	0	11.9	19.5	19.5	19.5	77317000	10683000	0	12337000	18918000	20034000
O43678	O43678	2	2	2	NADH dehydrogenase [ubiquinone] 1 alpha subcomplex subunit 2	NDUFA2	NADH dehydrogenase [ubiquinone] 1 alpha subcomplex subunit 2 OS=Homo sapiens OX=9606 GN=NDUFA2 PE=1 SV=3	1	2	2	2	0	0	0	2	2	2	0	0	0	2	2	2	0	0	0	2	2	2	31.3	31.3	31.3	10.921	99	99	0	10.043	0	0	0	31.3	31.3	31.3	54738000	0	0	0	13914000	20940000
Q00796	Q00796	3	3	3	Sorbitol dehydrogenase	SORD	Sorbitol dehydrogenase OS=Homo sapiens OX=9606 GN=SORD PE=1 SV=4	1	3	3	3	0	0	0	2	3	3	0	0	0	2	3	3	0	0	0	2	3	3	12.6	12.6	12.6	38.324	357	357	0	4.2551	0	0	0	6.7	12.6	12.6	51942000	0	0	0	13530000	20693000
Q9HD45	Q9HD45	3	3	3	Transmembrane 9 superfamily member 3	TM9SF3	Transmembrane 9 superfamily member 3 OS=Homo sapiens OX=9606 GN=TM9SF3 PE=1 SV=2	1	3	3	3	2	0	1	2	2	2	2	0	1	2	2	2	2	0	1	2	2	2	3.9	3.9	3.9	67.887	589	589	0	9.6494	2	0	1.9	3.9	3.9	3.9	78006000	17444000	0	9023400	14633000	17609000
Q9Y305	Q9Y305	5	5	5	Acyl-coenzyme A thioesterase 9, mitochondrial	ACOT9	Acyl-coenzyme A thioesterase 9, mitochondrial OS=Homo sapiens OX=9606 GN=ACOT9 PE=1 SV=2	1	5	5	5	1	0	1	4	3	2	1	0	1	4	3	2	1	0	1	4	3	2	19.6	19.6	19.6	49.901	439	439	0	10.167	4.1	0	2.3	12.5	12.5	5.5	60764000	2552200	0	7624500	15864000	21671000
P25788	P25788	2	2	2	Proteasome subunit alpha type-3	PSMA3	Proteasome subunit alpha type-3 OS=Homo sapiens OX=9606 GN=PSMA3 PE=1 SV=2	1	2	2	2	0	0	1	2	2	2	0	0	1	2	2	2	0	0	1	2	2	2	9	9	9	28.433	255	255	0	14.823	0	0	3.5	9	9	9	58634000	0	0	9081100	14858000	15727000
Q15165	Q15165	2	2	2	Serum paraoxonase/arylesterase 2	PON2	Serum paraoxonase/arylesterase 2 OS=Homo sapiens OX=9606 GN=PON2 PE=1 SV=4	1	2	2	2	1	0	0	2	2	2	1	0	0	2	2	2	1	0	0	2	2	2	7.1	7.1	7.1	39.38	354	354	0	8.2729	2.5	0	0	7.1	7.1	7.1	53368000	5570700	0	0	14146000	17705000
O96008	O96008	2	2	2	Mitochondrial import receptor subunit TOM40 homolog	TOMM40	Mitochondrial import receptor subunit TOM40 homolog OS=Homo sapiens OX=9606 GN=TOMM40 PE=1 SV=1	1	2	2	2	0	0	0	2	1	2	0	0	0	2	1	2	0	0	0	2	1	2	13	13	13	37.893	361	361	0	35.842	0	0	0	13	9.4	13	44493000	0	0	0	21867000	12783000
Q9UKK3	Q9UKK3	4	4	4	Poly [ADP-ribose] polymerase 4	PARP4	Protein mono-ADP-ribosyltransferase PARP4 OS=Homo sapiens OX=9606 GN=PARP4 PE=1 SV=3	1	4	4	4	1	0	2	2	3	2	1	0	2	2	3	2	1	0	2	2	3	2	3.3	3.3	3.3	192.59	1724	1724	0	7.3195	0.6	0	1.2	1.5	2.7	1.5	51008000	2452700	0	6742000	12160000	17827000
P25787	P25787	3	3	3	Proteasome subunit alpha type-2	PSMA2	Proteasome subunit alpha type-2 OS=Homo sapiens OX=9606 GN=PSMA2 PE=1 SV=2	1	3	3	3	1	0	2	2	2	2	1	0	2	2	2	2	1	0	2	2	2	2	22.6	22.6	22.6	25.898	234	234	0	6.4787	9	0	13.7	17.9	17.9	17.9	48410000	4657500	0	11111000	12008000	12086000
Q8NFH4	Q8NFH4	2	2	2	Nucleoporin Nup37	NUP37	Nucleoporin Nup37 OS=Homo sapiens OX=9606 GN=NUP37 PE=1 SV=1	1	2	2	2	0	0	0	2	2	2	0	0	0	2	2	2	0	0	0	2	2	2	10.1	10.1	10.1	36.707	326	326	0	8.3098	0	0	0	10.1	10.1	10.1	30642000	0	0	0	12406000	10059000
Q9ULC4	Q9ULC4	1	1	1	Malignant T-cell-amplified sequence 1	MCTS1	Malignant T-cell-amplified sequence 1 OS=Homo sapiens OX=9606 GN=MCTS1 PE=1 SV=1	1	1	1	1	0	0	1	1	1	1	0	0	1	1	1	1	0	0	1	1	1	1	9.4	9.4	9.4	20.555	181	181	0	3.8501	0	0	9.4	9.4	9.4	9.4	22881000	0	0	4311500	8511900	6276200
[truncated: 30 more columns]

## Sheet: TurboID-Nup53 Candidates
Protein IDs	Majority protein IDs	Peptide counts (all)	Peptide counts (razor+unique)	Peptide counts (unique)	Protein names	Gene names	Fasta headers	Number of proteins	Control-1	Control-2	Control-3	Sum Control	TurboID-Nup53-1	TurboID-Nup53-2	TurboID-Nup53-3	Sum Nup53	Nup53/Control	N
P35658	P35658	82	82	82	Nuclear pore complex protein Nup214	NUP214	Nuclear pore complex protein Nup214 OS=Homo sapiens OX=9606 GN=NUP214 PE=1 SV=2	1	662600000	505770000	470970000	1639340000	14863000000	18169000000	15513000000	48545000000	29.6125	3
P49790	P49790	85	85	85	Nuclear pore complex protein Nup153	NUP153	Nuclear pore complex protein Nup153 OS=Homo sapiens OX=9606 GN=NUP153 PE=1 SV=2	1	717610000	860920000	708370000	2286900000	8098100000	10572000000	9753700000	28423800000	12.429	3
P52948	P52948	104	104	104	Nuclear pore complex protein Nup98-Nup96;Nuclear pore complex protein Nup98;Nuclear pore complex protein Nup96	NUP98	Nuclear pore complex protein Nup98-Nup96 OS=Homo sapiens OX=9606 GN=NUP98 PE=1 SV=4	1	26796000	50806000	18716000	96318000	7899600000	7152800000	6899400000	21951800000	227.91	3
Q8NFH5	Q8NFH5	18	18	18	Nucleoporin NUP53	NUP35	Nucleoporin NUP35 OS=Homo sapiens OX=9606 GN=NUP35 PE=1 SV=1	1	0	0	0	0	4476600000	5958100000	6083400000	16518100000	#DIV/0!	3
P37198	P37198	16	16	16	Nuclear pore glycoprotein p62	NUP62	Nuclear pore glycoprotein p62 OS=Homo sapiens OX=9606 GN=NUP62 PE=1 SV=3	1	0	0	0	0	2951400000	3202800000	2991200000	9145400000	#DIV/0!	3
Q9BVL2	Q9BVL2	19	19	19	Nucleoporin p58/p45	NUPL1	Nucleoporin p58/p45 OS=Homo sapiens OX=9606 GN=NUP58 PE=1 SV=1	1	0	0	0	0	1920000000	2004900000	2359400000	6284300000	#DIV/0!	3
Q5SRE5	Q5SRE5	53	53	53	Nucleoporin NUP188 homolog	NUP188	Nucleoporin NUP188 homolog OS=Homo sapiens OX=9606 GN=NUP188 PE=1 SV=1	1	0	0	0	0	1848900000	2055200000	1721400000	5625500000	#DIV/0!	3
O15504	O15504	21	21	21	Nucleoporin-like protein 2	NUPL2	Nucleoporin-like protein 2 OS=Homo sapiens OX=9606 GN=NUPL2 PE=1 SV=1	1	0	0	0	0	1301800000	1622800000	1803500000	4728100000	#DIV/0!	3
O75694	O75694	50	50	50	Nuclear pore complex protein Nup155	NUP155	Nuclear pore complex protein Nup155 OS=Homo sapiens OX=9606 GN=NUP155 PE=1 SV=1	1	9028800	9633100	0	18661900	1206500000	1285000000	1256800000	3748300000	200.853	3
Q96HA1	Q96HA1	39	39	12	Nuclear envelope pore membrane protein POM 121	POM121	Nuclear envelope pore membrane protein POM 121 OS=Homo sapiens OX=9606 GN=POM121 PE=1 SV=2	1	0	0	0	0	1065900000	1267600000	1204200000	3537700000	#DIV/0!	3
Q96SK2	Q96SK2	24	24	24	Transmembrane protein 209	TMEM209	Transmembrane protein 209 OS=Homo sapiens OX=9606 GN=TMEM209 PE=1 SV=2	1	0	0	0	0	782410000	1123400000	1153700000	3059510000	#DIV/0!	3
Q9Y2U8	Q9Y2U8	59	59	59	Inner nuclear membrane protein Man1	LEMD3	Inner nuclear membrane protein Man1 OS=Homo sapiens OX=9606 GN=LEMD3 PE=1 SV=2	1	34639000	45595000	35727000	115961000	700760000	861970000	1037900000	2600630000	22.4268	3
Q9BTX1	Q9BTX1	23	23	23	Nucleoporin NDC1	NDC1	Nucleoporin NDC1 OS=Homo sapiens OX=9606 GN=NDC1 PE=1 SV=2	1	0	0	0	0	577220000	900850000	950640000	2428710000	#DIV/0!	3
Q8N1F7	Q8N1F7	42	42	42	Nuclear pore complex protein Nup93	NUP93	Nuclear pore complex protein Nup93 OS=Homo sapiens OX=9606 GN=NUP93 PE=1 SV=2	1	0	11100000	0	11100000	452300000	553800000	527980000	1534080000	138.205	3
A8CG34;A6NF01;Q6PJE2	A8CG34	35;12;9	8;2;0	8;2;0	Nuclear envelope pore membrane protein POM 121C	POM121C	Nuclear envelope pore membrane protein POM 121C OS=Homo sapiens OX=9606 GN=POM121C PE=1 SV=3	3	0	0	0	0	363700000	496720000	406030000	1266450000	#DIV/0!	3
Q53GS7	Q53GS7	31	31	31	Nucleoporin GLE1	GLE1	Nucleoporin GLE1 OS=Homo sapiens OX=9606 GN=GLE1 PE=1 SV=2	1	0	0	0	0	337370000	368700000	341160000	1047230000	#DIV/0!	3
Q92621	Q92621	39	39	39	Nuclear pore complex protein Nup205	NUP205	Nuclear pore complex protein Nup205 OS=Homo sapiens OX=9606 GN=NUP205 PE=1 SV=3	1	21662000	23051000	22763000	67476000	309900000	349850000	293330000	953080000	14.1247	3
P55145	P55145	10	10	10	Mesencephalic astrocyte-derived neurotrophic factor	MANF	Mesencephalic astrocyte-derived neurotrophic factor OS=Homo sapiens OX=9606 GN=MANF PE=1 SV=3	1	0	0	0	0	297260000	271090000	349740000	918090000	#DIV/0!	3
Q7Z3B4	Q7Z3B4	25	25	25	Nucleoporin p54	NUP54	Nucleoporin p54 OS=Homo sapiens OX=9606 GN=NUP54 PE=1 SV=2	1	0	0	0	0	260660000	333340000	312180000	906180000	#DIV/0!	3
O60318	O60318	37	37	37	Germinal-center associated nuclear protein	MCM3AP	Germinal-center associated nuclear protein OS=Homo sapiens OX=9606 GN=MCM3AP PE=1 SV=2	1	0	0	0	0	228550000	181130000	201480000	611160000	#DIV/0!	3
Q8WUM0	Q8WUM0	40	40	40	Nuclear pore complex protein Nup133	NUP133	Nuclear pore complex protein Nup133 OS=Homo sapiens OX=9606 GN=NUP133 PE=1 SV=2	1	0	0	0	0	115240000	166430000	169640000	451310000	#DIV/0!	3
Q8IWB1	Q8IWB1	15	15	15	Inositol 1,4,5-trisphosphate receptor-interacting protein	ITPRIP	Inositol 1,4,5-trisphosphate receptor-interacting protein OS=Homo sapiens OX=9606 GN=ITPRIP PE=1 SV=1	1	0	0	0	0	139380000	151040000	134010000	424430000	#DIV/0!	3
O43823	O43823	32	32	32	A-kinase anchor protein 8	AKAP8	A-kinase anchor protein 8 OS=Homo sapiens OX=9606 GN=AKAP8 PE=1 SV=1	1	0	0	0	0	66781000	223970000	122250000	413001000	#DIV/0!	3
Q5SNT2	Q5SNT2	11	11	11	Transmembrane protein 201	TMEM201	Transmembrane protein 201 OS=Homo sapiens OX=9606 GN=TMEM201 PE=1 SV=1	1	0	0	0	0	95002000	153220000	124820000	373042000	#DIV/0!	3
Q6NUQ4	Q6NUQ4	20	20	20	Transmembrane protein 214	TMEM214	Transmembrane protein 214 OS=Homo sapiens OX=9606 GN=TMEM214 PE=1 SV=2	1	0	0	0	0	81550000	157980000	117880000	357410000	#DIV/0!	3
Q9Y394	Q9Y394	10	10	10	Dehydrogenase/reductase SDR family member 7	DHRS7	Dehydrogenase/reductase SDR family member 7 OS=Homo sapiens OX=9606 GN=DHRS7 PE=1 SV=1	1	0	0	0	0	117750000	111960000	110810000	340520000	#DIV/0!	3
Q99567	Q99567	19	19	19	Nuclear pore complex protein Nup88	NUP88	Nuclear pore complex protein Nup88 OS=Homo sapiens OX=9606 GN=NUP88 PE=1 SV=2	1	0	0	0	0	74160000	136590000	121620000	332370000	#DIV/0!	3
P41567	P41567	5	5	2	Eukaryotic translation initiation factor 1	EIF1	Eukaryotic translation initiation factor 1 OS=Homo sapiens OX=9606 GN=EIF1 PE=1 SV=1	1	0	0	0	0	102500000	96478000	114000000	312978000	#DIV/0!	3
O75531	O75531	4	4	4	Barrier-to-autointegration factor;Barrier-to-autointegration factor, N-terminally processed	BANF1	Barrier-to-autointegration factor OS=Homo sapiens OX=9606 GN=BANF1 PE=1 SV=1	1	0	17063000	0	17063000	158920000	62070000	58531000	279521000	16.3817	3
Q6YN16	Q6YN16	8	8	8	Hydroxysteroid dehydrogenase-like protein 2	HSDL2	Hydroxysteroid dehydrogenase-like protein 2 OS=Homo sapiens OX=9606 GN=HSDL2 PE=1 SV=1	1	0	0	0	0	87168000	71828000	108580000	267576000	#DIV/0!	3
Q9Y2B0	Q9Y2B0	6	6	6	Protein canopy homolog 2	CNPY2	Protein canopy homolog 2 OS=Homo sapiens OX=9606 GN=CNPY2 PE=1 SV=1	1	0	0	0	0	75995000	82719000	82785000	241499000	#DIV/0!	3
P35754	P35754	4	4	4	Glutaredoxin-1	GLRX	Glutaredoxin-1 OS=Homo sapiens OX=9606 GN=GLRX PE=1 SV=2	1	0	0	19888000	19888000	81949000	77900000	79228000	239077000	12.0212	3
Q9NXE4	Q9NXE4	24	24	24	Sphingomyelin phosphodiesterase 4	SMPD4	Sphingomyelin phosphodiesterase 4 OS=Homo sapiens OX=9606 GN=SMPD4 PE=1 SV=3	1	0	0	0	0	80784000	67379000	73993000	222156000	#DIV/0!	3
Q92499	Q92499	12	12	12	ATP-dependent RNA helicase DDX1	DDX1	ATP-dependent RNA helicase DDX1 OS=Homo sapiens OX=9606 GN=DDX1 PE=1 SV=2	1	0	0	0	0	62559000	58707000	72512000	193778000	#DIV/0!	3
P17174	P17174	13	13	13	Aspartate aminotransferase, cytoplasmic	GOT1	Aspartate aminotransferase, cytoplasmic OS=Homo sapiens OX=9606 GN=GOT1 PE=1 SV=3	1	0	0	12202000	12202000	38377000	72630000	82721000	193728000	15.8767	3
Q9Y4P3	Q9Y4P3	19	19	19	Transducin beta-like protein 2	TBL2	Transducin beta-like protein 2 OS=Homo sapiens OX=9606 GN=TBL2 PE=1 SV=1	1	0	0	0	0	71257000	64204000	54916000	190377000	#DIV/0!	3
Q9Y5L4	Q9Y5L4	4	4	4	Mitochondrial import inner membrane translocase subunit Tim13	TIMM13	Mitochondrial import inner membrane translocase subunit Tim13 OS=Homo sapiens OX=9606 GN=TIMM13 PE=1 SV=1	1	0	0	0	0	95966000	48173000	41246000	185385000	#DIV/0!	3
O43396	O43396	7	7	7	Thioredoxin-like protein 1	TXNL1	Thioredoxin-like protein 1 OS=Homo sapiens OX=9606 GN=TXNL1 PE=1 SV=3	1	0	0	0	0	51497000	67725000	53445000	172667000	#DIV/0!	3
P07602	P07602	8	8	8	Prosaposin;Saposin-A;Saposin-B-Val;Saposin-B;Saposin-C;Saposin-D	PSAP	Prosaposin OS=Homo sapiens OX=9606 GN=PSAP PE=1 SV=2	1	0	0	0	0	46083000	75283000	48662000	170028000	#DIV/0!	3
P30046;A6NHG4	P30046;A6NHG4	7;5	7;5	7;5	D-dopachrome decarboxylase;D-dopachrome decarboxylase-like protein	DDT;DDTL	D-dopachrome decarboxylase OS=Homo sapiens OX=9606 GN=DDT PE=1 SV=3;D-dopachrome decarboxylase-like protein OS=Homo sapiens OX=9606 GN=DDTL PE=2 SV=1	2	0	0	0	0	50619000	51394000	64074000	166087000	#DIV/0!	3
Q9BY32	Q9BY32	5	5	5	Inosine triphosphate pyrophosphatase	ITPA	Inosine triphosphate pyrophosphatase OS=Homo sapiens OX=9606 GN=ITPA PE=1 SV=2	1	0	0	0	0	54688000	50783000	50328000	155799000	#DIV/0!	3
Q3LXA3	Q3LXA3	16	16	16	Bifunctional ATP-dependent dihydroxyacetone kinase/FAD-AMP lyase (cyclizing);ATP-dependent dihydroxyacetone kinase;FAD-AMP lyase (cyclizing)	DAK	Triokinase/FMN cyclase OS=Homo sapiens OX=9606 GN=TKFC PE=1 SV=2	1	9001600	0	0	9001600	36954000	52237000	64962000	154153000	17.1251	3
Q9H7Z7	Q9H7Z7	5	5	5	Prostaglandin E synthase 2;Prostaglandin E synthase 2 truncated form	PTGES2	Prostaglandin E synthase 2 OS=Homo sapiens OX=9606 GN=PTGES2 PE=1 SV=1	1	0	0	0	0	32616000	66063000	46671000	145350000	#DIV/0!	3
P24752	P24752	5	5	5	Acetyl-CoA acetyltransferase, mitochondrial	ACAT1	Acetyl-CoA acetyltransferase, mitochondrial OS=Homo sapiens OX=9606 GN=ACAT1 PE=1 SV=1	1	0	0	0	0	62034000	34847000	47139000	144020000	#DIV/0!	3
P78406	P78406	8	8	8	mRNA export factor	RAE1	mRNA export factor OS=Homo sapiens OX=9606 GN=RAE1 PE=1 SV=1	1	0	0	0	0	43924000	42224000	49982000	136130000	#DIV/0!	3
P36873	P36873	9	1	1	Serine/threonine-protein phosphatase PP1-gamma catalytic subunit	PPP1CC	Serine/threonine-protein phosphatase PP1-gamma catalytic subunit OS=Homo sapiens OX=9606 GN=PPP1CC PE=1 SV=1	1	0	0	0	0	58919000	35511000	37427000	131857000	#DIV/0!	3
P58546	P58546	3	3	3	Myotrophin	MTPN	Myotrophin OS=Homo sapiens OX=9606 GN=MTPN PE=1 SV=2	1	0	0	0	0	49523000	28523000	47351000	125397000	#DIV/0!	3
P55263	P55263	7	7	7	Adenosine kinase	ADK	Adenosine kinase OS=Homo sapiens OX=9606 GN=ADK PE=1 SV=2	1	0	0	0	0	39315000	39425000	44231000	122971000	#DIV/0!	3
Q8NBS9	Q8NBS9	7	7	7	Thioredoxin domain-containing protein 5	TXNDC5	Thioredoxin domain-containing protein 5 OS=Homo sapiens OX=9606 GN=TXNDC5 PE=1 SV=2	1	0	0	0	0	31030000	53362000	37866000	122258000	#DIV/0!	3
Q8N766	Q8N766	10	10	10	ER membrane protein complex subunit 1	EMC1	ER membrane protein complex subunit 1 OS=Homo sapiens OX=9606 GN=EMC1 PE=1 SV=1	1	0	0	0	0	56425000	32625000	31656000	120706000	#DIV/0!	3
Q9NX63	Q9NX63	2	2	2	MICOS complex subunit MIC19	CHCHD3	MICOS complex subunit MIC19 OS=Homo sapiens OX=9606 GN=CHCHD3 PE=1 SV=1	1	0	0	0	0	25733000	51517000	38976000	116226000	#DIV/0!	3
Q99798	Q99798	6	6	6	Aconitate hydratase, mitochondrial	ACO2	Aconitate hydratase, mitochondrial OS=Homo sapiens OX=9606 GN=ACO2 PE=1 SV=2	1	0	0	0	0	34022000	30037000	37422000	101481000	#DIV/0!	3
P28062	P28062	4	4	4	Proteasome subunit beta type-8	PSMB8	Proteasome subunit beta type-8 OS=Homo sapiens OX=9606 GN=PSMB8 PE=1 SV=3	1	0	0	0	0	31865000	30209000	35495000	97569000	#DIV/0!	3
Q12769	Q12769	12	12	12	Nuclear pore complex protein Nup160	NUP160	Nuclear pore complex protein Nup160 OS=Homo sapiens OX=9606 GN=NUP160 PE=1 SV=3	1	0	0	0	0	34374000	31976000	29029000	95379000	#DIV/0!	3
P48739	P48739	6	6	6	Phosphatidylinositol transfer protein beta isoform	PITPNB	Phosphatidylinositol transfer protein beta isoform OS=Homo sapiens OX=9606 GN=PITPNB PE=1 SV=2	1	0	0	0	0	34559000	35180000	25445000	95184000	#DIV/0!	3
P05091	P05091	14	10	10	Aldehyde dehydrogenase, mitochondrial	ALDH2	Aldehyde dehydrogenase, mitochondrial OS=Homo sapiens OX=9606 GN=ALDH2 PE=1 SV=2	1	0	0	0	0	28695000	38402000	26619000	93716000	#DIV/0!	3
Q96H79	Q96H79	4	4	4	Zinc finger CCCH-type antiviral protein 1-like	ZC3HAV1L	Zinc finger CCCH-type antiviral protein 1-like OS=Homo sapiens OX=9606 GN=ZC3HAV1L PE=1 SV=2	1	0	0	0	0	31208000	26242000	30208000	87658000	#DIV/0!	3
P61970	P61970	3	3	3	Nuclear transport factor 2	NUTF2	Nuclear transport factor 2 OS=Homo sapiens OX=9606 GN=NUTF2 PE=1 SV=1	1	0	0	0	0	32518000	24783000	30289000	87590000	#DIV/0!	3
Q96C01	Q96C01	4	4	4	Protein FAM136A	FAM136A	Protein FAM136A OS=Homo sapiens OX=9606 GN=FAM136A PE=1 SV=1	1	0	0	0	0	21763000	31610000	28046000	81419000	#DIV/0!	3
P30085	P30085	3	3	3	UMP-CMP kinase	CMPK1	UMP-CMP kinase OS=Homo sapiens OX=9606 GN=CMPK1 PE=1 SV=3	1	0	0	0	0	27609000	24922000	26459000	78990000	#DIV/0!	3
Q9NQ88	Q9NQ88	6	6	6	Fructose-2,6-bisphosphatase TIGAR	TIGAR	Fructose-2,6-bisphosphatase TIGAR OS=Homo sapiens OX=9606 GN=TIGAR PE=1 SV=1	1	0	0	0	0	22894000	21446000	32782000	77122000	#DIV/0!	3
P12429	P12429	9	9	9	Annexin A3	ANXA3	Annexin A3 OS=Homo sapiens OX=9606 GN=ANXA3 PE=1 SV=3	1	0	0	0	0	16542000	24947000	35448000	76937000	#DIV/0!	3
P20674	P20674	5	5	5	Cytochrome c oxidase subunit 5A, mitochondrial	COX5A	Cytochrome c oxidase subunit 5A, mitochondrial OS=Homo sapiens OX=9606 GN=COX5A PE=1 SV=2	1	0	0	0	0	21866000	22729000	32133000	76728000	#DIV/0!	3
P08559;P29803	P08559	9;2	9;2	9;2	Pyruvate dehydrogenase E1 component subunit alpha, somatic form, mitochondrial	PDHA1	Pyruvate dehydrogenase E1 component subunit alpha, somatic form, mitochondrial OS=Homo sapiens OX=9606 GN=PDHA1 PE=1 SV=3	2	0	0	0	0	24405000	30446000	20203000	75054000	#DIV/0!	3
Q86X76	Q86X76	5	5	5	Nitrilase homolog 1	NIT1	Deaminated glutathione amidase OS=Homo sapiens OX=9606 GN=NIT1 PE=1 SV=2	1	0	0	0	0	26939000	25470000	19124000	71533000	#DIV/0!	3
Q9BPW8	Q9BPW8	4	4	3	Protein NipSnap homolog 1	NIPSNAP1	Protein NipSnap homolog 1 OS=Homo sapiens OX=9606 GN=NIPSNAP1 PE=1 SV=1	1	0	0	0	0	21601000	21701000	23799000	67101000	#DIV/0!	3
Q16822	Q16822	6	6	6	Phosphoenolpyruvate carboxykinase [GTP], mitochondrial	PCK2	Phosphoenolpyruvate carboxykinase [GTP], mitochondrial OS=Homo sapiens OX=9606 GN=PCK2 PE=1 SV=4	1	0	0	0	0	17056000	26726000	18496000	62278000	#DIV/0!	3
Q9BYN0	Q9BYN0	2	2	2	Sulfiredoxin-1	SRXN1	Sulfiredoxin-1 OS=Homo sapiens OX=9606 GN=SRXN1 PE=1 SV=2	1	0	0	0	0	15502000	20383000	24587000	60472000	#DIV/0!	3
P07711	P07711	2	2	2	Cathepsin L1;Cathepsin L1 heavy chain;Cathepsin L1 light chain	CTSL	Cathepsin L1 OS=Homo sapiens OX=9606 GN=CTSL PE=1 SV=2	1	0	0	0	0	16290000	20413000	22452000	59155000	#DIV/0!	3
Q9UGT4	Q9UGT4	4	4	4	Sushi domain-containing protein 2	SUSD2	Sushi domain-containing protein 2 OS=Homo sapiens OX=9606 GN=SUSD2 PE=1 SV=1	1	0	0	0	0	18210000	15808000	22081000	56099000	#DIV/0!	3
Q9Y6M9	Q9Y6M9	4	4	4	NADH dehydrogenase [ubiquinone] 1 beta subcomplex subunit 9	NDUFB9	NADH dehydrogenase [ubiquinone] 1 beta subcomplex subunit 9 OS=Homo sapiens OX=9606 GN=NDUFB9 PE=1 SV=3	1	0	0	0	0	17016000	16818000	21639000	55473000	#DIV/0!	3
Q96JJ7	Q96JJ7	5	5	5	Protein disulfide-isomerase TMX3	TMX3	Protein disulfide-isomerase TMX3 OS=Homo sapiens OX=9606 GN=TMX3 PE=1 SV=2	1	0	0	0	0	13374000	14215000	18110000	45699000	#DIV/0!	3
P50453	P50453	8	7	6	Serpin B9	SERPINB9	Serpin B9 OS=Homo sapiens OX=9606 GN=SERPINB9 PE=1 SV=1	1	0	0	0	0	19740000	13670000	10840000	44250000	#DIV/0!	3
P00749	P00749	2	2	2	Urokinase-type plasminogen activator;Urokinase-type plasminogen activator long chain A;Urokinase-type plasminogen activator short chain A;Urokinase-type plasminogen activator chain B	PLAU	Urokinase-type plasminogen activator OS=Homo sapiens OX=9606 GN=PLAU PE=1 SV=2	1	0	0	0	0	15962000	10405000	17161000	43528000	#DIV/0!	3

## Sheet: BioID-Nup53 LFQ Analysis
		% of total			LFQ		adj LFQ (LFQ/amino acid number)
BioID bait		Nup53		amino acids	Nup53		Nup53
Nup107 complex
NUP160		0		1436	0		0
NUP107		0.0213414		925	108021000		116779
NUP133		0.0713468		1156	451310000		390407
ELYS		0		2266	873530000		0
NUP96		0.721685		937	3700240000		3.94903e+06
NUP85		0		656	0		0
NUP43		0		380	0		0
SEH1L		0		360	13126000		0
% of total Nup107 complex		0.814373
										Total LFQ:	5.47196e+08
NPC-associated
NUP153		2.63242		1475	21246600000		1.44045e+07
NUP50		0.571887		468	1464530000		3.12934e+06
TPR		0		2363	1990480000		0
SENP1		0		644	0		0
SENP2		0.0376313		589	121285000		205917
RANBP2/Nup358		0		3224	19678400000		0
NUP214		2.5199		2090	28818600000		1.37888e+07
DDX19B		0		479	317679000		663213
GLE1		0.153738		698	587190000		841246
NUPL2/CG1		1.06207		423	2458300000		5.81158e+06
NUP88		0		741	624890000		0
RANGAP1		0		587	265397000		0
NUP98		4.03426		880	19426260000		2.20753e+07
NUP93		0.298608		819	1338220000		1.63397e+06
NUP155		0.570519		1391	4342500000		3.12185e+06
NUP205		0.110984		2012	1221890000		607301
NUP188		0.610055		1749	5838500000		3.33819e+06
NUP53		66.549		326	118714000000		3.64153e+08
NUP62		2.89452		522	8267800000		1.58387e+07
NUPL1/Nup58/Nup45		0.701106		559	2144560000		3.83642e+06
NUP54		0.137888		507	382540000		754517
NUP37		0.0264096		326	47111000		144512
POM121		0.0270861		1249	185119000		148214
TMEM48/NDC1		0.21334		674	786820000		1.16739e+06
MCM3AP		0.0110434		1980	119649000		60428.8
KPNB1		0		876	876320000		0
XPO1		0		1071	404590000		0
AAAS		0.154548		546	461740000		845678
% of total NPC-associated		83.3171
NE-associated
TMEM209		0.778222		561	2388960000		4.2584e+06
TMPO beta		0		454	1833260000		0
LEMD3		0.605743		911	3019600000		3.3146e+06
EMD		0		254	1556060000		0
SYNE1		0		8797	0		0
TMEM201/SAMP1		0.0662011		666	241258000		362249
TMEM214		0		689	13729000		0
BANF1		0		89	123287000		0
NUTF2		0		127	0		0
%		1.45017
Not NPC/NE associated
ATP5EP2;ATP5E		7.4782		51	2086940000		4.09204e+07
MANF		0.921873		182	918090000		5.04445e+06
GOLGA5		0.246368		731	985470000		1.34811e+06
SMPD4		0.173779		866	823490000		950912
SEC16A		0.061362		2357	791410000		335770
GOLGB1		0.0325002		3259	579580000		177840
TRIP11		0.0531887		1979	575980000		291046
ARID1B		0.0470704		2236	575920000		257567
ACBD3		0.190039		528	549060000		1.03989e+06
CSTB		0.873489		98	468410000		4.77969e+06
GSR		0.149001		522	425600000		815326
ACP1		0.448894		158	388100000		2.45633e+06
TNRC6A		0.035601		1962	382211000		194807
BCL9L		0.0416838		1499	341910000		228092
RBM14		0.0921153		669	337210000		504051
SPR		0.194597		261	277920000		1.06483e+06
HSPA9		0.0742264		679	275785000		406163
PSMB3		0.176709		205	198224000		966946
IMMT		0.0474374		758	196758000		259575
CAP1		0.0653287		475	169801000		357476
FKBP4		0.0670888		459	168502000		367107
TUFM		0.0653352		452	161595000		357511
ALDH7A1		0.0543205		539	160212000		297239
PHGDH		0.0534964		533	156025000		292730
TXNL1		0.0976732		289	154460000		534464
PSMA4		0.106103		261	151534000		580590
ROMO1		0.339182		79	146623000		1.85599e+06
HSPA6;HSPA7		0.0416599		643	146579000		227961
PGLS		0.100832		258	142351000		551748
EIF6		0.105758		245	141782000		578702
GLUD1;GLUD2		0.0459963		558	140443000		251690
TXNDC17		0.199657		123	134379000		1.09251e+06
STX5		0.0664088		355	129002000		363386
SRSF3		0.141863		164	127308000		776268
PGRMC1		0.118494		195	126437000		648395
PCNA		0.0878425		261	125455000		480670
CNOT1		0.00887084		2376	115333000		48540.8
SEC23IP		0.0206047		1000	112748000		112748
OCIAD1		0.081746		245	109591000		447310
CMPK1		0.0999316		196	107177000		546821
SPCS2		0.0851081		226	105250000		465708
PEBP1		0.0945639		187	96763000		517449
FAM3C		0.0735959		227	91416000		402714
NTPCR		0.0818278		190	85074000		447758
GSTK1		0.0681512		226	84280000		372920
PTGES2		0.0404692		377	83485000		221446
SNRPC		0.0955334		159	83118000		522755
NDUFA2		0.153379		99	83089000		839283
SORD		0.0403985		357	78918000		221059
TM9SF3		0.0243197		589	78382000		133076
ACOT9		0.0321732		439	77286000		176050
PSMA3		0.0540632		255	75437000		295831
PON2		0.0375908		354	72816000		205695
TOMM40		0.0348759		361	68893000		190839
PARP4		0.00675719		1724	63745000		36975.1
PSMA2		0.0390952		234	50059000		213927
MCTS1		0.0289736		181	28696100		158542
%		14.2972
		99.8788
					271865463100	totals	5.47196e+08
	Numbers in green italics are less than 10 fold of BioID-only and are not counted

## Sheet: TurboID-Nup53 LFQ Analysis
		% of total			LFQ		adj LFQ (LFQ/amino acid number)
BioID bait		Nup53		amino acids	Nup53		Nup53
Nup107 complex
NUP160		0.0302555		1436	95379000		66419.9
NUP107		0		925	472510000		0
NUP133		0.177837		1156	451310000		390407
ELYS		0		2266	205861000		0
NUP96		9.36233		937	19258314140		2.05532e+07
NUP85		0		656	39874000		0
NUP43		0		380	0		0
SEH1L		0		360	74554000		0
% of total Nup107 complex		9.57042
										Total LFQ:	2.1953e+08
NPC-associated
NUP153		8.778		1475	28423800000		1.92704e+07
NUP50		0		468	1226950000		0
TPR		0		2363	0		0
SENP1		0		644	0		0
SENP2		0		589	0		0
RANBP2/Nup358		0		3224	13065700000		0
NUP214		10.5804		2090	48545000000		2.32273e+07
DDX19B		0		479	650430000		0
GLE1		0.683427		698	1047230000		1.50033e+06
NUPL2/CG1		5.09157		423	4728100000		1.11775e+07
NUP88		0.204319		741	332370000		448543
RANGAP1		0		587	106983000		0
NUP98		1.39424		880	2693485860		3.06078e+06
NUP93		0.853237		819	1534080000		1.87311e+06
NUP155		1.22747		1391	3748300000		2.69468e+06
NUP205		0.215778		2012	953080000		473698
NUP188		1.46513		1749	5625500000		3.21641e+06
NUP53		23.0806		326	16518100000		5.0669e+07
NUP62		7.98064		522	9145400000		1.75199e+07
NUPL1/Nup58/Nup45		5.12095		559	6284300000		1.1242e+07
NUP54		0.814164		507	906180000		1.78734e+06
POM121		1.29022		1249	3537700000		2.83243e+06
TMEM48/NDC1		1.64143		674	2428710000		3.60343e+06
MCM3AP		0.140603		1980	611160000		308667
KPNB1		0		876	1425980000		0
XPO1		0		1071	520480000		0
% of total NPC-associated		70.5622
NE-associated
TMEM209		2.48424		561	3059510000		5.45367e+06
TMPO beta		0		454	3064270000		0
LEMD3		1.30037		911	2600630000		2.8547e+06
EMD		0		254	4663700000		0
SYNE1		0		8797	0		0
TMEM201/SAMP1		0.255146		666	373042000		560123
TMEM214		0.236294		689	357410000		518737
BANF1		1.43064		89	279521000		3.14069e+06
NUTF2		0.314164		127	87590000		689685
%		3.53661
Not NPC/NE associated
MANF		2.29784		182	918090000		5.04445e+06
ITPRIP		0.353447		547	424430000		775923
AKAP8		0.271863		692	413001000		596822
DHRS7		0.45756		339	340520000		1.00448e+06
EIF1		1.26166		113	312978000		2.76972e+06
HSDL2		0.291592		418	267576000		640134
CNPY2		0.604435		182	241499000		1.32692e+06
GLRX		1.02739		106	239077000		2.25544e+06
SMPD4		0.116855		866	222156000		256531
DDX1		0.119283		740	193778000		261862
GOT1		0.213672		413	193728000		469075
TBL2		0.194005		447	190377000		425899
TIMM13		0.888907		95	185385000		1.95142e+06
TXNL1		0.272155		289	172667000		597464
PSAP		0.147807		524	170028000		324481
DDT;DDTL		0.641149		118	166087000		1.40752e+06
ITPA		0.365821		194	155799000		803088
DAK		0.122121		575	154153000		268092
PTGES2		0.175622		377	145350000		385544
ACAT1		0.153639		427	144020000		337283
RAE1		0.168504		368	136130000		369918
PPP1CC		0.185954		323	131857000		408226
MTPN		0.484073		118	125397000		1.06269e+06
ADK		0.154739		362	122971000		339699
TXNDC5		0.128914		432	122258000		283005
EMC1		0.0553713		993	120706000		121557
CHCHD3		0.233229		227	116226000		512009
ACO2		0.0592646		780	101481000		130104
PSMB8		0.16103		276	97569000		353511
PITPNB		0.159993		271	95184000		351232
ALDH2		0.0825712		517	93716000		181269
ZC3HAV1L		0.133099		300	87658000		292193
FAM136A		0.268752		138	81419000		589993
CMPK1		0.183578		196	78990000		403010
TIGAR		0.130113		270	77122000		285637
ANXA3		0.108502		323	76937000		238195
COX5A		0.233006		150	76728000		511520
PDHA1		0.0876626		390	75054000		192446
NIT1		0.099647		327	71533000		218755
NIPSNAP1		0.107626		284	67101000		236271
PCK2		0.0443262		640	62278000		97309.4
SRXN1		0.201066		137	60472000		441401
CTSL		0.0809194		333	59155000		177643
SUSD2		0.0310877		822	56099000		68247
NDUFB9		0.141167		179	55473000		309905
TMX3		0.0458518		454	45699000		100659
SERPINB9		0.0536081		376	44250000		117686
PLAU		0.0460041		431	43528000		100993
%		13.8465
		97.5158
					196776184000	totals	2.1953e+08
	Numbers in green italics are less than 10 fold of BioID-only and are not counted
