# Supplementary material for: Comparative Application of BioID and TurboID for Protein-Proximity Biotinylation
Source: Cells. 2020 Apr 25;9(5):1070. doi: 10.3390/cells9051070 (PMC7290721; doi:10.3390/cells9051070)
Supplement: Supplementary file 1 [file cells-09-01070-s001.zip › Table S5.xlsx]

## Sheet: BioID-Nup53 Candidates
Protein IDs	Majority protein IDs	Peptide counts (all)	Peptide counts (razor+unique)	Peptide counts (unique)	Protein names	Gene names	Fasta headers	Number of proteins	Peptides	Razor + unique peptides	Unique peptides	Peptides Ctrl_S637	Peptides Ctrl_S638	Peptides Ctrl_S639	Peptides Nup53_S640	Peptides Nup53_S641	Peptides Nup53_S642	Razor + unique peptides Ctrl_S637	Razor + unique peptides Ctrl_S638	Razor + unique peptides Ctrl_S639	Razor + unique peptides Nup53_S640	Razor + unique peptides Nup53_S641	Razor + unique peptides Nup53_S642	Unique peptides Ctrl_S637	Unique peptides Ctrl_S638	Unique peptides Ctrl_S639	Unique peptides Nup53_S640	Unique peptides Nup53_S641	Unique peptides Nup53_S642	Sequence coverage [%]	Unique + razor sequence coverage [%]	Unique sequence coverage [%]	Mol. weight [kDa]	Sequence length	Sequence lengths	Q-value	Score	Sequence coverage Ctrl_S637 [%]	Sequence coverage Ctrl_S638 [%]	Sequence coverage Ctrl_S639 [%]	Sequence coverage Nup53_S640 [%]	Sequence coverage Nup53_S641 [%]	Sequence coverage Nup53_S642 [%]	Intensity	Intensity Ctrl_S637	Intensity Ctrl_S638	Intensity Ctrl_S639	Intensity Nup53_S640	Intensity Nup53_S641
Q8NFH5;REV__Q9NVM6	Q8NFH5	24;1	24;1	24;1	Nucleoporin NUP53	NUP35	Nucleoporin NUP35 OS=Homo sapiens OX=9606 GN=NUP35 PE=1 SV=1	2	24	24	24	0	0	0	21	22	23	0	0	0	21	22	23	0	0	0	21	22	23	71.2	71.2	71.2	34.773	326	326;304	0	323.31	0	0	0	61	66.9	63.5	84467000000	0	0	0	24643000000	28054000000
P35658	P35658	73	73	73	Nuclear pore complex protein Nup214	NUP214	Nuclear pore complex protein Nup214 OS=Homo sapiens OX=9606 GN=NUP214 PE=1 SV=2	1	73	73	73	7	2	15	68	61	67	7	2	15	68	61	67	7	2	15	68	61	67	50	50	50	213.62	2090	2090	0	323.31	7.2	1.9	13.1	48.4	42.7	47.6	19568000000	108020000	14391000	292260000	6211200000	6745400000
P52948	P52948	73	73	73	Nuclear pore complex protein Nup98-Nup96;Nuclear pore complex protein Nup98;Nuclear pore complex protein Nup96	NUP98	Nuclear pore complex protein Nup98-Nup96 OS=Homo sapiens OX=9606 GN=NUP98 PE=1 SV=4	1	73	73	73	2	0	4	66	55	60	2	0	4	66	55	60	2	0	4	66	55	60	41.5	41.5	41.5	197.58	1817	1817	0	323.31	1	0	2.8	38.5	33.6	34.9	15523000000	11438000	0	33161000	3684300000	6552700000
P49790	P49790	64	64	64	Nuclear pore complex protein Nup153	NUP153	Nuclear pore complex protein Nup153 OS=Homo sapiens OX=9606 GN=NUP153 PE=1 SV=2	1	64	64	64	16	2	27	55	57	59	16	2	27	55	57	59	16	2	27	55	57	59	53.4	53.4	53.4	153.94	1475	1475	0	323.31	19.9	3.5	32.1	49.4	53.2	50.8	14922000000	245130000	10819000	486710000	4019900000	5291000000
P37198	P37198	16	16	16	Nuclear pore glycoprotein p62	NUP62	Nuclear pore glycoprotein p62 OS=Homo sapiens OX=9606 GN=NUP62 PE=1 SV=3	1	16	16	16	0	0	0	12	11	14	0	0	0	12	11	14	0	0	0	12	11	14	31.8	31.8	31.8	53.254	522	522	0	323.31	0	0	0	24.9	26.2	30.5	5784300000	0	0	0	1826100000	1974700000
Q5SRE5	Q5SRE5	39	39	39	Nucleoporin NUP188 homolog	NUP188	Nucleoporin NUP188 homolog OS=Homo sapiens OX=9606 GN=NUP188 PE=1 SV=1	1	39	39	39	0	0	0	38	34	32	0	0	0	38	34	32	0	0	0	38	34	32	24.5	24.5	24.5	196.04	1749	1749	0	323.31	0	0	0	24	22.5	20.8	3807400000	0	0	0	1441200000	1213800000
O75694	O75694	35	35	35	Nuclear pore complex protein Nup155	NUP155	Nuclear pore complex protein Nup155 OS=Homo sapiens OX=9606 GN=NUP155 PE=1 SV=1	1	35	35	35	1	0	1	33	28	29	1	0	1	33	28	29	1	0	1	33	28	29	30.6	30.6	30.6	155.2	1391	1391	0	323.31	1.9	0	1.9	30.3	24.7	25.9	2933400000	5548200	0	3614500	962090000	979760000
Q9Y2U8	Q9Y2U8	27	27	27	Inner nuclear membrane protein Man1	LEMD3	Inner nuclear membrane protein Man1 OS=Homo sapiens OX=9606 GN=LEMD3 PE=1 SV=2	1	27	27	27	2	0	5	23	20	24	2	0	5	23	20	24	2	0	5	23	20	24	38.3	38.3	38.3	99.996	911	911	0	323.31	3.6	0	8.6	33.2	29.7	35.7	2025700000	18861000	0	41759000	592580000	731700000
O15504	O15504	12	12	12	Nucleoporin-like protein 2	NUPL2	Nucleoporin-like protein 2 OS=Homo sapiens OX=9606 GN=NUPL2 PE=1 SV=1	1	12	12	12	0	0	0	11	11	10	0	0	0	11	11	10	0	0	0	11	11	10	25.3	25.3	25.3	44.871	423	423	0	110.94	0	0	0	25.3	23.6	21.7	1648700000	0	0	0	485400000	617090000
Q96SK2	Q96SK2	18	18	18	Transmembrane protein 209	TMEM209	Transmembrane protein 209 OS=Homo sapiens OX=9606 GN=TMEM209 PE=1 SV=2	1	18	18	18	0	0	0	16	17	17	0	0	0	16	17	17	0	0	0	16	17	17	43.5	43.5	43.5	62.921	561	561	0	160.91	0	0	0	36.5	43.1	43.1	1585100000	0	0	0	373440000	574830000
A8CG34;A6NF01;Q6PJE2	A8CG34	22;7;5	22;7;5	5;2;0	Nuclear envelope pore membrane protein POM 121C	POM121C	Nuclear envelope pore membrane protein POM 121C OS=Homo sapiens OX=9606 GN=POM121C PE=1 SV=3	3	22	22	5	0	0	1	17	20	18	0	0	1	17	20	18	0	0	0	4	5	5	23.8	23.8	9.8	125.09	1229	1229;834;187	0	236.44	0	0	0.9	22.9	23.8	22.6	1487500000	0	0	11579000	423930000	581500000
Q9BVL2	Q9BVL2	9	9	9	Nucleoporin p58/p45	NUPL1	Nucleoporin p58/p45 OS=Homo sapiens OX=9606 GN=NUP58 PE=1 SV=1	1	9	9	9	0	0	0	9	9	8	0	0	0	9	9	8	0	0	0	9	9	8	13	13	13	60.896	599	599	0	39.152	0	0	0	13	13	11.7	1403800000	0	0	0	431540000	637950000
Q5VTU8;P56381	Q5VTU8;P56381	3;3	3;3	3;3	ATP synthase subunit epsilon-like protein, mitochondrial;ATP synthase subunit epsilon, mitochondrial	ATP5EP2;ATP5E	ATP synthase subunit epsilon-like protein, mitochondrial OS=Homo sapiens OX=9606 GN=ATP5EP2 PE=3 SV=1;ATP synthase subunit epsilon, mitochondrial OS=Homo sapiens OX=9606 GN=ATP5F1E PE=1 SV=2	2	3	3	3	1	0	2	2	3	3	1	0	2	2	3	3	1	0	2	2	3	3	45.1	45.1	45.1	5.8068	51	51;51	0	15.683	15.7	0	31.4	29.4	45.1	45.1	1397900000	0	0	28319000	410920000	495720000
Q9UKX7	Q9UKX7	19	19	19	Nuclear pore complex protein Nup50	NUP50	Nuclear pore complex protein Nup50 OS=Homo sapiens OX=9606 GN=NUP50 PE=1 SV=2	1	19	19	19	2	0	4	14	17	19	2	0	4	14	17	19	2	0	4	14	17	19	62.2	62.2	62.2	50.144	468	468	0	137.26	10.5	0	16.5	50	58.1	62.2	1011200000	12663000	0	39085000	177170000	360580000
Q8N1F7	Q8N1F7	22	22	22	Nuclear pore complex protein Nup93	NUP93	Nuclear pore complex protein Nup93 OS=Homo sapiens OX=9606 GN=NUP93 PE=1 SV=2	1	22	22	22	4	0	3	14	16	20	4	0	3	14	16	20	4	0	3	14	16	20	34.7	34.7	34.7	93.487	819	819	0	170.45	10	0	6	26.3	29.3	33.7	955400000	14848000	0	14026000	233340000	318930000
Q92621	Q92621	23	23	23	Nuclear pore complex protein Nup205	NUP205	Nuclear pore complex protein Nup205 OS=Homo sapiens OX=9606 GN=NUP205 PE=1 SV=3	1	23	23	23	0	0	1	18	18	20	0	0	1	18	18	20	0	0	1	18	18	20	13.9	13.9	13.9	227.92	2012	2012	0	140.19	0	0	0.7	12.2	11.1	11.8	810660000	0	0	6450100	222640000	262250000
Q8TBA6	Q8TBA6	26	26	26	Golgin subfamily A member 5	GOLGA5	Golgin subfamily A member 5 OS=Homo sapiens OX=9606 GN=GOLGA5 PE=1 SV=3	1	26	26	26	1	0	5	20	20	20	1	0	5	20	20	20	1	0	5	20	20	20	36.4	36.4	36.4	83.023	731	731	0	114.88	1.5	0	8.8	30.9	31.2	30.8	711470000	3782400	0	35212000	207380000	261670000
Q9NXE4	Q9NXE4	14	14	14	Sphingomyelin phosphodiesterase 4	SMPD4	Sphingomyelin phosphodiesterase 4 OS=Homo sapiens OX=9606 GN=SMPD4 PE=1 SV=3	1	14	14	14	0	0	0	8	11	11	0	0	0	8	11	11	0	0	0	8	11	11	24.1	24.1	24.1	97.809	866	866	0	46.496	0	0	0	15.2	19.2	18	543010000	0	0	0	139020000	178960000
O15027	O15027	18	18	18	Protein transport protein Sec16A	SEC16A	Protein transport protein Sec16A OS=Homo sapiens OX=9606 GN=SEC16A PE=1 SV=4	1	18	18	18	1	0	2	13	13	16	1	0	2	13	13	16	1	0	2	13	13	16	13.8	13.8	13.8	251.89	2357	2357	0	78.559	1.4	0	1.7	9.8	9.8	12	548610000	6067200	0	23022000	163000000	153100000
Q9BTX1	Q9BTX1	15	15	15	Nucleoporin NDC1	NDC1	Nucleoporin NDC1 OS=Homo sapiens OX=9606 GN=NDC1 PE=1 SV=2	1	15	15	15	0	0	1	12	9	12	0	0	1	12	9	12	0	0	1	12	9	12	28	28	28	76.304	674	674	0	94.581	0	0	2.5	26.4	21.1	22.8	527470000	0	0	1765000	143200000	166530000
Q53GS7	Q53GS7	17	17	17	Nucleoporin GLE1	GLE1	Nucleoporin GLE1 OS=Homo sapiens OX=9606 GN=GLE1 PE=1 SV=2	1	17	17	17	0	0	0	14	12	15	0	0	0	14	12	15	0	0	0	14	12	15	30.9	30.9	30.9	79.835	698	698	0	55.738	0	0	0	28.2	22.3	25.6	384190000	0	0	0	135780000	103460000
Q14789	Q14789	21	21	21	Golgin subfamily B member 1	GOLGB1	Golgin subfamily B member 1 OS=Homo sapiens OX=9606 GN=GOLGB1 PE=1 SV=2	1	21	21	21	0	0	0	12	14	13	0	0	0	12	14	13	0	0	0	12	14	13	10	10	10	376.01	3259	3259	0	83.417	0	0	0	5.6	6.9	6.7	380890000	0	0	0	106030000	148920000
Q15643	Q15643	21	21	21	Thyroid receptor-interacting protein 11	TRIP11	Thyroid receptor-interacting protein 11 OS=Homo sapiens OX=9606 GN=TRIP11 PE=1 SV=3	1	21	21	21	1	0	1	11	14	17	1	0	1	11	14	17	1	0	1	11	14	17	15.9	15.9	15.9	227.58	1979	1979	0	78.316	1.2	0	1.2	10.1	9.9	12.2	384470000	3715900	0	2878100	119040000	117800000
Q8NFD5	Q8NFD5	16	16	15	AT-rich interactive domain-containing protein 1B	ARID1B	AT-rich interactive domain-containing protein 1B OS=Homo sapiens OX=9606 GN=ARID1B PE=1 SV=2	1	16	16	15	2	0	3	10	10	15	2	0	3	10	10	15	2	0	2	10	10	15	13.4	13.4	12.6	236.12	2236	2236	0	55.295	1.4	0	3	7.7	8.1	12.6	419830000	20530000	0	25058000	103940000	94635000
Q9H3P7	Q9H3P7	10	10	10	Golgi resident protein GCP60	ACBD3	Golgi resident protein GCP60 OS=Homo sapiens OX=9606 GN=ACBD3 PE=1 SV=4	1	10	10	10	0	0	0	9	10	8	0	0	0	9	10	8	0	0	0	9	10	8	27.7	27.7	27.7	60.593	528	528	0	62.695	0	0	0	25.9	27.7	22.5	360320000	0	0	0	106600000	137580000
P04080	P04080	5	5	5	Cystatin-B	CSTB	Cystatin-B OS=Homo sapiens OX=9606 GN=CSTB PE=1 SV=2	1	5	5	5	0	0	1	4	5	4	0	0	1	4	5	4	0	0	1	4	5	4	77.6	77.6	77.6	11.139	98	98	0	43.172	0	0	24.5	65.3	77.6	65.3	329240000	0	0	7789200	37847000	243800000
Q9NRG9	Q9NRG9	12	12	12	Aladin	AAAS	Aladin OS=Homo sapiens OX=9606 GN=AAAS PE=1 SV=1	1	12	12	12	1	0	0	11	8	10	1	0	0	11	8	10	1	0	0	11	8	10	33.9	33.9	33.9	59.573	546	546	0	51.381	2.2	0	0	30	18.7	27.5	308660000	6784200	0	0	104470000	102860000
P00390	P00390	11	11	11	Glutathione reductase, mitochondrial	GSR	Glutathione reductase, mitochondrial OS=Homo sapiens OX=9606 GN=GSR PE=1 SV=2	1	11	11	11	1	0	3	8	8	9	1	0	3	8	8	9	1	0	3	8	8	9	33.9	33.9	33.9	56.256	522	522	0	43.219	4	0	10.9	24.5	24.5	30.1	328050000	8713300	0	33866000	96594000	83516000
P24666	P24666	6	6	6	Low molecular weight phosphotyrosine protein phosphatase	ACP1	Low molecular weight phosphotyrosine protein phosphatase OS=Homo sapiens OX=9606 GN=ACP1 PE=1 SV=3	1	6	6	6	1	0	1	5	6	6	1	0	1	5	6	6	1	0	1	5	6	6	43.7	43.7	43.7	18.042	158	158	0	57.014	7	0	5.7	36.1	43.7	43.7	261340000	0	0	6146200	70732000	94362000
Q7Z3B4	Q7Z3B4	11	11	11	Nucleoporin p54	NUP54	Nucleoporin p54 OS=Homo sapiens OX=9606 GN=NUP54 PE=1 SV=2	1	11	11	11	0	0	0	10	9	6	0	0	0	10	9	6	0	0	0	10	9	6	22.9	22.9	22.9	55.435	507	507	0	23.258	0	0	0	18.9	20.1	15.6	249850000	0	0	0	83639000	109230000
Q8NDV7;Q9HCJ0	Q8NDV7	12;1	12;1	12;1	Trinucleotide repeat-containing gene 6A protein	TNRC6A	Trinucleotide repeat-containing gene 6A protein OS=Homo sapiens OX=9606 GN=TNRC6A PE=1 SV=2	2	12	12	12	0	0	0	5	8	8	0	0	0	5	8	8	0	0	0	5	8	8	10.2	10.2	10.2	210.29	1962	1962;1690	0	32.911	0	0	0	5.4	6.4	8	253210000	0	0	0	40361000	136430000
Q86UU0	Q86UU0	8	8	8	B-cell CLL/lymphoma 9-like protein	BCL9L	B-cell CLL/lymphoma 9-like protein OS=Homo sapiens OX=9606 GN=BCL9L PE=1 SV=1	1	8	8	8	0	0	0	6	6	8	0	0	0	6	6	8	0	0	0	6	6	8	7.5	7.5	7.5	157.13	1499	1499	0	18.359	0	0	0	5.8	5.3	7.5	225390000	0	0	0	61009000	62499000
Q96PK6	Q96PK6	9	9	9	RNA-binding protein 14	RBM14	RNA-binding protein 14 OS=Homo sapiens OX=9606 GN=RBM14 PE=1 SV=2	1	9	9	9	0	0	2	8	6	7	0	0	2	8	6	7	0	0	2	8	6	7	17.2	17.2	17.2	69.491	669	669	0	34.248	0	0	3.1	15.8	12.3	13	246800000	0	0	15360000	82585000	68318000
Q9NUU7;Q9UMR2	Q9NUU7;Q9UMR2	10;9	10;9	10;9	ATP-dependent RNA helicase DDX19A;ATP-dependent RNA helicase DDX19B	DDX19A;DDX19B	ATP-dependent RNA helicase DDX19A OS=Homo sapiens OX=9606 GN=DDX19A PE=1 SV=1;ATP-dependent RNA helicase DDX19B OS=Homo sapiens OX=9606 GN=DDX19B PE=1 SV=1	2	10	10	10	0	0	0	8	5	7	0	0	0	8	5	7	0	0	0	8	5	7	37.7	37.7	37.7	53.974	478	478;479	0	59.052	0	0	0	29.7	19	22	206780000	0	0	0	85107000	54036000
P35270	P35270	9	9	9	Sepiapterin reductase	SPR	Sepiapterin reductase OS=Homo sapiens OX=9606 GN=SPR PE=1 SV=1	1	9	9	9	2	0	4	8	8	8	2	0	4	8	8	8	2	0	4	8	8	8	43.7	43.7	43.7	28.048	261	261	0	70.258	8.4	0	22.6	39.8	37.9	39.8	209550000	7731400	0	22893000	62405000	60825000
P38646	P38646	9	9	9	Stress-70 protein, mitochondrial	HSPA9	Stress-70 protein, mitochondrial OS=Homo sapiens OX=9606 GN=HSPA9 PE=1 SV=2	1	9	9	9	0	0	1	7	7	5	0	0	1	7	7	5	0	0	1	7	7	5	16.8	16.8	16.8	73.68	679	679	0	19.926	0	0	1.3	13.7	13.5	10.5	186770000	0	0	6953600	63284000	80216000
Q5SNT2	Q5SNT2	5	5	5	Transmembrane protein 201	TMEM201	Transmembrane protein 201 OS=Homo sapiens OX=9606 GN=TMEM201 PE=1 SV=1	1	5	5	5	0	0	0	3	4	4	0	0	0	3	4	4	0	0	0	3	4	4	9.6	9.6	9.6	72.235	666	666	0	17.139	0	0	0	6	7.5	8.1	158410000	0	0	0	46426000	58238000
P49720	P49720	5	5	5	Proteasome subunit beta type-3	PSMB3	Proteasome subunit beta type-3 OS=Homo sapiens OX=9606 GN=PSMB3 PE=1 SV=2	1	5	5	5	0	0	1	4	4	3	0	0	1	4	4	3	0	0	1	4	4	3	32.2	32.2	32.2	22.949	205	205	0	12.701	0	0	8.3	28.8	32.2	22	135560000	0	0	4737900	29600000	55246000
Q16891	Q16891	5	5	5	MICOS complex subunit MIC60	IMMT	MICOS complex subunit MIC60 OS=Homo sapiens OX=9606 GN=IMMT PE=1 SV=1	1	5	5	5	1	0	1	4	4	3	1	0	1	4	4	3	1	0	1	4	4	3	13.5	13.5	13.5	83.677	758	758	0	10.631	5.5	0	5.5	10.4	11.7	8.7	140790000	9887600	0	2329100	43797000	49934000
Q96HA1	Q96HA1	21	4	4	Nuclear envelope pore membrane protein POM 121	POM121	Nuclear envelope pore membrane protein POM 121 OS=Homo sapiens OX=9606 GN=POM121 PE=1 SV=2	1	21	4	4	0	0	1	15	18	17	0	0	0	2	3	4	0	0	0	2	3	4	23.2	9.4	9.4	127.72	1249	1249	0	27.272	0	0	0.9	19.4	21.1	22	121680000	0	0	0	35555000	39070000
Q8WUM0	Q8WUM0	10	10	10	Nuclear pore complex protein Nup133	NUP133	Nuclear pore complex protein Nup133 OS=Homo sapiens OX=9606 GN=NUP133 PE=1 SV=2	1	10	10	10	1	0	2	8	6	6	1	0	2	8	6	6	1	0	2	8	6	6	14.6	14.6	14.6	128.98	1156	1156	0	29.093	2.2	0	3.5	13.3	9.2	9.8	138910000	2535500	0	10455000	45334000	37862000
Q01518	Q01518	4	4	4	Adenylyl cyclase-associated protein 1	CAP1	Adenylyl cyclase-associated protein 1 OS=Homo sapiens OX=9606 GN=CAP1 PE=1 SV=5	1	4	4	4	3	0	2	3	2	2	3	0	2	3	2	2	3	0	2	3	2	2	14.7	14.7	14.7	51.901	475	475	0	18.777	12.4	0	7.6	9.5	7.2	7.2	168630000	39705000	0	18182000	41930000	34567000
Q02790	Q02790	7	7	7	Peptidyl-prolyl cis-trans isomerase FKBP4;Peptidyl-prolyl cis-trans isomerase FKBP4, N-terminally processed	FKBP4	Peptidyl-prolyl cis-trans isomerase FKBP4 OS=Homo sapiens OX=9606 GN=FKBP4 PE=1 SV=3	1	7	7	7	0	0	1	5	5	5	0	0	1	5	5	5	0	0	1	5	5	5	21.4	21.4	21.4	51.804	459	459	0	15.789	0	0	2	17.4	17	17.4	124800000	0	0	14606000	37653000	38389000
P49411	P49411	6	6	6	Elongation factor Tu, mitochondrial	TUFM	Elongation factor Tu, mitochondrial OS=Homo sapiens OX=9606 GN=TUFM PE=1 SV=2	1	6	6	6	0	0	1	3	4	6	0	0	1	3	4	6	0	0	1	3	4	6	20.4	20.4	20.4	49.541	452	452	0	22.166	0	0	4.2	12.4	14.8	20.4	112160000	0	0	5133300	23672000	29384000
P49419	P49419	7	7	7	Alpha-aminoadipic semialdehyde dehydrogenase	ALDH7A1	Alpha-aminoadipic semialdehyde dehydrogenase OS=Homo sapiens OX=9606 GN=ALDH7A1 PE=1 SV=5	1	7	7	7	2	0	1	3	4	7	2	0	1	3	4	7	2	0	1	3	4	7	15.4	15.4	15.4	58.486	539	539	0	13.677	5.2	0	3.2	6.9	10.2	15.4	122190000	7931200	0	7881300	18361000	39479000
O43175	O43175	6	6	6	D-3-phosphoglycerate dehydrogenase	PHGDH	D-3-phosphoglycerate dehydrogenase OS=Homo sapiens OX=9606 GN=PHGDH PE=1 SV=4	1	6	6	6	0	0	0	4	4	3	0	0	0	4	4	3	0	0	0	4	4	3	13.1	13.1	13.1	56.65	533	533	0	9.54	0	0	0	9.4	8.4	6.6	102440000	0	0	0	29108000	42339000
O43396	O43396	5	5	5	Thioredoxin-like protein 1	TXNL1	Thioredoxin-like protein 1 OS=Homo sapiens OX=9606 GN=TXNL1 PE=1 SV=3	1	5	5	5	1	0	1	4	4	3	1	0	1	4	4	3	1	0	1	4	4	3	34.3	34.3	34.3	32.251	289	289	0	14.755	2.4	0	2.4	28.4	27	19.4	104890000	3430000	0	0	27013000	47455000
P25789	P25789	5	5	5	Proteasome subunit alpha type-4	PSMA4	Proteasome subunit alpha type-4 OS=Homo sapiens OX=9606 GN=PSMA4 PE=1 SV=1	1	5	5	5	2	0	1	4	4	2	2	0	1	4	4	2	2	0	1	4	4	2	25.3	25.3	25.3	29.483	261	261	0	12.358	6.9	0	3.1	19.2	16.1	6.9	115350000	4830700	0	11574000	34402000	39200000
P60602	P60602	2	2	2	Reactive oxygen species modulator 1	ROMO1	Reactive oxygen species modulator 1 OS=Homo sapiens OX=9606 GN=ROMO1 PE=1 SV=1	1	2	2	2	0	0	1	2	2	2	0	0	1	2	2	2	0	0	1	2	2	2	24.1	24.1	24.1	8.1828	79	79	0	12.764	0	0	21.5	24.1	24.1	24.1	106610000	0	0	10655000	32428000	31377000
P17066;P48741	P17066;P48741	8;4	2;2	2;2	Heat shock 70 kDa protein 6;Putative heat shock 70 kDa protein 7	HSPA6;HSPA7	Heat shock 70 kDa protein 6 OS=Homo sapiens OX=9606 GN=HSPA6 PE=1 SV=2;Putative heat shock 70 kDa protein 7 OS=Homo sapiens OX=9606 GN=HSPA7 PE=5 SV=2	2	8	2	2	4	3	6	6	7	5	1	1	1	2	2	2	1	1	1	2	2	2	11.5	3.7	3.7	71.027	643	643;367	0	19.38	8.2	5.8	10.1	8.2	11.5	8.1	171160000	18473000	12373000	43765000	25695000	32449000
O95336	O95336	7	7	7	6-phosphogluconolactonase	PGLS	6-phosphogluconolactonase OS=Homo sapiens OX=9606 GN=PGLS PE=1 SV=2	1	7	7	7	0	0	0	2	7	6	0	0	0	2	7	6	0	0	0	2	7	6	46.5	46.5	46.5	27.547	258	258	0	25.559	0	0	0	14.3	46.5	40.7	94805000	0	0	0	11079000	45088000
P56537	P56537	3	3	3	Eukaryotic translation initiation factor 6	EIF6	Eukaryotic translation initiation factor 6 OS=Homo sapiens OX=9606 GN=EIF6 PE=1 SV=1	1	3	3	3	1	0	0	3	2	3	1	0	0	3	2	3	1	0	0	3	2	3	22.9	22.9	22.9	26.599	245	245	0	8.2817	9.8	0	0	22.9	15.5	22.9	92505000	0	0	0	34557000	29292000
P00367;P49448	P00367;P49448	6;4	6;4	6;4	Glutamate dehydrogenase 1, mitochondrial;Glutamate dehydrogenase 2, mitochondrial	GLUD1;GLUD2	Glutamate dehydrogenase 1, mitochondrial OS=Homo sapiens OX=9606 GN=GLUD1 PE=1 SV=2;Glutamate dehydrogenase 2, mitochondrial OS=Homo sapiens OX=9606 GN=GLUD2 PE=1 SV=2	2	6	6	6	1	0	2	5	3	4	1	0	2	5	3	4	1	0	2	5	3	4	15.8	15.8	15.8	61.397	558	558;558	0	19.073	3.8	0	5.7	13.8	10.8	9.7	108620000	4931600	0	11772000	30569000	32188000
Q9BRA2	Q9BRA2	4	4	3	Thioredoxin domain-containing protein 17	TXNDC17	Thioredoxin domain-containing protein 17 OS=Homo sapiens OX=9606 GN=TXNDC17 PE=1 SV=1	1	4	4	3	1	0	2	3	3	3	1	0	2	3	3	3	1	0	2	3	3	3	39.8	39.8	26.8	13.941	123	123	0	10.637	7.3	0	15.4	26.8	26.8	26.8	101940000	4143700	0	9504700	26614000	26478000
Q13190	Q13190	5	5	5	Syntaxin-5	STX5	Syntaxin-5 OS=Homo sapiens OX=9606 GN=STX5 PE=1 SV=2	1	5	5	5	1	0	2	4	2	2	1	0	2	4	2	2	1	0	2	4	2	2	18.6	18.6	18.6	39.672	355	355	0	12.067	5.1	0	10.1	13.5	7.9	7.9	102450000	6285300	0	13102000	44579000	19282000
P84103	P84103	4	4	4	Serine/arginine-rich splicing factor 3	SRSF3	Serine/arginine-rich splicing factor 3 OS=Homo sapiens OX=9606 GN=SRSF3 PE=1 SV=1	1	4	4	4	2	0	1	2	2	4	2	0	1	2	2	4	2	0	1	2	2	4	33.5	33.5	33.5	19.329	164	164	0	9.5681	21.3	0	5.5	21.3	21.3	33.5	100710000	8928000	0	7598300	21904000	14997000
O00264	O00264	3	3	3	Membrane-associated progesterone receptor component 1	PGRMC1	Membrane-associated progesterone receptor component 1 OS=Homo sapiens OX=9606 GN=PGRMC1 PE=1 SV=3	1	3	3	3	0	0	2	3	3	3	0	0	2	3	3	3	0	0	2	3	3	3	15.4	15.4	15.4	21.671	195	195	0	7.8954	0	0	11.3	15.4	15.4	15.4	91486000	0	0	8527300	25316000	29000000
P12004	P12004	6	6	6	Proliferating cell nuclear antigen	PCNA	Proliferating cell nuclear antigen OS=Homo sapiens OX=9606 GN=PCNA PE=1 SV=1	1	6	6	6	0	0	1	4	3	5	0	0	1	4	3	5	0	0	1	4	3	5	37.5	37.5	37.5	28.768	261	261	0	14.554	0	0	5.7	27.6	18.8	26.4	90195000	0	0	7924500	27360000	20854000
Q9HC62	Q9HC62	3	3	3	Sentrin-specific protease 2	SENP2	Sentrin-specific protease 2 OS=Homo sapiens OX=9606 GN=SENP2 PE=1 SV=3	1	3	3	3	0	0	0	2	3	3	0	0	0	2	3	3	0	0	0	2	3	3	7.6	7.6	7.6	67.854	589	589	0	9.7541	0	0	0	3.9	7.6	7.6	80769000	0	0	0	10636000	33350000
O60318	O60318	5	5	5	Germinal-center associated nuclear protein	MCM3AP	Germinal-center associated nuclear protein OS=Homo sapiens OX=9606 GN=MCM3AP PE=1 SV=2	1	5	5	5	0	0	1	3	4	2	0	0	1	3	4	2	0	0	1	3	4	2	6	6	6	218.4	1980	1980	0	15.367	0	0	1.4	3.2	5.2	2.4	81364000	0	0	2996700	23538000	35704000
A5YKK6	A5YKK6	7	7	7	CCR4-NOT transcription complex subunit 1	CNOT1	CCR4-NOT transcription complex subunit 1 OS=Homo sapiens OX=9606 GN=CNOT1 PE=1 SV=2	1	7	7	7	0	0	0	2	5	7	0	0	0	2	5	7	0	0	0	2	5	7	3.8	3.8	3.8	266.94	2376	2376	0	43.929	0	0	0	1	2.9	3.8	76847000	0	0	0	9809700	31171000
Q9Y6Y8	Q9Y6Y8	7	7	7	SEC23-interacting protein	SEC23IP	SEC23-interacting protein OS=Homo sapiens OX=9606 GN=SEC23IP PE=1 SV=1	1	7	7	7	3	0	4	3	3	4	3	0	4	3	3	4	3	0	4	3	3	4	12.5	12.5	12.5	111.08	1000	1000	0	40.7	7.4	0	6	4.2	3.8	5.3	129220000	31078000	0	24772000	30052000	20811000
Q9NX40	Q9NX40	5	5	5	OCIA domain-containing protein 1	OCIAD1	OCIA domain-containing protein 1 OS=Homo sapiens OX=9606 GN=OCIAD1 PE=1 SV=1	1	5	5	5	0	0	1	4	3	2	0	0	1	4	3	2	0	0	1	4	3	2	26.9	26.9	26.9	27.626	245	245	0	6.9729	0	0	4.5	23.7	15.1	7.8	71716000	0	0	0	23648000	26343000
P57740	P57740	5	5	5	Nuclear pore complex protein Nup107	NUP107	Nuclear pore complex protein Nup107 OS=Homo sapiens OX=9606 GN=NUP107 PE=1 SV=1	1	5	5	5	1	0	3	2	4	3	1	0	3	2	4	3	1	0	3	2	4	3	6.7	6.7	6.7	106.37	925	925	0	11.88	1.3	0	4.5	3.2	6.7	4	91794000	7477300	0	13041000	16109000	30850000
P30085	P30085	2	2	2	UMP-CMP kinase	CMPK1	UMP-CMP kinase OS=Homo sapiens OX=9606 GN=CMPK1 PE=1 SV=3	1	2	2	2	0	0	2	2	2	2	0	0	2	2	2	2	0	0	2	2	2	2	12.8	12.8	12.8	22.222	196	196	0	5.5094	0	0	12.8	12.8	12.8	12.8	75766000	0	0	5583000	20665000	34574000
Q15005	Q15005	3	3	3	Signal peptidase complex subunit 2	SPCS2	Signal peptidase complex subunit 2 OS=Homo sapiens OX=9606 GN=SPCS2 PE=1 SV=3	1	3	3	3	1	0	1	2	2	3	1	0	1	2	2	3	1	0	1	2	2	3	15.5	15.5	15.5	25.003	226	226	0	63.111	8.4	0	8.4	11.5	11.5	15.5	110970000	20400000	0	21590000	22531000	21218000
P30086	P30086	6	6	6	Phosphatidylethanolamine-binding protein 1;Hippocampal cholinergic neurostimulating peptide	PEBP1	Phosphatidylethanolamine-binding protein 1 OS=Homo sapiens OX=9606 GN=PEBP1 PE=1 SV=3	1	6	6	6	1	0	1	4	3	3	1	0	1	4	3	3	1	0	1	4	3	3	56.7	56.7	56.7	21.057	187	187	0	37.602	17.1	0	8	35.3	24.6	28.3	87984000	13644000	0	11414000	26617000	16089000
Q92520	Q92520	3	3	3	Protein FAM3C	FAM3C	Protein FAM3C OS=Homo sapiens OX=9606 GN=FAM3C PE=1 SV=1	1	3	3	3	1	0	1	2	3	2	1	0	1	2	3	2	1	0	1	2	3	2	22.5	22.5	22.5	24.68	227	227	0	8.0779	5.7	0	5.3	11	22.5	11	73247000	0	0	12881000	12483000	29030000
Q9BSD7	Q9BSD7	5	5	5	Cancer-related nucleoside-triphosphatase	NTPCR	Cancer-related nucleoside-triphosphatase OS=Homo sapiens OX=9606 GN=NTPCR PE=1 SV=1	1	5	5	5	0	0	1	4	3	2	0	0	1	4	3	2	0	0	1	4	3	2	40	40	40	20.713	190	190	0	14.253	0	0	7.9	33.7	23.7	17.4	59037000	0	0	4455700	31627000	12006000
Q9Y2Q3	Q9Y2Q3	2	2	2	Glutathione S-transferase kappa 1	GSTK1	Glutathione S-transferase kappa 1 OS=Homo sapiens OX=9606 GN=GSTK1 PE=1 SV=3	1	2	2	2	1	0	1	2	2	2	1	0	1	2	2	2	1	0	1	2	2	2	15	15	15	25.497	226	226	0	25.69	6.2	0	8.8	15	15	15	73683000	9678800	0	8620900	15938000	19574000
Q9H7Z7	Q9H7Z7	4	4	4	Prostaglandin E synthase 2;Prostaglandin E synthase 2 truncated form	PTGES2	Prostaglandin E synthase 2 OS=Homo sapiens OX=9606 GN=PTGES2 PE=1 SV=1	1	4	4	4	0	0	2	2	2	3	0	0	2	2	2	3	0	0	2	2	2	3	16.2	16.2	16.2	41.943	377	377	0	11.181	0	0	9.8	9	9	11.4	75755000	0	0	20407000	11378000	16400000
P09234	P09234	3	3	3	U1 small nuclear ribonucleoprotein C	SNRPC	U1 small nuclear ribonucleoprotein C OS=Homo sapiens OX=9606 GN=SNRPC PE=1 SV=1	1	3	3	3	1	0	1	3	3	3	1	0	1	3	3	3	1	0	1	3	3	3	19.5	19.5	19.5	17.394	159	159	0	7.8773	11.9	0	11.9	19.5	19.5	19.5	77317000	10683000	0	12337000	18918000	20034000
O43678	O43678	2	2	2	NADH dehydrogenase [ubiquinone] 1 alpha subcomplex subunit 2	NDUFA2	NADH dehydrogenase [ubiquinone] 1 alpha subcomplex subunit 2 OS=Homo sapiens OX=9606 GN=NDUFA2 PE=1 SV=3	1	2	2	2	0	0	0	2	2	2	0	0	0	2	2	2	0	0	0	2	2	2	31.3	31.3	31.3	10.921	99	99	0	10.043	0	0	0	31.3	31.3	31.3	54738000	0	0	0	13914000	20940000
Q00796	Q00796	3	3	3	Sorbitol dehydrogenase	SORD	Sorbitol dehydrogenase OS=Homo sapiens OX=9606 GN=SORD PE=1 SV=4	1	3	3	3	0	0	0	2	3	3	0	0	0	2	3	3	0	0	0	2	3	3	12.6	12.6	12.6	38.324	357	357	0	4.2551	0	0	0	6.7	12.6	12.6	51942000	0	0	0	13530000	20693000
Q9HD45	Q9HD45	3	3	3	Transmembrane 9 superfamily member 3	TM9SF3	Transmembrane 9 superfamily member 3 OS=Homo sapiens OX=9606 GN=TM9SF3 PE=1 SV=2	1	3	3	3	2	0	1	2	2	2	2	0	1	2	2	2	2	0	1	2	2	2	3.9	3.9	3.9	67.887	589	589	0	9.6494	2	0	1.9	3.9	3.9	3.9	78006000	17444000	0	9023400	14633000	17609000
Q9Y305	Q9Y305	5	5	5	Acyl-coenzyme A thioesterase 9, mitochondrial	ACOT9	Acyl-coenzyme A thioesterase 9, mitochondrial OS=Homo sapiens OX=9606 GN=ACOT9 PE=1 SV=2	1	5	5	5	1	0	1	4	3	2	1	0	1	4	3	2	1	0	1	4	3	2	19.6	19.6	19.6	49.901	439	439	0	10.167	4.1	0	2.3	12.5	12.5	5.5	60764000	2552200	0	7624500	15864000	21671000
P25788	P25788	2	2	2	Proteasome subunit alpha type-3	PSMA3	Proteasome subunit alpha type-3 OS=Homo sapiens OX=9606 GN=PSMA3 PE=1 SV=2	1	2	2	2	0	0	1	2	2	2	0	0	1	2	2	2	0	0	1	2	2	2	9	9	9	28.433	255	255	0	14.823	0	0	3.5	9	9	9	58634000	0	0	9081100	14858000	15727000
Q15165	Q15165	2	2	2	Serum paraoxonase/arylesterase 2	PON2	Serum paraoxonase/arylesterase 2 OS=Homo sapiens OX=9606 GN=PON2 PE=1 SV=4	1	2	2	2	1	0	0	2	2	2	1	0	0	2	2	2	1	0	0	2	2	2	7.1	7.1	7.1	39.38	354	354	0	8.2729	2.5	0	0	7.1	7.1	7.1	53368000	5570700	0	0	14146000	17705000
O96008	O96008	2	2	2	Mitochondrial import receptor subunit TOM40 homolog	TOMM40	Mitochondrial import receptor subunit TOM40 homolog OS=Homo sapiens OX=9606 GN=TOMM40 PE=1 SV=1	1	2	2	2	0	0	0	2	1	2	0	0	0	2	1	2	0	0	0	2	1	2	13	13	13	37.893	361	361	0	35.842	0	0	0	13	9.4	13	44493000	0	0	0	21867000	12783000
Q9UKK3	Q9UKK3	4	4	4	Poly [ADP-ribose] polymerase 4	PARP4	Protein mono-ADP-ribosyltransferase PARP4 OS=Homo sapiens OX=9606 GN=PARP4 PE=1 SV=3	1	4	4	4	1	0	2	2	3	2	1	0	2	2	3	2	1	0	2	2	3	2	3.3	3.3	3.3	192.59	1724	1724	0	7.3195	0.6	0	1.2	1.5	2.7	1.5	51008000	2452700	0	6742000	12160000	17827000
P25787	P25787	3	3	3	Proteasome subunit alpha type-2	PSMA2	Proteasome subunit alpha type-2 OS=Homo sapiens OX=9606 GN=PSMA2 PE=1 SV=2	1	3	3	3	1	0	2	2	2	2	1	0	2	2	2	2	1	0	2	2	2	2	22.6	22.6	22.6	25.898	234	234	0	6.4787	9	0	13.7	17.9	17.9	17.9	48410000	4657500	0	11111000	12008000	12086000
Q8NFH4	Q8NFH4	2	2	2	Nucleoporin Nup37	NUP37	Nucleoporin Nup37 OS=Homo sapiens OX=9606 GN=NUP37 PE=1 SV=1	1	2	2	2	0	0	0	2	2	2	0	0	0	2	2	2	0	0	0	2	2	2	10.1	10.1	10.1	36.707	326	326	0	8.3098	0	0	0	10.1	10.1	10.1	30642000	0	0	0	12406000	10059000
Q9ULC4	Q9ULC4	1	1	1	Malignant T-cell-amplified sequence 1	MCTS1	Malignant T-cell-amplified sequence 1 OS=Homo sapiens OX=9606 GN=MCTS1 PE=1 SV=1	1	1	1	1	0	0	1	1	1	1	0	0	1	1	1	1	0	0	1	1	1	1	9.4	9.4	9.4	20.555	181	181	0	3.8501	0	0	9.4	9.4	9.4	9.4	22881000	0	0	4311500	8511900	6276200
N of 2
Q9NQR4	Q9NQR4	5	5	5	Omega-amidase NIT2	NIT2	Omega-amidase NIT2 OS=Homo sapiens OX=9606 GN=NIT2 PE=1 SV=1	1	5	5	5	0	0	1	3	5	1	0	0	1	3	5	1	0	0	1	3	5	1	27.5	27.5	27.5	30.608	276	276	0	22.694	0	0	7.6	18.8	27.5	7.6	221350000	0	0	7634200	14743000	188900000
O43169	O43169	5	5	5	Cytochrome b5 type B	CYB5B	Cytochrome b5 type B OS=Homo sapiens OX=9606 GN=CYB5B PE=1 SV=2	1	5	5	5	4	1	1	1	2	2	4	1	1	1	2	2	4	1	1	1	2	2	45.2	45.2	45.2	16.332	146	146	0	52.409	45.2	23.3	23.3	23.3	35.6	35.6	319010000	85015000	29064000	28130000	46925000	58431000
Q9UPQ9	Q9UPQ9	6	6	6	Trinucleotide repeat-containing gene 6B protein	TNRC6B	Trinucleotide repeat-containing gene 6B protein OS=Homo sapiens OX=9606 GN=TNRC6B PE=1 SV=4	1	6	6	6	1	0	1	3	2	4	1	0	1	3	2	4	1	0	1	3	2	4	5.3	5.3	5.3	194	1833	1833	0	8.4487	0.5	0	0.9	2.3	2.7	2.9	91215000	2543700	0	8037200	16354000	7665900
Q9H488	Q9H488	4	4	4	GDP-fucose protein O-fucosyltransferase 1	POFUT1	GDP-fucose protein O-fucosyltransferase 1 OS=Homo sapiens OX=9606 GN=POFUT1 PE=1 SV=1	1	4	4	4	0	0	1	3	2	3	0	0	1	3	2	3	0	0	1	3	2	3	15.5	15.5	15.5	43.955	388	388	0	6.0181	0	0	2.6	13.1	6.7	9	79211000	0	0	5629000	33384000	7968000
O00505	O00505	3	3	1	Importin subunit alpha-4	KPNA3	Importin subunit alpha-4 OS=Homo sapiens OX=9606 GN=KPNA3 PE=1 SV=2	1	3	3	1	0	0	2	2	2	1	0	0	2	2	2	1	0	0	1	1	1	1	6.1	6.1	1.9	57.81	521	521	0	7.8722	0	0	4.8	3.3	3.3	1.9	100940000	0	0	23441000	22362000	37280000
P84074;P37235;P61601	P84074;P37235;P61601	3;3;2	3;3;2	3;3;2	Neuron-specific calcium-binding protein hippocalcin;Hippocalcin-like protein 1;Neurocalcin-delta	HPCA;HPCAL1;NCALD	Neuron-specific calcium-binding protein hippocalcin OS=Homo sapiens OX=9606 GN=HPCA PE=1 SV=2;Hippocalcin-like protein 1 OS=Homo sapiens OX=9606 GN=HPCAL1 PE=1 SV=3;Neurocalcin-delta OS=Homo sapiens OX=9606 GN=NCALD PE=1 SV=2	3	3	3	3	1	0	1	2	2	2	1	0	1	2	2	2	1	0	1	2	2	2	14	14	14	22.427	193	193;193;193	0	4.9496	4.1	0	4.1	7.8	10.4	10.4	124760000	14836000	0	19600000	29026000	29832000
O75376	O75376	4	3	3	Nuclear receptor corepressor 1	NCOR1	Nuclear receptor corepressor 1 OS=Homo sapiens OX=9606 GN=NCOR1 PE=1 SV=2	1	4	3	3	1	0	2	2	2	4	1	0	1	2	1	3	1	0	1	2	1	3	2.3	2	2	270.21	2440	2440	0	7.994	0.5	0	0.7	0.9	0.7	2.3	62196000	4373800	0	8136300	9365800	0
Q7RTV0	Q7RTV0	2	2	2	PHD finger-like domain-containing protein 5A	PHF5A	PHD finger-like domain-containing protein 5A OS=Homo sapiens OX=9606 GN=PHF5A PE=1 SV=1	1	2	2	2	0	0	1	2	2	1	0	0	1	2	2	1	0	0	1	2	2	1	19.1	19.1	19.1	12.405	110	110	0	4.1424	0	0	11.8	19.1	19.1	7.3	74719000	0	0	3248300	18728000	29037000
Q92499	Q92499	5	5	5	ATP-dependent RNA helicase DDX1	DDX1	ATP-dependent RNA helicase DDX1 OS=Homo sapiens OX=9606 GN=DDX1 PE=1 SV=2	1	5	5	5	0	0	3	2	3	3	0	0	3	2	3	3	0	0	3	2	3	3	11.4	11.4	11.4	82.431	740	740	0	33.268	0	0	5.4	5.7	5.9	5.7	104640000	0	0	17820000	37859000	40124000
Q9NSE4	Q9NSE4	5	5	5	Isoleucine--tRNA ligase, mitochondrial	IARS2	Isoleucine--tRNA ligase, mitochondrial OS=Homo sapiens OX=9606 GN=IARS2 PE=1 SV=2	1	5	5	5	1	0	1	1	2	4	1	0	1	1	2	4	1	0	1	1	2	4	6.4	6.4	6.4	113.79	1012	1012	0	12.176	1.5	0	1.7	1.7	2.9	4.9	77035000	6021400	0	14446000	7976100	19491000
O96000	O96000	3	3	3	NADH dehydrogenase [ubiquinone] 1 beta subcomplex subunit 10	NDUFB10	NADH dehydrogenase [ubiquinone] 1 beta subcomplex subunit 10 OS=Homo sapiens OX=9606 GN=NDUFB10 PE=1 SV=3	1	3	3	3	1	0	1	1	3	2	1	0	1	1	3	2	1	0	1	1	3	2	27.3	27.3	27.3	20.776	172	172	0	7.9414	8.1	0	8.1	8.1	27.3	20.3	81181000	8711300	0	10901000	14663000	22229000
O15144	O15144	3	3	3	Actin-related protein 2/3 complex subunit 2	ARPC2	Actin-related protein 2/3 complex subunit 2 OS=Homo sapiens OX=9606 GN=ARPC2 PE=1 SV=1	1	3	3	3	1	0	1	2	3	3	1	0	1	2	3	3	1	0	1	2	3	3	10	10	10	34.333	300	300	0	13.302	3	0	3	6	10	10	69223000	6457900	0	9671900	7544800	30926000
Q14376	Q14376	2	2	2	UDP-glucose 4-epimerase	GALE	UDP-glucose 4-epimerase OS=Homo sapiens OX=9606 GN=GALE PE=1 SV=2	1	2	2	2	1	0	1	2	1	2	1	0	1	2	1	2	1	0	1	2	1	2	14.4	14.4	14.4	38.281	348	348	0	9.6582	8.3	0	8.3	14.4	8.3	14.4	74815000	14050000	0	10228000	23745000	10274000
Q07812	Q07812	5	5	5	Apoptosis regulator BAX	BAX	Apoptosis regulator BAX OS=Homo sapiens OX=9606 GN=BAX PE=1 SV=1	1	5	5	5	2	0	2	1	2	4	2	0	2	1	2	4	2	0	2	1	2	4	30.7	30.7	30.7	21.184	192	192	0	30.036	17.7	0	17.7	6.8	13	30.2	86248000	18069000	0	19641000	6482100	20449000
Q13586	Q13586	4	4	4	Stromal interaction molecule 1	STIM1	Stromal interaction molecule 1 OS=Homo sapiens OX=9606 GN=STIM1 PE=1 SV=3	1	4	4	4	1	0	1	3	1	3	1	0	1	3	1	3	1	0	1	3	1	3	8.6	8.6	8.6	77.422	685	685	0	7.6768	2	0	2	7.2	1.8	5.3	58811000	0	0	3454500	17211000	15596000
Q86TB9	Q86TB9	3	3	3	Protein PAT1 homolog 1	PATL1	Protein PAT1 homolog 1 OS=Homo sapiens OX=9606 GN=PATL1 PE=1 SV=2	1	3	3	3	0	0	1	2	0	3	0	0	1	2	0	3	0	0	1	2	0	3	7.1	7.1	7.1	86.849	770	770	0	13.605	0	0	3.6	4.7	0	7.1	50152000	0	0	11258000	16325000	0
P07858	P07858	3	3	3	Cathepsin B;Cathepsin B light chain;Cathepsin B heavy chain	CTSB	Cathepsin B OS=Homo sapiens OX=9606 GN=CTSB PE=1 SV=3	1	3	3	3	0	0	0	1	2	3	0	0	0	1	2	3	0	0	0	1	2	3	6.2	6.2	6.2	37.821	339	339	0	5.2825	0	0	0	3.8	3.8	6.2	47093000	0	0	0	8179200	23644000
Q9BZG1	Q9BZG1	3	3	3	Ras-related protein Rab-34	RAB34	Ras-related protein Rab-34 OS=Homo sapiens OX=9606 GN=RAB34 PE=1 SV=1	1	3	3	3	1	0	1	2	1	3	1	0	1	2	1	3	1	0	1	2	1	3	13.1	13.1	13.1	29.044	259	259	0	6.2843	3.5	0	3.5	7.7	3.5	13.1	56845000	6825000	0	5890900	9019300	7593900
Q96GG9	Q96GG9	2	2	2	DCN1-like protein 1	DCUN1D1	DCN1-like protein 1 OS=Homo sapiens OX=9606 GN=DCUN1D1 PE=1 SV=1	1	2	2	2	1	0	0	1	2	2	1	0	0	1	2	2	1	0	0	1	2	2	11.2	11.2	11.2	30.124	259	259	0	12.091	6.6	0	0	6.6	11.2	11.2	41799000	3903200	0	0	4826100	17008000
Q16795	Q16795	3	3	3	NADH dehydrogenase [ubiquinone] 1 alpha subcomplex subunit 9, mitochondrial	NDUFA9	NADH dehydrogenase [ubiquinone] 1 alpha subcomplex subunit 9, mitochondrial OS=Homo sapiens OX=9606 GN=NDUFA9 PE=1 SV=2	1	3	3	3	2	0	1	2	2	2	2	0	1	2	2	2	2	0	1	2	2	2	11.9	11.9	11.9	42.509	377	377	0	6.4848	8.5	0	5.3	8.8	6.6	6.6	60976000	15541000	0	3893000	8841200	17506000
Q14CX7	Q14CX7	2	2	2	N-alpha-acetyltransferase 25, NatB auxiliary subunit	NAA25	N-alpha-acetyltransferase 25, NatB auxiliary subunit OS=Homo sapiens OX=9606 GN=NAA25 PE=1 SV=1	1	2	2	2	0	0	1	0	2	2	0	0	1	0	2	2	0	0	1	0	2	2	2.4	2.4	2.4	112.29	972	972	0.00060976	3.213	0	0	0.8	0	2.4	2.4	32304000	0	0	0	0	14773000
O00154	O00154	4	4	4	Cytosolic acyl coenzyme A thioester hydrolase	ACOT7	Cytosolic acyl coenzyme A thioester hydrolase OS=Homo sapiens OX=9606 GN=ACOT7 PE=1 SV=3	1	4	4	4	0	0	2	2	2	3	0	0	2	2	2	3	0	0	2	2	2	3	13.2	13.2	13.2	41.796	380	380	0	6.5213	0	0	7.4	7.1	7.1	10	49675000	0	0	11944000	11317000	7275200
Q8IZD4	Q8IZD4	4	4	4	mRNA-decapping enzyme 1B	DCP1B	mRNA-decapping enzyme 1B OS=Homo sapiens OX=9606 GN=DCP1B PE=1 SV=2	1	4	4	4	1	0	2	1	2	3	1	0	2	1	2	3	1	0	2	1	2	3	9.1	9.1	9.1	67.722	617	617	0	11.706	1.8	0	3.4	2.3	6.2	7.9	64247000	0	0	30930000	3144600	11754000
Q8N2K0	Q8N2K0	3	3	3	Monoacylglycerol lipase ABHD12	ABHD12	Monoacylglycerol lipase ABHD12 OS=Homo sapiens OX=9606 GN=ABHD12 PE=1 SV=2	1	3	3	3	1	0	0	1	3	2	1	0	0	1	3	2	1	0	0	1	3	2	7.8	7.8	7.8	45.096	398	398	0	4.0545	3.3	0	0	3.3	7.8	5.8	38151000	5605800	0	0	4348100	18449000
Q15181	Q15181	2	2	2	Inorganic pyrophosphatase	PPA1	Inorganic pyrophosphatase OS=Homo sapiens OX=9606 GN=PPA1 PE=1 SV=2	1	2	2	2	0	0	1	2	2	1	0	0	1	2	2	1	0	0	1	2	2	1	10.7	10.7	10.7	32.66	289	289	0	9.7284	0	0	3.1	10.7	10.7	3.1	36960000	0	0	6126800	11376000	12730000
P51970	P51970	2	2	2	NADH dehydrogenase [ubiquinone] 1 alpha subcomplex subunit 8	NDUFA8	NADH dehydrogenase [ubiquinone] 1 alpha subcomplex subunit 8 OS=Homo sapiens OX=9606 GN=NDUFA8 PE=1 SV=3	1	2	2	2	0	0	1	2	2	2	0	0	1	2	2	2	0	0	1	2	2	2	11.6	11.6	11.6	20.105	172	172	0	4.5796	0	0	7.6	11.6	11.6	11.6	40369000	0	0	7569900	8121100	13954000
P07339	P07339	2	2	2	Cathepsin D;Cathepsin D light chain;Cathepsin D heavy chain	CTSD	Cathepsin D OS=Homo sapiens OX=9606 GN=CTSD PE=1 SV=1	1	2	2	2	0	0	1	2	1	2	0	0	1	2	1	2	0	0	1	2	1	2	4.6	4.6	4.6	44.552	412	412	0.0028361	2.4283	0	0	2.4	4.6	2.4	4.6	30050000	0	0	0	11600000	7367700
P46459	P46459	5	5	5	Vesicle-fusing ATPase	NSF	Vesicle-fusing ATPase OS=Homo sapiens OX=9606 GN=NSF PE=1 SV=3	1	5	5	5	0	0	2	3	2	2	0	0	2	3	2	2	0	0	2	3	2	2	9.1	9.1	9.1	82.593	744	744	0	10.8	0	0	3.1	5.8	3.2	3.2	51068000	0	0	12432000	15854000	11797000
Q15717	Q15717	3	3	3	ELAV-like protein 1	ELAVL1	ELAV-like protein 1 OS=Homo sapiens OX=9606 GN=ELAVL1 PE=1 SV=2	1	3	3	3	1	0	0	1	2	2	1	0	0	1	2	2	1	0	0	1	2	2	14.4	14.4	14.4	36.091	326	326	0	13.097	4	0	0	7.1	10.4	10.4	34449000	7095000	0	0	6325900	11623000
P11169;Q8TDB8	P11169;Q8TDB8	2;2	2;2	2;2	Solute carrier family 2, facilitated glucose transporter member 3;Solute carrier family 2, facilitated glucose transporter member 14	SLC2A3;SLC2A14	Solute carrier family 2, facilitated glucose transporter member 3 OS=Homo sapiens OX=9606 GN=SLC2A3 PE=1 SV=1;Solute carrier family 2, facilitated glucose transporter member 14 OS=Homo sapiens OX=9606 GN=SLC2A14 PE=2 SV=1	2	2	2	2	0	0	0	1	2	2	0	0	0	1	2	2	0	0	0	1	2	2	6.2	6.2	6.2	53.924	496	496;520	0	13.901	0	0	0	4	6.2	6.2	28035000	0	0	0	7092900	10078000
P19623	P19623	2	2	2	Spermidine synthase	SRM	Spermidine synthase OS=Homo sapiens OX=9606 GN=SRM PE=1 SV=1	1	2	2	2	0	0	1	1	2	2	0	0	1	1	2	2	0	0	1	1	2	2	7.6	7.6	7.6	33.824	302	302	0.00061805	3.4097	0	0	3.3	3.3	7.6	7.6	27915000	0	0	3093800	3915900	9108500
P54819	P54819	3	3	3	Adenylate kinase 2, mitochondrial;Adenylate kinase 2, mitochondrial, N-terminally processed	AK2	Adenylate kinase 2, mitochondrial OS=Homo sapiens OX=9606 GN=AK2 PE=1 SV=2	1	3	3	3	0	0	0	2	2	2	0	0	0	2	2	2	0	0	0	2	2	2	18.8	18.8	18.8	26.477	239	239	0	6.5414	0	0	0	11.7	11.7	11.7	33313000	0	0	0	10805000	13342000
Q9UNS2	Q9UNS2	2	2	2	COP9 signalosome complex subunit 3	COPS3	COP9 signalosome complex subunit 3 OS=Homo sapiens OX=9606 GN=COPS3 PE=1 SV=3	1	2	2	2	1	1	1	1	2	2	1	1	1	1	2	2	1	1	1	1	2	2	6.4	6.4	6.4	47.873	423	423	0	6.8995	2.8	2.8	2.8	2.8	6.4	6.4	33050000	4947400	1170200	4802000	3669400	8872200
Q3LXA3	Q3LXA3	3	3	3	Bifunctional ATP-dependent dihydroxyacetone kinase/FAD-AMP lyase (cyclizing);ATP-dependent dihydroxyacetone kinase;FAD-AMP lyase (cyclizing)	DAK	Triokinase/FMN cyclase OS=Homo sapiens OX=9606 GN=TKFC PE=1 SV=2	1	3	3	3	1	0	0	0	2	3	1	0	0	0	2	3	1	0	0	0	2	3	11.3	11.3	11.3	58.946	575	575	0	6.6839	5.4	0	0	0	5.9	11.3	24001000	8308100	0	0	0	5828600
P61020	P61020	3	2	2	Ras-related protein Rab-5B	RAB5B	Ras-related protein Rab-5B OS=Homo sapiens OX=9606 GN=RAB5B PE=1 SV=1	1	3	2	2	1	0	2	2	3	3	0	0	1	1	2	2	0	0	1	1	2	2	18.1	13	13	23.707	215	215	0	4.7028	5.1	0	11.6	11.6	18.1	18.1	22866000	0	0	3436900	3811700	8059500
O95816	O95816	2	2	2	BAG family molecular chaperone regulator 2	BAG2	BAG family molecular chaperone regulator 2 OS=Homo sapiens OX=9606 GN=BAG2 PE=1 SV=1	1	2	2	2	0	0	0	1	2	2	0	0	0	1	2	2	0	0	0	1	2	2	13.3	13.3	13.3	23.772	211	211	0.00060423	3.1387	0	0	0	8.1	13.3	13.3	17391000	0	0	0	3086200	7045600
P09110	P09110	3	3	3	3-ketoacyl-CoA thiolase, peroxisomal	ACAA1	3-ketoacyl-CoA thiolase, peroxisomal OS=Homo sapiens OX=9606 GN=ACAA1 PE=1 SV=2	1	3	3	3	0	0	1	2	2	2	0	0	1	2	2	2	0	0	1	2	2	2	12.3	12.3	12.3	44.292	424	424	0	6.1909	0	0	3.1	7.8	7.5	7.5	21960000	0	0	1758000	8352500	5274100
Less than 10x Enriched
O95487	O95487	7	7	6	Protein transport protein Sec24B	SEC24B	Protein transport protein Sec24B OS=Homo sapiens OX=9606 GN=SEC24B PE=1 SV=2	1	7	7	6	2	0	2	4	5	6	2	0	2	4	5	6	2	0	2	3	5	6	8.8	8.8	8.1	137.42	1268	1268	0	15.602	2.6	0	2.6	4.9	6.9	8.1	174040000	3168900	0	17330000	33964000	57865000
P07741	P07741	3	3	3	Adenine phosphoribosyltransferase	APRT	Adenine phosphoribosyltransferase OS=Homo sapiens OX=9606 GN=APRT PE=1 SV=2	1	3	3	3	1	0	2	3	2	2	1	0	2	3	2	2	1	0	2	3	2	2	26.1	26.1	26.1	19.608	180	180	0	11.446	12.8	0	18.9	26.1	18.9	18.9	52312000	2590100	0	6825700	20468000	11555000
Q08257	Q08257	8	8	8	Quinone oxidoreductase	CRYZ	Quinone oxidoreductase OS=Homo sapiens OX=9606 GN=CRYZ PE=1 SV=1	1	8	8	8	1	0	2	6	5	7	1	0	2	6	5	7	1	0	2	6	5	7	38.3	38.3	38.3	35.206	329	329	0	15.514	3.3	0	7.6	26.1	22.5	31.3	183210000	4015600	0	13957000	48369000	54366000
Q99714	Q99714	10	10	10	3-hydroxyacyl-CoA dehydrogenase type-2	HSD17B10	3-hydroxyacyl-CoA dehydrogenase type-2 OS=Homo sapiens OX=9606 GN=HSD17B10 PE=1 SV=3	1	10	10	10	1	0	5	10	10	10	1	0	5	10	10	10	1	0	5	10	10	10	56.3	56.3	56.3	26.923	261	261	0	69.732	7.7	0	29.5	56.3	56.3	56.3	424740000	13547000	0	33719000	126840000	146560000
P02545	P02545	10	10	10	Prelamin-A/C;Lamin-A/C	LMNA	Prelamin-A/C OS=Homo sapiens OX=9606 GN=LMNA PE=1 SV=1	1	10	10	10	3	0	4	7	8	5	3	0	4	7	8	5	3	0	4	7	8	5	19.4	19.4	19.4	74.139	664	664	0	48.491	5.7	0	7.8	13	16	10.4	258270000	7067700	0	29069000	69674000	98234000
P55769	P55769	6	6	6	NHP2-like protein 1;NHP2-like protein 1, N-terminally processed	NHP2L1	NHP2-like protein 1 OS=Homo sapiens OX=9606 GN=SNU13 PE=1 SV=3	1	6	6	6	2	0	5	5	5	6	2	0	5	5	5	6	2	0	5	5	5	6	46.9	46.9	46.9	14.173	128	128	0	27.58	21.9	0	38.3	38.3	38.3	46.9	376080000	12406000	0	64726000	89332000	107730000
P55072	P55072	13	13	13	Transitional endoplasmic reticulum ATPase	VCP	Transitional endoplasmic reticulum ATPase OS=Homo sapiens OX=9606 GN=VCP PE=1 SV=4	1	13	13	13	1	0	4	7	7	9	1	0	4	7	7	9	1	0	4	7	7	9	23.9	23.9	23.9	89.321	806	806	0	35.684	2.1	0	7.9	15.1	15.4	17.5	240040000	6797300	0	27119000	60883000	100840000
Q9H3K6	Q9H3K6	6	6	6	BolA-like protein 2	BOLA2	BolA-like protein 2 OS=Homo sapiens OX=9606 GN=BOLA2 PE=1 SV=1	1	6	6	6	0	0	4	4	6	6	0	0	4	4	6	6	0	0	4	4	6	6	80.2	80.2	80.2	10.116	86	86	0	16.548	0	0	47.7	51.2	80.2	80.2	276180000	0	0	42851000	43893000	102310000
Q99567	Q99567	10	10	10	Nuclear pore complex protein Nup88	NUP88	Nuclear pore complex protein Nup88 OS=Homo sapiens OX=9606 GN=NUP88 PE=1 SV=2	1	10	10	10	3	0	3	9	9	8	3	0	3	9	9	8	3	0	3	9	9	8	24.7	24.7	24.7	83.541	741	741	0	82.318	7.6	0	5.5	22.3	22.1	19.7	479770000	17526000	0	29537000	135760000	136580000
P60174	P60174	10	10	10	Triosephosphate isomerase	TPI1	Triosephosphate isomerase OS=Homo sapiens OX=9606 GN=TPI1 PE=1 SV=3	1	10	10	10	2	0	4	8	6	6	2	0	4	8	6	6	2	0	4	8	6	6	51.7	51.7	51.7	30.791	286	286	0	35.117	15.7	0	23.4	42.7	24.8	32.2	336520000	5208000	0	43097000	141110000	83932000
P30101	P30101	9	9	9	Protein disulfide-isomerase A3	PDIA3	Protein disulfide-isomerase A3 OS=Homo sapiens OX=9606 GN=PDIA3 PE=1 SV=4	1	9	9	9	0	0	3	6	8	8	0	0	3	6	8	8	0	0	3	6	8	8	20.8	20.8	20.8	56.782	505	505	0	36.117	0	0	10.1	15.8	20.8	18.6	164680000	0	0	14340000	36697000	54739000
P05386	P05386	3	3	3	60S acidic ribosomal protein P1	RPLP1	60S acidic ribosomal protein P1 OS=Homo sapiens OX=9606 GN=RPLP1 PE=1 SV=1	1	3	3	3	1	0	2	3	2	2	1	0	2	3	2	2	1	0	2	3	2	2	74.6	74.6	74.6	11.514	114	114	0	79.468	14	0	51.8	74.6	51.8	51.8	251770000	8458300	0	35079000	99790000	47919000
P63279	P63279	4	4	4	SUMO-conjugating enzyme UBC9	UBE2I	SUMO-conjugating enzyme UBC9 OS=Homo sapiens OX=9606 GN=UBE2I PE=1 SV=1	1	4	4	4	1	0	2	3	3	3	1	0	2	3	3	3	1	0	2	3	3	3	38	38	38	18.007	158	158	0	5.7412	19	0	27.2	31.6	33.5	33.5	123130000	5268300	0	18926000	29145000	37731000
O43684	O43684	9	9	9	Mitotic checkpoint protein BUB3	BUB3	Mitotic checkpoint protein BUB3 OS=Homo sapiens OX=9606 GN=BUB3 PE=1 SV=1	1	9	9	9	0	0	3	8	3	4	0	0	3	8	3	4	0	0	3	8	3	4	34.1	34.1	34.1	37.154	328	328	0	25.49	0	0	9.5	30.2	8.8	14.6	144160000	0	0	21768000	53773000	28002000
P17174	P17174	4	4	4	Aspartate aminotransferase, cytoplasmic	GOT1	Aspartate aminotransferase, cytoplasmic OS=Homo sapiens OX=9606 GN=GOT1 PE=1 SV=3	1	4	4	4	1	0	2	4	3	3	1	0	2	4	3	3	1	0	2	4	3	3	21.8	21.8	21.8	46.247	413	413	0	9.8123	5.1	0	9.7	21.8	15.3	15.3	71031000	5674100	0	8332100	31165000	13968000
Q01469;A8MUU1	Q01469	9;2	9;2	9;2	Fatty acid-binding protein, epidermal	FABP5	Fatty acid-binding protein 5 OS=Homo sapiens OX=9606 GN=FABP5 PE=1 SV=3	2	9	9	9	1	0	6	7	9	9	1	0	6	7	9	9	1	0	6	7	9	9	80.7	80.7	80.7	15.164	135	135;101	0	82.243	6.7	0	65.2	74.1	80.7	80.7	510710000	0	0	72304000	121530000	171380000
Q6UW68	Q6UW68	3	3	3	Transmembrane protein 205	TMEM205	Transmembrane protein 205 OS=Homo sapiens OX=9606 GN=TMEM205 PE=1 SV=1	1	3	3	3	1	0	3	3	3	3	1	0	3	3	3	3	1	0	3	3	3	3	18.5	18.5	18.5	21.198	189	189	0	10.118	7.9	0	18.5	18.5	18.5	18.5	162010000	13013000	0	34836000	42981000	39439000
P10809	P10809	15	15	15	60 kDa heat shock protein, mitochondrial	HSPD1	60 kDa heat shock protein, mitochondrial OS=Homo sapiens OX=9606 GN=HSPD1 PE=1 SV=2	1	15	15	15	4	1	2	12	13	10	4	1	2	12	13	10	4	1	2	12	13	10	37.3	37.3	37.3	61.054	573	573	0	86.573	12.2	4.4	5.9	29.3	29.5	24.6	542410000	49236000	11311000	35434000	119590000	203370000
Q15257	Q15257	4	4	4	Serine/threonine-protein phosphatase 2A activator	PPP2R4	Serine/threonine-protein phosphatase 2A activator OS=Homo sapiens OX=9606 GN=PTPA PE=1 SV=3	1	4	4	4	2	0	3	2	3	2	2	0	3	2	3	2	2	0	3	2	3	2	19.3	19.3	19.3	40.667	358	358	0	12.815	5.6	0	17.3	10.1	17.3	10.9	91410000	15737000	0	18263000	12623000	22208000
Q5JTV8	Q5JTV8	12	12	12	Torsin-1A-interacting protein 1	TOR1AIP1	Torsin-1A-interacting protein 1 OS=Homo sapiens OX=9606 GN=TOR1AIP1 PE=1 SV=2	1	12	12	12	3	1	5	10	9	10	3	1	5	10	9	10	3	1	5	10	9	10	32.6	32.6	32.6	66.248	583	583	0	88.275	7.2	2.1	9.4	29	23.5	26.6	562650000	21053000	1925700	47483000	144840000	171270000
O75964	O75964	4	4	4	ATP synthase subunit g, mitochondrial	ATP5L	ATP synthase subunit g, mitochondrial OS=Homo sapiens OX=9606 GN=ATP5MG PE=1 SV=3	1	4	4	4	2	0	3	3	3	3	2	0	3	3	3	3	2	0	3	3	3	3	51.5	51.5	51.5	11.428	103	103	0	10.035	23.3	0	32	42.7	32	32	141450000	5975300	0	30652000	27502000	37469000
P28074	P28074	11	11	11	Proteasome subunit beta type-5	PSMB5	Proteasome subunit beta type-5 OS=Homo sapiens OX=9606 GN=PSMB5 PE=1 SV=3	1	11	11	11	1	0	4	8	8	8	1	0	4	8	8	8	1	0	4	8	8	8	41.8	41.8	41.8	28.48	263	263	0	71.661	5.3	0	16	33.5	38.4	35	658740000	12215000	0	67950000	154610000	207520000
P53004	P53004	6	6	6	Biliverdin reductase A	BLVRA	Biliverdin reductase A OS=Homo sapiens OX=9606 GN=BLVRA PE=1 SV=2	1	6	6	6	1	0	2	5	6	4	1	0	2	5	6	4	1	0	2	5	6	4	23	23	23	33.428	296	296	0	12.829	3.4	0	7.8	20.3	23	17.2	157280000	5088800	0	14103000	46588000	53284000
O96005	O96005	3	3	3	Cleft lip and palate transmembrane protein 1	CLPTM1	Cleft lip and palate transmembrane protein 1 OS=Homo sapiens OX=9606 GN=CLPTM1 PE=1 SV=1	1	3	3	3	1	0	2	2	3	2	1	0	2	2	3	2	1	0	2	2	3	2	4.8	4.8	4.8	76.096	669	669	0	8.7039	1.5	0	3.7	3.7	4.8	3.7	69987000	6758100	0	11934000	14028000	23294000
Q86Y07	Q86Y07	6	6	6	Serine/threonine-protein kinase VRK2	VRK2	Serine/threonine-protein kinase VRK2 OS=Homo sapiens OX=9606 GN=VRK2 PE=1 SV=3	1	6	6	6	1	0	2	2	5	4	1	0	2	2	5	4	1	0	2	2	5	4	16.3	16.3	16.3	58.14	508	508	0	39.146	3.3	0	5.9	5.9	13.4	11.6	99370000	7899500	0	12313000	21136000	33890000
P25786	P25786	8	8	8	Proteasome subunit alpha type-1	PSMA1	Proteasome subunit alpha type-1 OS=Homo sapiens OX=9606 GN=PSMA1 PE=1 SV=1	1	8	8	8	1	0	5	4	6	8	1	0	5	4	6	8	1	0	5	4	6	8	35	35	35	29.555	263	263	0	24.833	4.2	0	18.3	15.6	28.9	35	329130000	8020700	0	39382000	43022000	97659000
P04632;Q96L46	P04632	5;1	5;1	5;1	Calpain small subunit 1	CAPNS1	Calpain small subunit 1 OS=Homo sapiens OX=9606 GN=CAPNS1 PE=1 SV=1	2	5	5	5	2	1	3	4	5	3	2	1	3	4	5	3	2	1	3	4	5	3	27.2	27.2	27.2	28.315	268	268;248	0	47.881	12.3	9	15.3	24.6	27.2	21.3	202150000	7836300	3870300	27752000	67917000	61852000
P20618	P20618	4	4	4	Proteasome subunit beta type-1	PSMB1	Proteasome subunit beta type-1 OS=Homo sapiens OX=9606 GN=PSMB1 PE=1 SV=2	1	4	4	4	1	0	3	4	3	3	1	0	3	4	3	3	1	0	3	4	3	3	27.8	27.8	27.8	26.489	241	241	0	27.377	5.8	0	20.3	27.8	20.3	20.3	190460000	8412300	0	37379000	53369000	44360000
P62333	P62333	7	7	7	26S protease regulatory subunit 10B	PSMC6	26S proteasome regulatory subunit 10B OS=Homo sapiens OX=9606 GN=PSMC6 PE=1 SV=1	1	7	7	7	0	0	3	5	6	7	0	0	3	5	6	7	0	0	3	5	6	7	25.7	25.7	25.7	44.172	389	389	0	19.898	0	0	12.1	15.2	22.9	25.7	160920000	0	0	22122000	39164000	41842000
P00491	P00491	6	6	6	Purine nucleoside phosphorylase	PNP	Purine nucleoside phosphorylase OS=Homo sapiens OX=9606 GN=PNP PE=1 SV=2	1	6	6	6	0	0	3	6	4	5	0	0	3	6	4	5	0	0	3	6	4	5	34.6	34.6	34.6	32.118	289	289	0	32.545	0	0	17	34.6	20.4	27	189590000	0	0	26275000	69057000	48022000
Q9Y696	Q9Y696	6	6	6	Chloride intracellular channel protein 4	CLIC4	Chloride intracellular channel protein 4 OS=Homo sapiens OX=9606 GN=CLIC4 PE=1 SV=4	1	6	6	6	1	0	4	4	4	5	1	0	4	4	4	5	1	0	4	4	4	5	48.2	48.2	48.2	28.772	253	253	0	42.006	11.9	0	30.8	32	32	39.1	217730000	12953000	0	64668000	39649000	42753000
Q9NP79	Q9NP79	3	3	3	Vacuolar protein sorting-associated protein VTA1 homolog	VTA1	Vacuolar protein sorting-associated protein VTA1 homolog OS=Homo sapiens OX=9606 GN=VTA1 PE=1 SV=1	1	3	3	3	1	1	2	3	3	3	1	1	2	3	3	3	1	1	2	3	3	3	13.7	13.7	13.7	33.879	307	307	0	9.0718	4.6	4.6	7.2	13.7	13.7	13.7	116810000	9945400	3651000	18353000	28339000	27010000
Q9Y3I0	Q9Y3I0	8	8	8	tRNA-splicing ligase RtcB homolog	RTCB	tRNA-splicing ligase RtcB homolog OS=Homo sapiens OX=9606 GN=RTCB PE=1 SV=1	1	8	8	8	1	0	4	6	4	7	1	0	4	6	4	7	1	0	4	6	4	7	28.7	28.7	28.7	55.21	505	505	0	18.704	4.6	0	15.4	24	13.5	25.5	183100000	17542000	0	32320000	50281000	35680000
Q9NQT5	Q9NQT5	3	3	3	Exosome complex component RRP40	EXOSC3	Exosome complex component RRP40 OS=Homo sapiens OX=9606 GN=EXOSC3 PE=1 SV=3	1	3	3	3	1	0	2	2	3	2	1	0	2	2	3	2	1	0	2	2	3	2	26.9	26.9	26.9	29.572	275	275	0	10.43	5.5	0	18.9	18.9	26.9	18.9	64501000	0	0	13737000	14386000	23399000
P31939	P31939	16	16	16	Bifunctional purine biosynthesis protein PURH;Phosphoribosylaminoimidazolecarboxamide formyltransferase;IMP cyclohydrolase	ATIC	Bifunctional purine biosynthesis protein PURH OS=Homo sapiens OX=9606 GN=ATIC PE=1 SV=3	1	16	16	16	1	0	8	10	8	9	1	0	8	10	8	9	1	0	8	10	8	9	37.5	37.5	37.5	64.615	592	592	0	33.019	1.5	0	20.9	24.5	18.9	21.1	274540000	4357800	0	62496000	51696000	88437000
Q96HE7	Q96HE7	2	2	2	ERO1-like protein alpha	ERO1L	ERO1-like protein alpha OS=Homo sapiens OX=9606 GN=ERO1A PE=1 SV=2	1	2	2	2	2	0	2	2	2	2	2	0	2	2	2	2	2	0	2	2	2	2	4.7	4.7	4.7	54.392	468	468	0	27.093	4.7	0	4.7	4.7	4.7	4.7	79445000	7666300	0	17303000	16558000	18127000
P04792	P04792	6	6	6	Heat shock protein beta-1	HSPB1	Heat shock protein beta-1 OS=Homo sapiens OX=9606 GN=HSPB1 PE=1 SV=2	1	6	6	6	1	0	3	4	4	4	1	0	3	4	4	4	1	0	3	4	4	4	45.4	45.4	45.4	22.782	205	205	0	17.898	4.9	0	21	25.9	32.7	25.9	228060000	6235900	0	41662000	62302000	47265000
P18031	P18031	6	6	6	Tyrosine-protein phosphatase non-receptor type 1	PTPN1	Tyrosine-protein phosphatase non-receptor type 1 OS=Homo sapiens OX=9606 GN=PTPN1 PE=1 SV=1	1	6	6	6	0	0	3	4	5	5	0	0	3	4	5	5	0	0	3	4	5	5	18.2	18.2	18.2	49.966	435	435	0	19.861	0	0	8	12.9	15.6	15.4	117210000	0	0	24804000	19821000	35172000
Q96CS3	Q96CS3	6	6	6	FAS-associated factor 2	FAF2	FAS-associated factor 2 OS=Homo sapiens OX=9606 GN=FAF2 PE=1 SV=2	1	6	6	6	1	0	3	4	4	6	1	0	3	4	4	6	1	0	3	4	4	6	20.9	20.9	20.9	52.623	445	445	0	69.64	4	0	9.4	11	13.3	20.9	186560000	8952700	0	24345000	50487000	31884000
Q16531	Q16531	10	10	10	DNA damage-binding protein 1	DDB1	DNA damage-binding protein 1 OS=Homo sapiens OX=9606 GN=DDB1 PE=1 SV=1	1	10	10	10	2	0	3	6	5	7	2	0	3	6	5	7	2	0	3	6	5	7	14	14	14	126.97	1140	1140	0	54.535	2	0	3	8.6	7.6	9.6	174590000	5701100	0	23596000	42526000	35694000
P05198	P05198	5	5	5	Eukaryotic translation initiation factor 2 subunit 1	EIF2S1	Eukaryotic translation initiation factor 2 subunit 1 OS=Homo sapiens OX=9606 GN=EIF2S1 PE=1 SV=3	1	5	5	5	0	0	3	3	3	5	0	0	3	3	3	5	0	0	3	3	3	5	21.6	21.6	21.6	36.112	315	315	0	21.333	0	0	13.7	9.5	7.9	21.6	71000000	0	0	20126000	15947000	14048000
Q56VL3	Q56VL3	3	3	3	OCIA domain-containing protein 2	OCIAD2	OCIA domain-containing protein 2 OS=Homo sapiens OX=9606 GN=OCIAD2 PE=1 SV=1	1	3	3	3	1	0	2	3	3	3	1	0	2	3	3	3	1	0	2	3	3	3	19.5	19.5	19.5	16.953	154	154	0	8.2914	8.4	0	13.6	19.5	19.5	19.5	123340000	3555100	0	22575000	34462000	27021000
Q13200	Q13200	6	6	6	26S proteasome non-ATPase regulatory subunit 2	PSMD2	26S proteasome non-ATPase regulatory subunit 2 OS=Homo sapiens OX=9606 GN=PSMD2 PE=1 SV=3	1	6	6	6	2	1	3	4	4	3	2	1	3	4	4	3	2	1	3	4	4	3	9.4	9.4	9.4	100.2	908	908	0	24.008	3.3	1.7	4.3	7	6.7	5	259470000	23968000	15259000	48894000	46230000	63590000
Q3ZCQ8	Q3ZCQ8	6	6	6	Mitochondrial import inner membrane translocase subunit TIM50	TIMM50	Mitochondrial import inner membrane translocase subunit TIM50 OS=Homo sapiens OX=9606 GN=TIMM50 PE=1 SV=2	1	6	6	6	3	0	2	3	4	6	3	0	2	3	4	6	3	0	2	3	4	6	20.1	20.1	20.1	39.646	353	353	0	18.081	11	0	7.9	8.5	11.6	20.1	136970000	18299000	0	6982300	25170000	32878000
P30048	P30048	4	4	4	Thioredoxin-dependent peroxide reductase, mitochondrial	PRDX3	Thioredoxin-dependent peroxide reductase, mitochondrial OS=Homo sapiens OX=9606 GN=PRDX3 PE=1 SV=3	1	4	4	4	1	0	4	4	4	4	1	0	4	4	4	4	1	0	4	4	4	4	25	25	25	27.692	256	256	0	16.211	12.1	0	25	25	25	25	326940000	14569000	0	79080000	66043000	80548000
P62942	P62942	4	4	4	Peptidyl-prolyl cis-trans isomerase FKBP1A	FKBP1A	Peptidyl-prolyl cis-trans isomerase FKBP1A OS=Homo sapiens OX=9606 GN=FKBP1A PE=1 SV=2	1	4	4	4	2	0	2	4	3	4	2	0	2	4	3	4	2	0	2	4	3	4	50	50	50	11.951	108	108	0	16.472	28.7	0	28.7	50	32.4	50	397320000	34044000	0	56039000	107800000	103150000
Q8WUM4	Q8WUM4	12	12	12	Programmed cell death 6-interacting protein	PDCD6IP	Programmed cell death 6-interacting protein OS=Homo sapiens OX=9606 GN=PDCD6IP PE=1 SV=1	1	12	12	12	2	0	6	8	7	8	2	0	6	8	7	8	2	0	6	8	7	8	23	23	23	96.022	868	868	0	39.123	4.5	0	13.2	15.1	14.6	14.2	315390000	13560000	0	81201000	78606000	83298000
P47756	P47756	3	3	3	F-actin-capping protein subunit beta	CAPZB	F-actin-capping protein subunit beta OS=Homo sapiens OX=9606 GN=CAPZB PE=1 SV=4	1	3	3	3	2	0	2	2	2	2	2	0	2	2	2	2	2	0	2	2	2	2	13.4	13.4	13.4	31.35	277	277	0	8.6054	8.3	0	9.7	8.3	8.3	8.3	76594000	14699000	0	11972000	15424000	18518000
O75477;O94905	O75477	6;2	6;2	6;2	Erlin-1	ERLIN1	Erlin-1 OS=Homo sapiens OX=9606 GN=ERLIN1 PE=1 SV=1	2	6	6	6	1	0	3	2	3	5	1	0	3	2	3	5	1	0	3	2	3	5	16.5	16.5	16.5	38.925	346	346;339	0	10.655	2	0	11	5.5	8.1	13.9	97866000	7353400	0	21867000	14453000	19858000
P28482	P28482	5	5	5	Mitogen-activated protein kinase 1	MAPK1	Mitogen-activated protein kinase 1 OS=Homo sapiens OX=9606 GN=MAPK1 PE=1 SV=3	1	5	5	5	2	1	4	4	4	4	2	1	4	4	4	4	2	1	4	4	4	4	21.9	21.9	21.9	41.389	360	360	0	39.636	6.9	3.1	14.7	14.7	14.7	18.1	194650000	10717000	2475700	50404000	39701000	46135000
P60981	P60981	13	11	11	Destrin	DSTN	Destrin OS=Homo sapiens OX=9606 GN=DSTN PE=1 SV=3	1	13	11	11	3	1	6	11	10	7	2	1	5	10	8	6	2	1	5	10	8	6	62.4	55.8	55.8	18.506	165	165	0	65.541	20	6.7	41.2	60	56.4	44.8	1039900000	69757000	10268000	165550000	239500000	276780000
P45880	P45880	10	10	10	Voltage-dependent anion-selective channel protein 2	VDAC2	Voltage-dependent anion-selective channel protein 2 OS=Homo sapiens OX=9606 GN=VDAC2 PE=1 SV=2	1	10	10	10	7	2	5	8	9	9	7	2	5	8	9	9	7	2	5	8	9	9	43.5	43.5	43.5	31.566	294	294	0	48.11	29.6	10.2	22.1	33.3	39.5	39.5	1687000000	147430000	10874000	221070000	304610000	528320000
P09936	P09936	11	11	11	Ubiquitin carboxyl-terminal hydrolase isozyme L1	UCHL1	Ubiquitin carboxyl-terminal hydrolase isozyme L1 OS=Homo sapiens OX=9606 GN=UCHL1 PE=1 SV=2	1	11	11	11	4	1	10	8	10	9	4	1	10	8	10	9	4	1	10	8	10	9	53.8	53.8	53.8	24.824	223	223	0	44.277	21.5	9.4	53.8	40.8	53.4	47.5	1063600000	48536000	4935500	204620000	267710000	310580000
P34932	P34932	12	11	11	Heat shock 70 kDa protein 4	HSPA4	Heat shock 70 kDa protein 4 OS=Homo sapiens OX=9606 GN=HSPA4 PE=1 SV=4	1	12	11	11	2	1	7	8	8	10	1	0	6	7	7	9	1	0	6	7	7	9	17.5	15.8	15.8	94.33	840	840	0	29.252	3.7	1.7	10.1	10.5	11.9	16.2	235290000	4760400	0	40493000	88052000	30717000
P10155	P10155	4	4	4	60 kDa SS-A/Ro ribonucleoprotein	TROVE2	60 kDa SS-A/Ro ribonucleoprotein OS=Homo sapiens OX=9606 GN=TROVE2 PE=1 SV=2	1	4	4	4	4	0	2	3	2	2	4	0	2	3	2	2	4	0	2	3	2	2	12.5	12.5	12.5	60.67	538	538	0	9.4432	12.5	0	4.5	7.2	4.5	4.8	61860000	17851000	0	7909600	13892000	8955400
Q14019	Q14019	7	7	7	Coactosin-like protein	COTL1	Coactosin-like protein OS=Homo sapiens OX=9606 GN=COTL1 PE=1 SV=3	1	7	7	7	1	0	4	5	5	6	1	0	4	5	5	6	1	0	4	5	5	6	59.9	59.9	59.9	15.945	142	142	0	32.589	11.3	0	50	42.3	50	59.9	206970000	5498600	0	47220000	38220000	48955000
P00167	P00167	6	6	6	Cytochrome b5	CYB5A	Cytochrome b5 OS=Homo sapiens OX=9606 GN=CYB5A PE=1 SV=2	1	6	6	6	3	1	2	6	5	5	3	1	2	6	5	5	3	1	2	6	5	5	49.3	49.3	49.3	15.33	134	134	0	15.619	49.3	10.4	17.2	49.3	49.3	49.3	450050000	53385000	2156800	33111000	104610000	138270000
P63220	P63220	7	7	7	40S ribosomal protein S21	RPS21	40S ribosomal protein S21 OS=Homo sapiens OX=9606 GN=RPS21 PE=1 SV=1	1	7	7	7	6	1	7	7	7	7	6	1	7	7	7	7	6	1	7	7	7	7	65.1	65.1	65.1	9.1113	83	83	0	196.71	65.1	18.1	65.1	65.1	65.1	65.1	1346500000	87137000	2218500	208320000	295190000	397500000
P10768	P10768	10	10	10	S-formylglutathione hydrolase	ESD	S-formylglutathione hydrolase OS=Homo sapiens OX=9606 GN=ESD PE=1 SV=2	1	10	10	10	3	2	7	8	8	7	3	2	7	8	8	7	3	2	7	8	8	7	41.1	41.1	41.1	31.462	282	282	0	56.7	18.8	14.5	38.3	35.8	35.8	38.7	408570000	18694000	5591000	66920000	99468000	111630000
Q99829	Q99829	4	4	4	Copine-1	CPNE1	Copine-1 OS=Homo sapiens OX=9606 GN=CPNE1 PE=1 SV=1	1	4	4	4	1	1	3	3	3	2	1	1	3	3	3	2	1	1	3	3	3	2	10.2	10.2	10.2	59.058	537	537	0	84.738	1.7	3.7	8.6	7.3	7.3	5.6	246820000	4412300	0	63576000	56891000	69288000
P30044	P30044	7	7	7	Peroxiredoxin-5, mitochondrial	PRDX5	Peroxiredoxin-5, mitochondrial OS=Homo sapiens OX=9606 GN=PRDX5 PE=1 SV=4	1	7	7	7	2	0	3	6	6	4	2	0	3	6	6	4	2	0	3	6	6	4	40.7	40.7	40.7	22.086	214	214	0	20.443	20.1	0	26.6	34.1	34.1	25.7	194620000	16829000	0	25853000	53170000	53697000
P53992	P53992	4	4	4	Protein transport protein Sec24C	SEC24C	Protein transport protein Sec24C OS=Homo sapiens OX=9606 GN=SEC24C PE=1 SV=3	1	4	4	4	2	1	3	3	3	3	2	1	3	3	3	3	2	1	3	3	3	3	5.6	5.6	5.6	118.32	1094	1094	0	9.8492	2.4	1.4	4.6	4.6	4.6	4.6	97847000	13946000	1538300	25150000	10867000	21704000
P26447	P26447	5	5	5	Protein S100-A4	S100A4	Protein S100-A4 OS=Homo sapiens OX=9606 GN=S100A4 PE=1 SV=1	1	5	5	5	3	2	3	2	4	5	3	2	3	2	4	5	3	2	3	2	4	5	36.6	36.6	36.6	11.728	101	101	0	9.5668	27.7	19.8	28.7	19.8	28.7	36.6	937320000	69235000	5197100	148890000	138500000	238990000
P49792;Q05823	P49792	134;1	134;1	93;0	E3 SUMO-protein ligase RanBP2	RANBP2	E3 SUMO-protein ligase RanBP2 OS=Homo sapiens OX=9606 GN=RANBP2 PE=1 SV=2	2	134	134	93	63	14	79	112	105	112	63	14	79	112	105	112	46	11	59	77	74	79	53.5	53.5	39	358.2	3224	3224;741	0	323.31	28.9	8.1	35.3	47.4	45	48.1	17056000000	1086100000	92342000	2218700000	3940200000	4289500000
O15498	O15498	6	6	6	Synaptobrevin homolog YKT6	YKT6	Synaptobrevin homolog YKT6 OS=Homo sapiens OX=9606 GN=YKT6 PE=1 SV=1	1	6	6	6	2	0	4	4	5	4	2	0	4	4	5	4	2	0	4	4	5	4	43.4	43.4	43.4	22.417	198	198	0	62.081	21.7	0	21.7	25.8	30.3	21.7	264880000	19717000	0	61604000	26484000	76411000
Q13098	Q13098	5	5	5	COP9 signalosome complex subunit 1	GPS1	COP9 signalosome complex subunit 1 OS=Homo sapiens OX=9606 GN=GPS1 PE=1 SV=4	1	5	5	5	2	0	4	3	4	3	2	0	4	3	4	3	2	0	4	3	4	3	17.9	17.9	17.9	55.536	491	491	0	15.034	5.1	0	14.5	10.6	14.5	11.2	119190000	14105000	0	22880000	13555000	38000000
P50402	P50402	16	16	16	Emerin	EMD	Emerin OS=Homo sapiens OX=9606 GN=EMD PE=1 SV=1	1	16	16	16	7	1	9	13	13	15	7	1	9	13	13	15	7	1	9	13	13	15	78.3	78.3	78.3	28.994	254	254	0	267.41	39.8	6.7	57.5	74	65	78	1364500000	103240000	3285700	133380000	292470000	390000000
P15144	P15144	11	11	11	Aminopeptidase N	ANPEP	Aminopeptidase N OS=Homo sapiens OX=9606 GN=ANPEP PE=1 SV=4	1	11	11	11	2	0	4	4	4	7	2	0	4	4	4	7	2	0	4	4	4	7	14	14	14	109.54	967	967	0	26.634	4.4	0	5.3	6.4	5.5	7.1	160030000	22784000	0	25592000	24909000	32187000
P31948	P31948	12	12	12	Stress-induced-phosphoprotein 1	STIP1	Stress-induced-phosphoprotein 1 OS=Homo sapiens OX=9606 GN=STIP1 PE=1 SV=1	1	12	12	12	3	1	7	10	10	10	3	1	7	10	10	10	3	1	7	10	10	10	30.8	30.8	30.8	62.639	543	543	0	55.653	7.9	2.6	17.3	26	26.9	26.7	409850000	19595000	2096100	48541000	125230000	85593000
Q15084	Q15084	8	8	8	Protein disulfide-isomerase A6	PDIA6	Protein disulfide-isomerase A6 OS=Homo sapiens OX=9606 GN=PDIA6 PE=1 SV=1	1	8	8	8	4	1	5	7	7	7	4	1	5	7	7	7	4	1	5	7	7	7	27.3	27.3	27.3	48.121	440	440	0	103.08	16.1	3.2	19.1	27.3	27	23.2	624380000	42557000	0	84697000	157580000	155180000
P40926	P40926	15	15	15	Malate dehydrogenase, mitochondrial	MDH2	Malate dehydrogenase, mitochondrial OS=Homo sapiens OX=9606 GN=MDH2 PE=1 SV=3	1	15	15	15	6	2	8	13	13	11	6	2	8	13	13	11	6	2	8	13	13	11	60.4	60.4	60.4	35.503	338	338	0	110.82	30.5	12.1	36.4	57.4	53.6	50.3	988830000	86094000	8068700	122260000	282820000	270350000
P08865	P08865	6	6	6	40S ribosomal protein SA	RPSA	40S ribosomal protein SA OS=Homo sapiens OX=9606 GN=RPSA PE=1 SV=4	1	6	6	6	3	0	3	5	5	5	3	0	3	5	5	5	3	0	3	5	5	5	28.1	28.1	28.1	32.854	295	295	0	97.628	21	0	12.9	28.1	22	22	334710000	16614000	0	50679000	101310000	83319000
P16152	P16152	14	14	12	Carbonyl reductase [NADPH] 1	CBR1	Carbonyl reductase [NADPH] 1 OS=Homo sapiens OX=9606 GN=CBR1 PE=1 SV=3	1	14	14	12	6	0	11	13	12	10	6	0	11	13	12	10	6	0	9	11	10	8	66.1	66.1	61.4	30.375	277	277	0	82.605	33.9	0	58.5	64.6	61.7	54.9	763140000	42881000	0	141870000	205810000	208400000
P13489	P13489	9	9	9	Ribonuclease inhibitor	RNH1	Ribonuclease inhibitor OS=Homo sapiens OX=9606 GN=RNH1 PE=1 SV=2	1	9	9	9	3	0	2	6	4	6	3	0	2	6	4	6	3	0	2	6	4	6	38.4	38.4	38.4	49.973	461	461	0	22.873	13	0	6.9	23.2	15.6	23.4	158760000	12835000	0	12439000	43608000	43089000
P63244	P63244	21	21	21	Guanine nucleotide-binding protein subunit beta-2-like 1;Guanine nucleotide-binding protein subunit beta-2-like 1, N-terminally processed	GNB2L1	Receptor of activated protein C kinase 1 OS=Homo sapiens OX=9606 GN=RACK1 PE=1 SV=3	1	21	21	21	13	3	16	19	19	18	13	3	16	19	19	18	13	3	16	19	19	18	77.3	77.3	77.3	35.076	317	317	0	225.77	52.1	14.2	63.4	75.1	75.7	75.7	2730900000	208820000	9633200	502820000	612390000	685270000
P13804	P13804	7	7	7	Electron transfer flavoprotein subunit alpha, mitochondrial	ETFA	Electron transfer flavoprotein subunit alpha, mitochondrial OS=Homo sapiens OX=9606 GN=ETFA PE=1 SV=1	1	7	7	7	2	0	3	6	6	3	2	0	3	6	6	3	2	0	3	6	6	3	32.7	32.7	32.7	35.079	333	333	0	24.886	11.1	0	15	24.6	27.9	15	192620000	16927000	0	16169000	51296000	69500000
Q6YN16	Q6YN16	5	5	5	Hydroxysteroid dehydrogenase-like protein 2	HSDL2	Hydroxysteroid dehydrogenase-like protein 2 OS=Homo sapiens OX=9606 GN=HSDL2 PE=1 SV=1	1	5	5	5	2	0	1	4	3	3	2	0	1	4	3	3	2	0	1	4	3	3	19.1	19.1	19.1	45.394	418	418	0	14.016	8.9	0	4.3	14.4	12.4	12	73266000	7906800	0	3443800	23674000	21465000
P33993	P33993	2	2	2	DNA replication licensing factor MCM7	MCM7	DNA replication licensing factor MCM7 OS=Homo sapiens OX=9606 GN=MCM7 PE=1 SV=4	1	2	2	2	1	0	2	2	1	2	1	0	2	2	1	2	1	0	2	2	1	2	4.5	4.5	4.5	81.307	719	719	0	4.1558	2.6	0	4.5	4.5	1.8	4.5	66284000	7969100	0	14596000	14599000	8331400
P41567;O60739	P41567	5;2	5;2	5;2	Eukaryotic translation initiation factor 1	EIF1	Eukaryotic translation initiation factor 1 OS=Homo sapiens OX=9606 GN=EIF1 PE=1 SV=1	2	5	5	5	2	0	1	4	5	4	2	0	1	4	5	4	2	0	1	4	5	4	81.4	81.4	81.4	12.732	113	113;113	0	34.307	45.1	0	29.2	67.3	81.4	77	201240000	27459000	0	15888000	47312000	46517000
P14625	P14625	6	4	4	Endoplasmin	HSP90B1	Endoplasmin OS=Homo sapiens OX=9606 GN=HSP90B1 PE=1 SV=1	1	6	4	4	2	1	4	4	4	5	1	0	2	3	3	4	1	0	2	3	3	4	10.2	8.5	8.5	92.468	803	803	0	24.709	3.1	1.7	4.4	9	6.7	10.2	105380000	4238500	0	18192000	25320000	24003000
P14550	P14550	4	4	4	Alcohol dehydrogenase [NADP(+)]	AKR1A1	Alcohol dehydrogenase [NADP(+)] OS=Homo sapiens OX=9606 GN=AKR1A1 PE=1 SV=3	1	4	4	4	1	1	2	3	4	4	1	1	2	3	4	4	1	1	2	3	4	4	18.2	18.2	18.2	36.573	325	325	0	12.248	3.1	3.1	7.7	13.5	18.2	18.2	784640000	98616000	19612000	130470000	166460000	195700000
P14735	P14735	6	6	6	Insulin-degrading enzyme	IDE	Insulin-degrading enzyme OS=Homo sapiens OX=9606 GN=IDE PE=1 SV=4	1	6	6	6	2	0	2	4	2	4	2	0	2	4	2	4	2	0	2	4	2	4	6.3	6.3	6.3	117.97	1019	1019	0	10.633	3	0	2.6	4	3	5.2	56374000	11593000	0	12958000	14340000	7833700
P61081	P61081	4	4	4	NEDD8-conjugating enzyme Ubc12	UBE2M	NEDD8-conjugating enzyme Ubc12 OS=Homo sapiens OX=9606 GN=UBE2M PE=1 SV=1	1	4	4	4	1	0	3	3	3	4	1	0	3	3	3	4	1	0	3	3	3	4	24	24	24	20.9	183	183	0	8.5898	4.4	0	19.1	19.7	19.1	24	144190000	10341000	0	39305000	21814000	29735000
P47755	P47755	4	4	3	F-actin-capping protein subunit alpha-2	CAPZA2	F-actin-capping protein subunit alpha-2 OS=Homo sapiens OX=9606 GN=CAPZA2 PE=1 SV=3	1	4	4	3	1	1	2	3	4	3	1	1	2	3	4	3	1	0	2	2	3	2	18.9	18.9	15.4	32.949	286	286	0	13.053	6.3	3.5	9.1	12.6	18.9	12.6	134860000	9880200	2351200	16456000	36072000	38883000
Q92667	Q92667	6	6	6	A-kinase anchor protein 1, mitochondrial	AKAP1	A-kinase anchor protein 1, mitochondrial OS=Homo sapiens OX=9606 GN=AKAP1 PE=1 SV=1	1	6	6	6	2	0	1	5	3	6	2	0	1	5	3	6	2	0	1	5	3	6	11	11	11	97.34	903	903	0	24.986	4.5	0	2.7	9.4	6.2	11	187630000	33424000	0	13284000	41803000	32401000
P35232	P35232	13	13	13	Prohibitin	PHB	Prohibitin OS=Homo sapiens OX=9606 GN=PHB PE=1 SV=1	1	13	13	13	6	0	8	11	12	11	6	0	8	11	12	11	6	0	8	11	12	11	55.1	55.1	55.1	29.804	272	272	0	51.535	33.5	0	37.1	54.4	46.3	45.6	475790000	34193000	0	70451000	117290000	132010000
P62140	P62140	8	8	3	Serine/threonine-protein phosphatase PP1-beta catalytic subunit	PPP1CB	Serine/threonine-protein phosphatase PP1-beta catalytic subunit OS=Homo sapiens OX=9606 GN=PPP1CB PE=1 SV=3	1	8	8	3	1	0	6	6	5	7	1	0	6	6	5	7	1	0	3	2	2	3	33	33	11.9	37.186	327	327	0	31.491	4	0	24.5	27.5	21.4	27.5	270130000	0	0	62614000	70482000	56822000
P04075;P05062	P04075	33;1	33;1	28;0	Fructose-bisphosphate aldolase A	ALDOA	Fructose-bisphosphate aldolase A OS=Homo sapiens OX=9606 GN=ALDOA PE=1 SV=2	2	33	33	28	24	12	27	30	30	30	24	12	27	30	30	30	21	10	23	25	25	26	92.3	92.3	78.8	39.42	364	364;364	0	323.31	80.2	54.4	80.2	90.4	90.4	82.1	23800000000	1981000000	270250000	3688900000	6141600000	6116800000
P60891;P21108	P60891;P21108	3;3	3;3	1;1	Ribose-phosphate pyrophosphokinase 1;Ribose-phosphate pyrophosphokinase 3	PRPS1;PRPS1L1	Ribose-phosphate pyrophosphokinase 1 OS=Homo sapiens OX=9606 GN=PRPS1 PE=1 SV=2;Ribose-phosphate pyrophosphokinase 3 OS=Homo sapiens OX=9606 GN=PRPS1L1 PE=1 SV=2	2	3	3	1	2	0	3	3	3	3	2	0	3	3	3	3	0	0	1	1	1	1	12.6	12.6	3.5	34.834	318	318;318	0	21.723	9.1	0	12.6	12.6	12.6	12.6	152130000	15240000	0	27525000	32028000	36409000
P11766	P11766	8	8	8	Alcohol dehydrogenase class-3	ADH5	Alcohol dehydrogenase class-3 OS=Homo sapiens OX=9606 GN=ADH5 PE=1 SV=4	1	8	8	8	4	1	3	3	2	6	4	1	3	3	2	6	4	1	3	3	2	6	27.5	27.5	27.5	39.724	374	374	0	25.124	16	5.9	12.3	13.6	7.8	20.6	287300000	49624000	6480800	21841000	65069000	40684000
O95168	O95168	3	3	3	NADH dehydrogenase [ubiquinone] 1 beta subcomplex subunit 4	NDUFB4	NADH dehydrogenase [ubiquinone] 1 beta subcomplex subunit 4 OS=Homo sapiens OX=9606 GN=NDUFB4 PE=1 SV=3	1	3	3	3	1	0	2	2	3	3	1	0	2	2	3	3	1	0	2	2	3	3	32.6	32.6	32.6	15.208	129	129	0	8.8869	7.8	0	17.8	17.8	32.6	32.6	92641000	5749000	0	22931000	15446000	23872000
Q8WYP5	Q8WYP5	24	24	24	Protein ELYS	AHCTF1	Protein ELYS OS=Homo sapiens OX=9606 GN=AHCTF1 PE=1 SV=3	1	24	24	24	5	0	9	15	15	16	5	0	9	15	15	16	5	0	9	15	15	16	16.5	16.5	16.5	252.5	2266	2266	0	104.24	5.2	0	7.5	10.1	11.7	11.5	786090000	93831000	0	79927000	159140000	230830000
Q9GZT3	Q9GZT3	4	4	4	SRA stem-loop-interacting RNA-binding protein, mitochondrial	SLIRP	SRA stem-loop-interacting RNA-binding protein, mitochondrial OS=Homo sapiens OX=9606 GN=SLIRP PE=1 SV=1	1	4	4	4	2	0	2	4	3	4	2	0	2	4	3	4	2	0	2	4	3	4	46.8	46.8	46.8	12.349	109	109	0	13.346	22	0	22	46.8	33.9	46.8	231690000	19428000	0	32776000	63397000	51453000
Q8NBJ5	Q8NBJ5	7	7	7	Procollagen galactosyltransferase 1	COLGALT1	Procollagen galactosyltransferase 1 OS=Homo sapiens OX=9606 GN=COLGALT1 PE=1 SV=1	1	7	7	7	4	0	3	3	4	5	4	0	3	3	4	5	4	0	3	3	4	5	12.5	12.5	12.5	71.635	622	622	0	15.128	5.6	0	4.3	5.3	6.1	9.8	125600000	15378000	0	25336000	19651000	33641000
P14174	P14174	3	3	3	Macrophage migration inhibitory factor	MIF	Macrophage migration inhibitory factor OS=Homo sapiens OX=9606 GN=MIF PE=1 SV=4	1	3	3	3	3	2	3	3	3	3	3	2	3	3	3	3	3	2	3	3	3	3	40	40	40	12.476	115	115	0	40.257	40	17.4	40	40	40	40	2475200000	222810000	31529000	365250000	634580000	656110000
Q9UBB4	Q9UBB4	5	5	5	Ataxin-10	ATXN10	Ataxin-10 OS=Homo sapiens OX=9606 GN=ATXN10 PE=1 SV=1	1	5	5	5	3	0	2	3	2	1	3	0	2	3	2	1	3	0	2	3	2	1	16.8	16.8	16.8	53.488	475	475	0	12.676	12	0	5.5	8.4	5.5	3.6	74155000	15480000	0	14868000	22420000	17653000
P14854	P14854	4	4	4	Cytochrome c oxidase subunit 6B1	COX6B1	Cytochrome c oxidase subunit 6B1 OS=Homo sapiens OX=9606 GN=COX6B1 PE=1 SV=2	1	4	4	4	3	1	4	4	4	4	3	1	4	4	4	4	3	1	4	4	4	4	75.6	75.6	75.6	10.192	86	86	0	62.565	61.6	12.8	75.6	75.6	75.6	75.6	444740000	59020000	3356000	57757000	99881000	105180000
P62937;P0DN26;A0A0B4J2A2;A0A075B767;A0A075B759;Q9Y536;F5H284	P62937	14;1;1;1;1;1;1	14;1;1;1;1;1;1	14;1;1;1;1;1;1	Peptidyl-prolyl cis-trans isomerase A;Peptidyl-prolyl cis-trans isomerase A, N-terminally processed	PPIA	Peptidyl-prolyl cis-trans isomerase A OS=Homo sapiens OX=9606 GN=PPIA PE=1 SV=2	7	14	14	14	11	5	11	12	12	13	11	5	11	12	12	13	11	5	11	12	12	13	79.4	79.4	79.4	18.012	165	165;164;164;164;164;164;164	0	217.37	75.2	51.5	74.5	75.2	75.2	78.8	11070000000	969380000	114640000	1594000000	2637400000	2682300000
Q9UBQ5	Q9UBQ5	5	5	5	Eukaryotic translation initiation factor 3 subunit K	EIF3K	Eukaryotic translation initiation factor 3 subunit K OS=Homo sapiens OX=9606 GN=EIF3K PE=1 SV=1	1	5	5	5	1	0	3	5	1	5	1	0	3	5	1	5	1	0	3	5	1	5	32.6	32.6	32.6	25.059	218	218	0	14.772	3.2	0	16.5	32.6	3.2	32.6	125770000	6017200	0	36368000	24456000	5789300
Q6DD88	Q6DD88	6	6	6	Atlastin-3	ATL3	Atlastin-3 OS=Homo sapiens OX=9606 GN=ATL3 PE=1 SV=1	1	6	6	6	2	0	2	4	2	3	2	0	2	4	2	3	2	0	2	4	2	3	18.7	18.7	18.7	60.541	541	541	0	22.967	7.9	0	5.9	11.8	5.5	9.4	78935000	10404000	0	9354200	30587000	13144000
Q04446	Q04446	3	3	3	1,4-alpha-glucan-branching enzyme	GBE1	1,4-alpha-glucan-branching enzyme OS=Homo sapiens OX=9606 GN=GBE1 PE=1 SV=3	1	3	3	3	1	0	2	2	1	3	1	0	2	2	1	3	1	0	2	2	1	3	7.5	7.5	7.5	80.473	702	702	0	50.538	2.4	0	6.6	6.6	2.4	7.5	241890000	19703000	0	63394000	61819000	13812000
O60256	O60256	4	4	4	Phosphoribosyl pyrophosphate synthase-associated protein 2	PRPSAP2	Phosphoribosyl pyrophosphate synthase-associated protein 2 OS=Homo sapiens OX=9606 GN=PRPSAP2 PE=1 SV=1	1	4	4	4	3	0	3	3	2	2	3	0	3	3	2	2	3	0	3	3	2	2	14.9	14.9	14.9	40.925	369	369	0	6.1871	10.3	0	10.3	10.3	5.7	5.7	71291000	5875600	0	25550000	14808000	12239000
P07737;CON__P02584	P07737	17;7	17;7	17;7	Profilin-1	PFN1	Profilin-1 OS=Homo sapiens OX=9606 GN=PFN1 PE=1 SV=2	2	17	17	17	10	7	12	16	14	16	10	7	12	16	14	16	10	7	12	16	14	16	95.7	95.7	95.7	15.054	140	140;140	0	205.54	87.9	72.9	95	95.7	95	95.7	10152000000	771100000	222240000	1375500000	2199100000	2572800000
Q16658	Q16658	20	20	20	Fascin	FSCN1	Fascin OS=Homo sapiens OX=9606 GN=FSCN1 PE=1 SV=3	1	20	20	20	10	1	16	17	18	16	10	1	16	17	18	16	10	1	16	17	18	16	46.5	46.5	46.5	54.529	493	493	0	117.22	27.8	2	42.8	44.4	46.5	42.6	2246000000	126210000	2141900	430360000	483060000	654800000
Q9GZZ1	Q9GZZ1	7	7	7	N-alpha-acetyltransferase 50	NAA50	N-alpha-acetyltransferase 50 OS=Homo sapiens OX=9606 GN=NAA50 PE=1 SV=1	1	7	7	7	2	0	6	3	4	6	2	0	6	3	4	6	2	0	6	3	4	6	53.3	53.3	53.3	19.398	169	169	0	29.797	16	0	45	23.1	30.2	45.6	213860000	7057000	0	84788000	16746000	42191000
Q9H936;Q9H1K4	Q9H936	8;2	8;2	8;2	Mitochondrial glutamate carrier 1	SLC25A22	Mitochondrial glutamate carrier 1 OS=Homo sapiens OX=9606 GN=SLC25A22 PE=1 SV=1	2	8	8	8	2	0	7	1	3	5	2	0	7	1	3	5	2	0	7	1	3	5	32.8	32.8	32.8	34.47	323	323;315	0	43.07	5	0	30	2.5	15.2	23.5	153790000	5656200	0	65012000	7624900	40493000
P00558;P07205	P00558	15;3	15;3	15;3	Phosphoglycerate kinase 1	PGK1	Phosphoglycerate kinase 1 OS=Homo sapiens OX=9606 GN=PGK1 PE=1 SV=3	2	15	15	15	7	2	12	13	15	13	7	2	12	13	15	13	7	2	12	13	15	13	45.6	45.6	45.6	44.614	417	417;417	0	231.66	23	7.9	37.9	43.6	45.6	42	1578400000	144630000	8633000	278320000	359400000	441830000
Q9NY33	Q9NY33	9	9	9	Dipeptidyl peptidase 3	DPP3	Dipeptidyl peptidase 3 OS=Homo sapiens OX=9606 GN=DPP3 PE=1 SV=2	1	9	9	9	2	0	3	6	4	5	2	0	3	6	4	5	2	0	3	6	4	5	17.6	17.6	17.6	82.588	737	737	0	68.649	2.3	0	5.7	10.4	8.3	11.4	176510000	24661000	0	31495000	41415000	39663000
P54709	P54709	3	3	3	Sodium/potassium-transporting ATPase subunit beta-3	ATP1B3	Sodium/potassium-transporting ATPase subunit beta-3 OS=Homo sapiens OX=9606 GN=ATP1B3 PE=1 SV=1	1	3	3	3	2	0	1	2	2	3	2	0	1	2	2	3	2	0	1	2	2	3	18.3	18.3	18.3	31.512	279	279	0	6.0337	9.3	0	5.4	9.3	9.3	18.3	104450000	24252000	0	13413000	15634000	17946000
P09543	P09543	6	6	6	2,3-cyclic-nucleotide 3-phosphodiesterase	CNP	2,3-cyclic-nucleotide 3-phosphodiesterase OS=Homo sapiens OX=9606 GN=CNP PE=1 SV=2	1	6	6	6	1	0	3	4	5	3	1	0	3	4	5	3	1	0	3	4	5	3	18.8	18.8	18.8	47.578	421	421	0	31.07	2.1	0	6.2	16.9	18.8	10.7	162230000	5469600	0	20474000	39689000	60412000
P62857	P62857	5	5	5	40S ribosomal protein S28	RPS28	40S ribosomal protein S28 OS=Homo sapiens OX=9606 GN=RPS28 PE=1 SV=1	1	5	5	5	3	2	5	5	5	5	3	2	5	5	5	5	3	2	5	5	5	5	56.5	56.5	56.5	7.8409	69	69	0	57.797	40.6	27.5	56.5	56.5	56.5	56.5	701800000	42086000	9038100	111240000	207380000	154840000
Q9HDC9	Q9HDC9	8	8	8	Adipocyte plasma membrane-associated protein	APMAP	Adipocyte plasma membrane-associated protein OS=Homo sapiens OX=9606 GN=APMAP PE=1 SV=2	1	8	8	8	4	0	6	7	6	6	4	0	6	7	6	6	4	0	6	7	6	6	27.4	27.4	27.4	46.48	416	416	0	42.046	14.9	0	19.5	25.7	23.6	20.2	619890000	52243000	0	80426000	202680000	171880000
P16435	P16435	16	16	16	NADPH--cytochrome P450 reductase	POR	NADPH--cytochrome P450 reductase OS=Homo sapiens OX=9606 GN=POR PE=1 SV=2	1	16	16	16	4	1	7	9	11	12	4	1	7	9	11	12	4	1	7	9	11	12	31.8	31.8	31.8	76.689	677	677	0	49.608	7.7	1.3	12.3	22.3	21.6	21.9	634780000	36909000	1800400	67366000	169470000	207470000
Q8NBF2	Q8NBF2	3	3	3	NHL repeat-containing protein 2	NHLRC2	NHL repeat-containing protein 2 OS=Homo sapiens OX=9606 GN=NHLRC2 PE=1 SV=1	1	3	3	3	1	0	2	3	2	2	1	0	2	3	2	2	1	0	2	3	2	2	9.5	9.5	9.5	79.443	726	726	0	36.025	3.3	0	7.6	9.5	5.2	6.2	74428000	8423800	0	23090000	19918000	12536000
Q13085	Q13085	98	98	90	Acetyl-CoA carboxylase 1;Biotin carboxylase	ACACA	Acetyl-CoA carboxylase 1 OS=Homo sapiens OX=9606 GN=ACACA PE=1 SV=2	1	98	98	90	50	12	61	75	72	83	50	12	61	75	72	83	43	9	54	68	65	76	53.3	53.3	49.1	265.55	2346	2346	0	323.31	34.4	8.2	38.6	42.5	40.5	46.4	10054000000	1178900000	77808000	1457700000	1878900000	2529100000
P25398	P25398	10	10	10	40S ribosomal protein S12	RPS12	40S ribosomal protein S12 OS=Homo sapiens OX=9606 GN=RPS12 PE=1 SV=3	1	10	10	10	5	4	8	8	10	8	5	4	8	8	10	8	5	4	8	8	10	8	77.3	77.3	77.3	14.515	132	132	0	323.31	48.5	42.4	73.5	70.5	77.3	66.7	3522300000	185060000	72944000	548090000	851220000	1260500000
Q9H2M9	Q9H2M9	2	2	2	Rab3 GTPase-activating protein non-catalytic subunit	RAB3GAP2	Rab3 GTPase-activating protein non-catalytic subunit OS=Homo sapiens OX=9606 GN=RAB3GAP2 PE=1 SV=1	1	2	2	2	0	0	2	1	2	2	0	0	2	1	2	2	0	0	2	1	2	2	1.5	1.5	1.5	155.98	1393	1393	0	6.5709	0	0	1.5	0.8	1.5	1.5	39364000	0	0	12509000	0	12288000
Q2TAY7	Q2TAY7	3	3	3	WD40 repeat-containing protein SMU1;WD40 repeat-containing protein SMU1, N-terminally processed	SMU1	WD40 repeat-containing protein SMU1 OS=Homo sapiens OX=9606 GN=SMU1 PE=1 SV=2	1	3	3	3	1	0	2	3	1	3	1	0	2	3	1	3	1	0	2	3	1	3	6.8	6.8	6.8	57.543	513	513	0	7.149	1.9	0	3.5	6.8	1.9	6.8	99733000	7648700	0	23474000	30252000	4832700
Q3ZCM7	Q3ZCM7	8	2	2	Tubulin beta-8 chain	TUBB8	Tubulin beta-8 chain OS=Homo sapiens OX=9606 GN=TUBB8 PE=1 SV=2	1	8	2	2	5	2	6	7	6	7	1	0	2	1	2	2	1	0	2	1	2	2	22.5	7.4	7.4	49.775	444	444	0	36.68	18	5.4	18.2	22.3	18.2	20	363430000	61756000	0	74300000	60952000	83717000
P09211	P09211	12	12	12	Glutathione S-transferase P	GSTP1	Glutathione S-transferase P OS=Homo sapiens OX=9606 GN=GSTP1 PE=1 SV=2	1	12	12	12	8	6	10	11	12	11	8	6	10	11	12	11	8	6	10	11	12	11	63.3	63.3	63.3	23.356	210	210	0	307.74	58.6	44.8	60	60	63.3	63.3	4773300000	442740000	90595000	629720000	1243500000	1169500000
P22392;O60361	P22392;O60361	7;5	7;5	3;3	Nucleoside diphosphate kinase B;Putative nucleoside diphosphate kinase	NME2;NME2P1	Nucleoside diphosphate kinase B OS=Homo sapiens OX=9606 GN=NME2 PE=1 SV=1;Putative nucleoside diphosphate kinase OS=Homo sapiens OX=9606 GN=NME2P1 PE=5 SV=1	2	7	7	3	3	1	3	5	6	5	3	1	3	5	6	5	0	0	0	1	2	2	55.3	55.3	25	17.298	152	152;137	0	20.452	25	5.9	25	36.8	42.8	44.1	837260000	74599000	7406900	161100000	210740000	209420000
P48506	P48506	6	6	6	Glutamate--cysteine ligase catalytic subunit	GCLC	Glutamate--cysteine ligase catalytic subunit OS=Homo sapiens OX=9606 GN=GCLC PE=1 SV=2	1	6	6	6	2	0	2	2	4	3	2	0	2	2	4	3	2	0	2	2	4	3	16	16	16	72.765	637	637	0	17.412	5.2	0	7.2	5.2	10.8	7.4	100140000	16807000	0	21579000	14458000	32148000
P50454	P50454	3	3	3	Serpin H1	SERPINH1	Serpin H1 OS=Homo sapiens OX=9606 GN=SERPINH1 PE=1 SV=2	1	3	3	3	2	0	2	3	2	2	2	0	2	3	2	2	2	0	2	3	2	2	11.7	11.7	11.7	46.44	418	418	0	16.391	8.9	0	8.9	11.7	8.9	8.9	146080000	22820000	0	25173000	42081000	28566000
Q9Y383	Q9Y383	8	8	6	Putative RNA-binding protein Luc7-like 2	LUC7L2	Putative RNA-binding protein Luc7-like 2 OS=Homo sapiens OX=9606 GN=LUC7L2 PE=1 SV=2	1	8	8	6	2	0	4	4	5	6	2	0	4	4	5	6	2	0	2	3	5	4	19.4	19.4	13.3	46.513	392	392	0	20.969	8.9	0	11.2	13.3	13.3	15.1	144200000	13582000	0	25101000	24834000	27067000
Q969X5	Q969X5	3	3	3	Endoplasmic reticulum-Golgi intermediate compartment protein 1	ERGIC1	Endoplasmic reticulum-Golgi intermediate compartment protein 1 OS=Homo sapiens OX=9606 GN=ERGIC1 PE=1 SV=1	1	3	3	3	2	0	2	2	2	1	2	0	2	2	2	1	2	0	2	2	2	1	16.2	16.2	16.2	32.592	290	290	0	4.1219	16.2	0	7.9	7.9	7.9	3.1	87439000	17216000	0	19803000	18557000	20013000
Q96EK6	Q96EK6	7	7	7	Glucosamine 6-phosphate N-acetyltransferase	GNPNAT1	Glucosamine 6-phosphate N-acetyltransferase OS=Homo sapiens OX=9606 GN=GNPNAT1 PE=1 SV=1	1	7	7	7	2	1	4	5	5	6	2	1	4	5	5	6	2	1	4	5	5	6	56.5	56.5	56.5	20.749	184	184	0	40.457	25.5	19.6	33.7	41.3	41.8	48.9	225530000	20523000	3114900	33134000	59528000	52610000
P20073	P20073	5	5	5	Annexin A7	ANXA7	Annexin A7 OS=Homo sapiens OX=9606 GN=ANXA7 PE=1 SV=3	1	5	5	5	1	0	3	2	3	3	1	0	3	2	3	3	1	0	3	2	3	3	15.4	15.4	15.4	52.739	488	488	0	34.51	1.8	0	9	5.1	8	6.6	128750000	5019100	0	33333000	16875000	43335000
P09669	P09669	3	3	3	Cytochrome c oxidase subunit 6C	COX6C	Cytochrome c oxidase subunit 6C OS=Homo sapiens OX=9606 GN=COX6C PE=1 SV=2	1	3	3	3	1	0	2	2	3	3	1	0	2	2	3	3	1	0	2	2	3	3	37.3	37.3	37.3	8.7813	75	75	0	5.3529	17.3	0	26.7	20	37.3	37.3	159750000	18679000	0	31318000	24132000	40834000
Q15652	Q15652	38	38	38	Probable JmjC domain-containing histone demethylation protein 2C	JMJD1C	Probable JmjC domain-containing histone demethylation protein 2C OS=Homo sapiens OX=9606 GN=JMJD1C PE=1 SV=2	1	38	38	38	12	2	19	24	25	33	12	2	19	24	25	33	12	2	19	24	25	33	20	20	20	284.52	2540	2540	0	252.96	7.2	1.2	11.3	13	14.3	17.4	2197600000	199360000	7744700	317280000	356720000	528540000
P42330;P17516	P42330	10;3	10;3	4;0	Aldo-keto reductase family 1 member C3	AKR1C3	Aldo-keto reductase family 1 member C3 OS=Homo sapiens OX=9606 GN=AKR1C3 PE=1 SV=4	2	10	10	4	7	1	6	9	10	8	7	1	6	9	10	8	4	1	4	4	4	4	35.9	35.9	18.3	36.853	323	323;323	0	42.888	29.4	6.8	23.5	35.6	35.9	33.1	526690000	79856000	4621100	72270000	111270000	142540000
P48735	P48735	7	6	6	Isocitrate dehydrogenase [NADP], mitochondrial	IDH2	Isocitrate dehydrogenase [NADP], mitochondrial OS=Homo sapiens OX=9606 GN=IDH2 PE=1 SV=2	1	7	6	6	4	0	4	6	7	5	4	0	3	5	6	5	4	0	3	5	6	5	17.9	17.9	17.9	50.909	452	452	0	15.645	12.2	0	10.8	14.4	17.9	14.4	198030000	40604000	0	34546000	44212000	39685000
P11586;Q6UB35	P11586	25;1	25;1	25;1	C-1-tetrahydrofolate synthase, cytoplasmic;Methylenetetrahydrofolate dehydrogenase;Methenyltetrahydrofolate cyclohydrolase;Formyltetrahydrofolate synthetase;C-1-tetrahydrofolate synthase, cytoplasmic, N-terminally processed	MTHFD1	C-1-tetrahydrofolate synthase, cytoplasmic OS=Homo sapiens OX=9606 GN=MTHFD1 PE=1 SV=3	2	25	25	25	11	1	13	18	19	21	11	1	13	18	19	21	11	1	13	18	19	21	39.1	39.1	39.1	101.56	935	935;978	0	76.829	17.8	1.7	18	28.9	30.3	30.4	885890000	97501000	1893100	130280000	188200000	242020000
O75531	O75531	4	4	4	Barrier-to-autointegration factor;Barrier-to-autointegration factor, N-terminally processed	BANF1	Barrier-to-autointegration factor OS=Homo sapiens OX=9606 GN=BANF1 PE=1 SV=1	1	4	4	4	2	0	3	4	2	3	2	0	3	4	2	3	2	0	3	4	2	3	56.2	56.2	56.2	10.058	89	89	0	10.335	40.4	0	48.3	56.2	40.4	48.3	118940000	19529000	0	15729000	32263000	14917000
P31943;P55795	P31943;P55795	4;2	4;2	3;2	Heterogeneous nuclear ribonucleoprotein H;Heterogeneous nuclear ribonucleoprotein H, N-terminally processed;Heterogeneous nuclear ribonucleoprotein H2	HNRNPH1;HNRNPH2	Heterogeneous nuclear ribonucleoprotein H OS=Homo sapiens OX=9606 GN=HNRNPH1 PE=1 SV=4;Heterogeneous nuclear ribonucleoprotein H2 OS=Homo sapiens OX=9606 GN=HNRNPH2 PE=1 SV=1	2	4	4	3	2	1	3	3	3	4	2	1	3	3	3	4	1	0	2	2	2	3	13.1	13.1	9.4	49.229	449	449;449	0	68.478	7.6	3.8	11.1	11.1	11.1	13.1	166670000	13009000	2097200	31906000	24235000	37201000
P05023;P13637;P50993;P20648;P54707	P05023	24;10;8;1;1	24;10;8;1;1	20;6;4;1;0	Sodium/potassium-transporting ATPase subunit alpha-1	ATP1A1	Sodium/potassium-transporting ATPase subunit alpha-1 OS=Homo sapiens OX=9606 GN=ATP1A1 PE=1 SV=1	5	24	24	20	9	0	7	15	16	18	9	0	7	15	16	18	8	0	6	13	13	15	28.5	28.5	24	112.89	1023	1023;1013;1020;1035;1039	0	120.97	13.1	0	10.7	22.2	20.7	23.2	873310000	104930000	0	86427000	191130000	228130000
O14828	O14828	4	4	4	Secretory carrier-associated membrane protein 3	SCAMP3	Secretory carrier-associated membrane protein 3 OS=Homo sapiens OX=9606 GN=SCAMP3 PE=1 SV=3	1	4	4	4	2	0	3	4	4	4	2	0	3	4	4	4	2	0	3	4	4	4	23.9	23.9	23.9	38.287	347	347	0	39.157	12.7	0	17.9	23.9	23.9	23.9	246830000	23537000	0	37318000	53602000	70945000
P27348	P27348	10	7	7	14-3-3 protein theta	YWHAQ	14-3-3 protein theta OS=Homo sapiens OX=9606 GN=YWHAQ PE=1 SV=1	1	10	7	7	6	1	7	9	8	9	5	1	6	7	6	7	5	1	6	7	6	7	31.8	28.2	28.2	27.764	245	245	0	141.85	23.3	9	28.2	31.8	31.8	31.8	1510500000	197190000	17026000	286550000	292420000	388520000
Q9Y618	Q9Y618	41	41	40	Nuclear receptor corepressor 2	NCOR2	Nuclear receptor corepressor 2 OS=Homo sapiens OX=9606 GN=NCOR2 PE=1 SV=3	1	41	41	40	18	2	23	30	27	31	18	2	23	30	27	31	18	2	22	30	26	30	24.6	24.6	24.3	273.65	2514	2514	0	198.87	11.2	1.9	13.8	19.3	16.1	18.2	2430600000	225940000	8631300	468600000	365300000	724950000
Q15436	Q15436	11	11	9	Protein transport protein Sec23A	SEC23A	Protein transport protein Sec23A OS=Homo sapiens OX=9606 GN=SEC23A PE=1 SV=2	1	11	11	9	4	0	7	6	7	6	4	0	7	6	7	6	2	0	5	5	5	4	20.7	20.7	17.8	86.16	765	765	0	30.447	8.2	0	12.5	12.5	12.5	9.8	253660000	24612000	0	33196000	75604000	52924000
P61163;P42025	P61163;P42025	5;3	5;3	5;3	Alpha-centractin;Beta-centractin	ACTR1A;ACTR1B	Alpha-centractin OS=Homo sapiens OX=9606 GN=ACTR1A PE=1 SV=1;Beta-centractin OS=Homo sapiens OX=9606 GN=ACTR1B PE=1 SV=1	2	5	5	5	3	0	4	5	4	5	3	0	4	5	4	5	3	0	4	5	4	5	20.2	20.2	20.2	42.613	376	376;376	0	24.856	13.8	0	15.2	20.2	15.2	20.2	198820000	24179000	0	37442000	45877000	42352000
Q13492	Q13492	5	5	5	Phosphatidylinositol-binding clathrin assembly protein	PICALM	Phosphatidylinositol-binding clathrin assembly protein OS=Homo sapiens OX=9606 GN=PICALM PE=1 SV=2	1	5	5	5	3	0	2	3	3	1	3	0	2	3	3	1	3	0	2	3	3	1	17	17	17	70.754	652	652	0	27.412	12	0	6.6	8.1	10.4	3.1	80513000	11105000	0	15680000	19162000	29175000
P06733;P13929	P06733	37;3	37;3	34;0	Alpha-enolase	ENO1	Alpha-enolase OS=Homo sapiens OX=9606 GN=ENO1 PE=1 SV=2	2	37	37	34	25	16	27	35	33	36	25	16	27	35	33	36	22	16	25	32	30	33	80.2	80.2	71.7	47.168	434	434;434	0	323.31	68.2	52.8	68	79.7	75.6	77.9	14318000000	1148800000	246400000	1605800000	3773300000	3881200000
P52272	P52272	24	24	24	Heterogeneous nuclear ribonucleoprotein M	HNRNPM	Heterogeneous nuclear ribonucleoprotein M OS=Homo sapiens OX=9606 GN=HNRNPM PE=1 SV=3	1	24	24	24	9	0	16	16	18	21	9	0	16	16	18	21	9	0	16	16	18	21	39.9	39.9	39.9	77.515	730	730	0	98.543	14.8	0	25.9	29	27.4	36.7	1264500000	82484000	0	242900000	207030000	347560000
P09525	P09525	10	10	10	Annexin A4	ANXA4	Annexin A4 OS=Homo sapiens OX=9606 GN=ANXA4 PE=1 SV=4	1	10	10	10	9	0	7	8	9	7	9	0	7	8	9	7	9	0	7	8	9	7	39.5	39.5	39.5	35.882	319	319	0	89.621	37.3	0	29.5	34.5	34.5	27.3	506890000	111760000	0	86211000	102330000	116250000
Q99497	Q99497	4	4	4	Protein deglycase DJ-1	PARK7	Protein/nucleic acid deglycase DJ-1 OS=Homo sapiens OX=9606 GN=PARK7 PE=1 SV=2	1	4	4	4	2	0	3	4	2	3	2	0	3	4	2	3	2	0	3	4	2	3	36.5	36.5	36.5	19.891	189	189	0	19.848	20.6	0	28	36.5	20.6	28	131050000	14829000	0	28348000	36940000	18979000
P35613	P35613	5	5	5	Basigin	BSG	Basigin OS=Homo sapiens OX=9606 GN=BSG PE=1 SV=2	1	5	5	5	3	0	4	4	5	5	3	0	4	4	5	5	3	0	4	4	5	5	18.4	18.4	18.4	42.2	385	385	0	15.418	12.5	0	14.8	14.8	18.4	18.4	477990000	52116000	0	86786000	73270000	137510000
Q15758	Q15758	5	5	5	Neutral amino acid transporter B(0)	SLC1A5	Neutral amino acid transporter B(0) OS=Homo sapiens OX=9606 GN=SLC1A5 PE=1 SV=2	1	5	5	5	3	1	4	4	4	5	3	1	4	4	4	5	3	1	4	4	4	5	11.6	11.6	11.6	56.598	541	541	0	20.466	7.9	3.7	9.8	9.8	9.8	11.6	221100000	26254000	2101100	28735000	45861000	49239000
Less than 3x Enriched
Q16543	Q16543	6	6	6	Hsp90 co-chaperone Cdc37;Hsp90 co-chaperone Cdc37, N-terminally processed	CDC37	Hsp90 co-chaperone Cdc37 OS=Homo sapiens OX=9606 GN=CDC37 PE=1 SV=1	1	6	6	6	1	0	3	3	4	4	1	0	3	3	4	4	1	0	3	3	4	4	20.1	20.1	20.1	44.468	378	378	0	12.756	5.6	0	11.1	11.6	16.7	16.7	93497000	6894500	0	25235000	12339000	23352000
P04843	P04843	23	23	23	Dolichyl-diphosphooligosaccharide--protein glycosyltransferase subunit 1	RPN1	Dolichyl-diphosphooligosaccharide--protein glycosyltransferase subunit 1 OS=Homo sapiens OX=9606 GN=RPN1 PE=1 SV=1	1	23	23	23	14	3	15	16	19	21	14	3	15	16	19	21	14	3	15	16	19	21	45.3	45.3	45.3	68.569	607	607	0	156.73	31.5	7.2	31.8	36.4	38.9	39.5	1846000000	321520000	8959800	219300000	349370000	485560000
P09382	P09382	11	11	11	Galectin-1	LGALS1	Galectin-1 OS=Homo sapiens OX=9606 GN=LGALS1 PE=1 SV=2	1	11	11	11	7	4	8	7	10	11	7	4	8	7	10	11	7	4	8	7	10	11	95.6	95.6	95.6	14.716	135	135	0	161.57	55.6	42.2	63	55.6	76.3	95.6	3644700000	339390000	84418000	605160000	757940000	921820000
P41250	P41250	6	6	6	Glycine--tRNA ligase	GARS	Glycine--tRNA ligase OS=Homo sapiens OX=9606 GN=GARS PE=1 SV=3	1	6	6	6	2	0	3	4	4	5	2	0	3	4	4	5	2	0	3	4	4	5	11.2	11.2	11.2	83.165	739	739	0	14.038	3.2	0	5.3	6.4	7	9.9	132320000	9847300	0	20541000	31945000	31286000
P09960	P09960	13	13	13	Leukotriene A-4 hydrolase	LTA4H	Leukotriene A-4 hydrolase OS=Homo sapiens OX=9606 GN=LTA4H PE=1 SV=2	1	13	13	13	5	0	8	10	9	9	5	0	8	10	9	9	5	0	8	10	9	9	29.5	29.5	29.5	69.284	611	611	0	69.194	12.1	0	18.2	25.2	18.3	20.3	460190000	35023000	0	81224000	106840000	128890000
O00299	O00299	13	13	13	Chloride intracellular channel protein 1	CLIC1	Chloride intracellular channel protein 1 OS=Homo sapiens OX=9606 GN=CLIC1 PE=1 SV=4	1	13	13	13	7	1	11	10	11	8	7	1	11	10	11	8	7	1	11	10	11	8	56	56	56	26.922	241	241	0	105.07	30.3	3.7	50.2	41.9	46.1	35.7	973060000	81484000	2884800	256710000	192280000	227360000
Q7Z434	Q7Z434	12	12	12	Mitochondrial antiviral-signaling protein	MAVS	Mitochondrial antiviral-signaling protein OS=Homo sapiens OX=9606 GN=MAVS PE=1 SV=2	1	12	12	12	4	0	4	8	6	7	4	0	4	8	6	7	4	0	4	8	6	7	53.1	53.1	53.1	56.527	540	540	0	137.2	17.4	0	20	40.7	19.6	29.1	381920000	48434000	0	55506000	99396000	80630000
O60701	O60701	29	29	29	UDP-glucose 6-dehydrogenase	UGDH	UDP-glucose 6-dehydrogenase OS=Homo sapiens OX=9606 GN=UGDH PE=1 SV=1	1	29	29	29	20	6	20	27	27	27	20	6	20	27	27	27	20	6	20	27	27	27	68	68	68	55.023	494	494	0	281.15	53	22.9	56.3	59.3	61.7	67.8	2942200000	351210000	38705000	469040000	666040000	737220000
P35222	P35222	6	6	5	Catenin beta-1	CTNNB1	Catenin beta-1 OS=Homo sapiens OX=9606 GN=CTNNB1 PE=1 SV=1	1	6	6	5	4	0	1	3	4	5	4	0	1	3	4	5	3	0	0	3	3	4	10	10	8.7	85.496	781	781	0	41.282	7.2	0	1.3	5.1	7.2	8.5	116200000	32972000	0	8171600	15763000	19660000
Q13148	Q13148	3	3	3	TAR DNA-binding protein 43	TARDBP	TAR DNA-binding protein 43 OS=Homo sapiens OX=9606 GN=TARDBP PE=1 SV=1	1	3	3	3	1	0	3	1	2	2	1	0	3	1	2	2	1	0	3	1	2	2	13	13	13	44.739	414	414	0	23.77	2.9	0	13	2.9	7.2	7.2	44812000	4658600	0	15343000	3542300	11184000
Q9NVJ2	Q9NVJ2	3	3	2	ADP-ribosylation factor-like protein 8B	ARL8B	ADP-ribosylation factor-like protein 8B OS=Homo sapiens OX=9606 GN=ARL8B PE=1 SV=1	1	3	3	2	1	0	2	2	3	1	1	0	2	2	3	1	1	0	2	2	2	1	23.7	23.7	13.4	21.539	186	186	0	5.714	8.6	0	13.4	13.4	23.7	8.6	56658000	7914900	0	13473000	9917600	18986000
P54577	P54577	10	10	10	Tyrosine--tRNA ligase, cytoplasmic;Tyrosine--tRNA ligase, cytoplasmic, N-terminally processed	YARS	Tyrosine--tRNA ligase, cytoplasmic OS=Homo sapiens OX=9606 GN=YARS PE=1 SV=4	1	10	10	10	4	0	8	6	8	8	4	0	8	6	8	8	4	0	8	6	8	8	29	29	29	59.143	528	528	0	28.192	11	0	22.2	16.5	25.8	22.3	327550000	27770000	0	79794000	48342000	77739000
Q9Y5M8	Q9Y5M8	2	2	2	Signal recognition particle receptor subunit beta	SRPRB	Signal recognition particle receptor subunit beta OS=Homo sapiens OX=9606 GN=SRPRB PE=1 SV=3	1	2	2	2	1	0	2	1	2	2	1	0	2	1	2	2	1	0	2	1	2	2	12.2	12.2	12.2	29.702	271	271	0	11.627	5.2	0	12.2	5.2	12.2	12.2	90102000	11359000	0	25677000	8846800	21370000
P14868	P14868	11	11	11	Aspartate--tRNA ligase, cytoplasmic	DARS	Aspartate--tRNA ligase, cytoplasmic OS=Homo sapiens OX=9606 GN=DARS PE=1 SV=2	1	11	11	11	2	0	3	5	5	9	2	0	3	5	5	9	2	0	3	5	5	9	30.9	30.9	30.9	57.136	501	501	0	28.343	5	0	5.6	13	14.2	25.7	172850000	13898000	0	33666000	38182000	32820000
P00403	P00403	6	6	6	Cytochrome c oxidase subunit 2	MT-CO2	Cytochrome c oxidase subunit 2 OS=Homo sapiens OX=9606 GN=MT-CO2 PE=1 SV=1	1	6	6	6	4	1	4	5	6	3	4	1	4	5	6	3	4	1	4	5	6	3	23.8	23.8	23.8	25.565	227	227	0	26.6	15	7.5	11.9	19.4	23.8	11.9	546940000	119050000	14613000	67279000	99737000	146930000
Q06830;Q13162;P32119	Q06830	17;3;1	17;3;1	17;3;1	Peroxiredoxin-1	PRDX1	Peroxiredoxin-1 OS=Homo sapiens OX=9606 GN=PRDX1 PE=1 SV=1	3	17	17	17	16	5	15	16	16	15	16	5	15	16	16	15	16	5	15	16	16	15	71.9	71.9	71.9	22.11	199	199;271;198	0	87.273	59.8	36.2	56.3	71.9	71.9	71.9	5164800000	631930000	81663000	831360000	1124600000	1173200000
P12081;P49590	P12081	4;1	4;1	4;1	Histidine--tRNA ligase, cytoplasmic	HARS	Histidine--tRNA ligase, cytoplasmic OS=Homo sapiens OX=9606 GN=HARS PE=1 SV=2	2	4	4	4	0	0	2	4	2	3	0	0	2	4	2	3	0	0	2	4	2	3	7.9	7.9	7.9	57.41	509	509;506	0	6.0601	0	0	4.1	7.9	4.1	6.3	72410000	0	0	19332000	31354000	10585000
P60900	P60900	7	7	7	Proteasome subunit alpha type-6	PSMA6	Proteasome subunit alpha type-6 OS=Homo sapiens OX=9606 GN=PSMA6 PE=1 SV=1	1	7	7	7	3	0	3	4	6	4	3	0	3	4	6	4	3	0	3	4	6	4	32.1	32.1	32.1	27.399	246	246	0	18.184	15.9	0	13	19.9	25.2	17.5	231170000	24566000	0	30497000	33032000	90846000
O15145	O15145	6	6	6	Actin-related protein 2/3 complex subunit 3	ARPC3	Actin-related protein 2/3 complex subunit 3 OS=Homo sapiens OX=9606 GN=ARPC3 PE=1 SV=3	1	6	6	6	3	0	4	4	4	5	3	0	4	4	4	5	3	0	4	4	4	5	39.9	39.9	39.9	20.546	178	178	0	17.273	22.5	0	28.7	28.7	27	32.6	614040000	66932000	0	141400000	97675000	143180000
Q96QK1	Q96QK1	11	11	11	Vacuolar protein sorting-associated protein 35	VPS35	Vacuolar protein sorting-associated protein 35 OS=Homo sapiens OX=9606 GN=VPS35 PE=1 SV=2	1	11	11	11	7	0	7	4	4	6	7	0	7	4	4	6	7	0	7	4	4	6	17.1	17.1	17.1	91.706	796	796	0	40.987	10.3	0	12.1	6	6	9	371480000	68013000	0	70322000	64095000	84929000
P07910;P0DMR1;O60812;B7ZW38;B2RXH8	P07910;P0DMR1;O60812;B7ZW38;B2RXH8	8;4;4;4;4	8;4;4;4;4	8;4;4;4;4	Heterogeneous nuclear ribonucleoproteins C1/C2;Heterogeneous nuclear ribonucleoprotein C-like 4;Heterogeneous nuclear ribonucleoprotein C-like 1;Heterogeneous nuclear ribonucleoprotein C-like 3;Heterogeneous nuclear ribonucleoprotein C-like 2	HNRNPC;HNRNPCL4;HNRNPCL1;HNRNPCL3;HNRNPCL2	Heterogeneous nuclear ribonucleoproteins C1/C2 OS=Homo sapiens OX=9606 GN=HNRNPC PE=1 SV=4;Heterogeneous nuclear ribonucleoprotein C-like 4 OS=Homo sapiens OX=9606 GN=HNRNPCL4 PE=3 SV=1;Heterogeneous nuclear ribonucleoprotein C-like 1 OS=Homo sapiens OX=96	5	8	8	8	6	1	8	8	8	7	6	1	8	8	8	7	6	1	8	8	8	7	24.5	24.5	24.5	33.67	306	306;293;293;293;293	0	31.575	21.6	3.6	24.5	24.5	24.5	22.2	622070000	80628000	4912800	149530000	113700000	155110000
P12268;P20839	P12268	8;1	8;1	8;1	Inosine-5-monophosphate dehydrogenase 2	IMPDH2	Inosine-5-monophosphate dehydrogenase 2 OS=Homo sapiens OX=9606 GN=IMPDH2 PE=1 SV=2	2	8	8	8	2	0	5	5	6	5	2	0	5	5	6	5	2	0	5	5	6	5	20.2	20.2	20.2	55.804	514	514;514	0	18.521	5.8	0	13.8	14	16.3	14.8	170940000	12598000	0	38542000	37582000	44605000
P05026	P05026	3	3	3	Sodium/potassium-transporting ATPase subunit beta-1	ATP1B1	Sodium/potassium-transporting ATPase subunit beta-1 OS=Homo sapiens OX=9606 GN=ATP1B1 PE=1 SV=1	1	3	3	3	2	0	3	3	3	2	2	0	3	3	3	2	2	0	3	3	3	2	12.5	12.5	12.5	35.061	303	303	0	13.398	8.9	0	12.5	12.5	12.5	8.9	102900000	15737000	0	20057000	20147000	21350000
O75083	O75083	17	17	17	WD repeat-containing protein 1	WDR1	WD repeat-containing protein 1 OS=Homo sapiens OX=9606 GN=WDR1 PE=1 SV=4	1	17	17	17	8	1	11	9	11	11	8	1	11	9	11	11	8	1	11	9	11	11	43.9	43.9	43.9	66.193	606	606	0	60.095	22.9	2.3	27.1	25.4	28.7	30.5	837020000	91352000	3291200	179610000	183990000	194410000
P60228	P60228	8	8	8	Eukaryotic translation initiation factor 3 subunit E	EIF3E	Eukaryotic translation initiation factor 3 subunit E OS=Homo sapiens OX=9606 GN=EIF3E PE=1 SV=1	1	8	8	8	5	1	5	5	7	5	5	1	5	5	7	5	5	1	5	5	7	5	19.1	19.1	19.1	52.22	445	445	0	21.252	10.8	4.5	13.7	11.9	17.3	11.9	554360000	77505000	3517500	109470000	87441000	152020000
P00533;P04626;Q15303	P00533	7;1;1	7;1;1	7;1;1	Epidermal growth factor receptor	EGFR	Epidermal growth factor receptor OS=Homo sapiens OX=9606 GN=EGFR PE=1 SV=2	3	7	7	7	4	0	4	2	1	3	4	0	4	2	1	3	4	0	4	2	1	3	9.8	9.8	9.8	134.28	1210	1210;1255;1308	0	12.197	3.5	0	7.2	1.7	1	2.5	104910000	28887000	0	35085000	11201000	5095200
P63092;Q5JWF2	P63092;Q5JWF2	7;7	7;7	6;6	Guanine nucleotide-binding protein G(s) subunit alpha isoforms short;Guanine nucleotide-binding protein G(s) subunit alpha isoforms XLas	GNAS	Guanine nucleotide-binding protein G(s) subunit alpha isoforms short OS=Homo sapiens OX=9606 GN=GNAS PE=1 SV=1;Guanine nucleotide-binding protein G(s) subunit alpha isoforms XLas OS=Homo sapiens OX=9606 GN=GNAS PE=1 SV=2	2	7	7	6	3	0	5	3	4	6	3	0	5	3	4	6	2	0	4	2	3	5	23.6	23.6	20.8	45.664	394	394;1037	0	26.341	7.6	0	15	9.9	15.2	21.1	389110000	43869000	0	85364000	59554000	84110000
Q9Y617	Q9Y617	12	12	12	Phosphoserine aminotransferase	PSAT1	Phosphoserine aminotransferase OS=Homo sapiens OX=9606 GN=PSAT1 PE=1 SV=2	1	12	12	12	6	1	11	9	8	10	6	1	11	9	8	10	6	1	11	9	8	10	38.1	38.1	38.1	40.422	370	370	0	55.512	24.1	6.5	35.4	30	28.9	35.1	724350000	104540000	5324100	150430000	113550000	169120000
Q9NR31;Q9Y6B6	Q9NR31;Q9Y6B6	5;3	5;3	5;3	GTP-binding protein SAR1a;GTP-binding protein SAR1b	SAR1A;SAR1B	GTP-binding protein SAR1a OS=Homo sapiens OX=9606 GN=SAR1A PE=1 SV=1;GTP-binding protein SAR1b OS=Homo sapiens OX=9606 GN=SAR1B PE=1 SV=1	2	5	5	5	3	1	3	4	4	4	3	1	3	4	4	4	3	1	3	4	4	4	31.8	31.8	31.8	22.367	198	198;198	0	17.242	19.7	10.1	19.7	31.3	31.3	20.2	232900000	28293000	1406000	31248000	27858000	95199000
P49721	P49721	5	5	5	Proteasome subunit beta type-2	PSMB2	Proteasome subunit beta type-2 OS=Homo sapiens OX=9606 GN=PSMB2 PE=1 SV=1	1	5	5	5	2	1	4	3	3	5	2	1	4	3	3	5	2	1	4	3	3	5	30.3	30.3	30.3	22.836	201	201	0	13.953	18.9	10.4	30.3	26.4	26.4	30.3	148100000	17084000	1270000	31908000	27144000	25189000
P61158;Q9P1U1;Q9C0K3	P61158	8;2;1	8;2;1	8;2;1	Actin-related protein 3	ACTR3	Actin-related protein 3 OS=Homo sapiens OX=9606 GN=ACTR3 PE=1 SV=3	3	8	8	8	4	1	7	8	8	7	4	1	7	8	8	7	4	1	7	8	8	7	31.3	31.3	31.3	47.371	418	418;418;210	0	123.19	20.6	7.2	29.7	31.3	31.3	29.7	363360000	38751000	5151500	82317000	61813000	87753000
P40261	P40261	7	7	7	Nicotinamide N-methyltransferase	NNMT	Nicotinamide N-methyltransferase OS=Homo sapiens OX=9606 GN=NNMT PE=1 SV=1	1	7	7	7	2	1	2	5	3	6	2	1	2	5	3	6	2	1	2	5	3	6	23.5	23.5	23.5	29.574	264	264	0	39.254	15.2	8.3	15.2	20.1	18.2	23.5	191960000	22099000	3163600	25367000	39788000	36674000
P21796	P21796	5	5	5	Voltage-dependent anion-selective channel protein 1	VDAC1	Voltage-dependent anion-selective channel protein 1 OS=Homo sapiens OX=9606 GN=VDAC1 PE=1 SV=2	1	5	5	5	4	1	2	2	4	3	4	1	2	2	4	3	4	1	2	2	4	3	19.8	19.8	19.8	30.772	283	283	0	14.581	15.5	3.5	10.6	10.6	19.8	15.5	247810000	60635000	5265200	32444000	42552000	57820000
Q99536	Q99536	7	7	7	Synaptic vesicle membrane protein VAT-1 homolog	VAT1	Synaptic vesicle membrane protein VAT-1 homolog OS=Homo sapiens OX=9606 GN=VAT1 PE=1 SV=2	1	7	7	7	6	0	7	7	6	6	6	0	7	7	6	6	6	0	7	7	6	6	33.6	33.6	33.6	41.92	393	393	0	47.345	30	0	33.6	33.6	30.8	25.2	695620000	97422000	0	165920000	152420000	118680000
P49755	P49755	8	8	8	Transmembrane emp24 domain-containing protein 10	TMED10	Transmembrane emp24 domain-containing protein 10 OS=Homo sapiens OX=9606 GN=TMED10 PE=1 SV=2	1	8	8	8	5	1	8	8	6	6	5	1	8	8	6	6	5	1	8	8	6	6	30.1	30.1	30.1	24.976	219	219	0	30.215	19.2	7.8	30.1	30.1	24.7	26.5	761940000	104850000	3403800	152480000	190160000	144750000
P60903	P60903	4	4	4	Protein S100-A10	S100A10	Protein S100-A10 OS=Homo sapiens OX=9606 GN=S100A10 PE=1 SV=2	1	4	4	4	2	0	2	3	2	1	2	0	2	3	2	1	2	0	2	3	2	1	50.5	50.5	50.5	11.203	97	97	0	18.092	40.2	0	33	40.2	22.7	22.7	187440000	42155000	0	26372000	48441000	38325000
Q12931	Q12931	12	12	12	Heat shock protein 75 kDa, mitochondrial	TRAP1	Heat shock protein 75 kDa, mitochondrial OS=Homo sapiens OX=9606 GN=TRAP1 PE=1 SV=3	1	12	12	12	4	1	9	8	9	11	4	1	9	8	9	11	4	1	9	8	9	11	24.7	24.7	24.7	80.109	704	704	0	72.357	7.5	1.8	19.3	17.5	22.6	23.6	317260000	39545000	2347900	71972000	49636000	65611000
O94925	O94925	6	6	6	Glutaminase kidney isoform, mitochondrial	GLS	Glutaminase kidney isoform, mitochondrial OS=Homo sapiens OX=9606 GN=GLS PE=1 SV=1	1	6	6	6	5	1	6	4	5	6	5	1	6	4	5	6	5	1	6	4	5	6	12.3	12.3	12.3	73.46	669	669	0	20.767	9.4	2.2	12.3	7.9	9.4	12.3	543650000	91524000	8645500	123770000	76169000	115150000
O43324	O43324	2	2	2	Eukaryotic translation elongation factor 1 epsilon-1	EEF1E1	Eukaryotic translation elongation factor 1 epsilon-1 OS=Homo sapiens OX=9606 GN=EEF1E1 PE=1 SV=1	1	2	2	2	2	1	2	2	2	2	2	1	2	2	2	2	2	1	2	2	2	2	20.7	20.7	20.7	19.81	174	174	0	12.316	20.7	6.3	20.7	20.7	20.7	20.7	73267000	11577000	1419500	15738000	17096000	12798000
Q14165	Q14165	5	5	5	Malectin	MLEC	Malectin OS=Homo sapiens OX=9606 GN=MLEC PE=1 SV=1	1	5	5	5	3	0	2	4	4	4	3	0	2	4	4	4	3	0	2	4	4	4	22.9	22.9	22.9	32.233	292	292	0	11.317	14.7	0	6.5	18.8	20.5	15.1	133710000	18976000	0	11212000	26063000	40219000
Q14697	Q14697	20	20	20	Neutral alpha-glucosidase AB	GANAB	Neutral alpha-glucosidase AB OS=Homo sapiens OX=9606 GN=GANAB PE=1 SV=3	1	20	20	20	10	2	10	13	12	11	10	2	10	13	12	11	10	2	10	13	12	11	25.8	25.8	25.8	106.87	944	944	0	64.762	15.7	3.2	14.6	17.7	14	15.4	951510000	147290000	11657000	172530000	188220000	226080000
P34897;P34896	P34897	14;1	14;1	14;1	Serine hydroxymethyltransferase, mitochondrial	SHMT2	Serine hydroxymethyltransferase, mitochondrial OS=Homo sapiens OX=9606 GN=SHMT2 PE=1 SV=3	2	14	14	14	8	0	6	11	9	12	8	0	6	11	9	12	8	0	6	11	9	12	34.7	34.7	34.7	55.992	504	504;483	0	36.251	21.6	0	15.7	28.4	22	28.6	416070000	56018000	0	58254000	85956000	86913000
P23528;Q9Y281	P23528	15;5	15;5	13;3	Cofilin-1	CFL1	Cofilin-1 OS=Homo sapiens OX=9606 GN=CFL1 PE=1 SV=3	2	15	15	13	9	6	10	12	14	13	9	6	10	12	14	13	8	6	9	11	12	12	78.3	78.3	71.7	18.502	166	166;166	0	154.59	68.7	50	68.7	71.1	78.3	75.9	5043900000	518480000	106340000	875190000	1051400000	1348100000
Q86VP6;O75155	Q86VP6	16;1	16;1	16;1	Cullin-associated NEDD8-dissociated protein 1	CAND1	Cullin-associated NEDD8-dissociated protein 1 OS=Homo sapiens OX=9606 GN=CAND1 PE=1 SV=2	2	16	16	16	10	0	9	12	11	13	10	0	9	12	11	13	10	0	9	12	11	13	20.6	20.6	20.6	136.37	1230	1230;1236	0	72.4	12.4	0	11.3	15.9	14.4	15.2	726300000	89131000	0	129740000	171980000	172760000
O15260	O15260	2	2	2	Surfeit locus protein 4	SURF4	Surfeit locus protein 4 OS=Homo sapiens OX=9606 GN=SURF4 PE=1 SV=3	1	2	2	2	2	0	1	1	2	2	2	0	1	1	2	2	2	0	1	1	2	2	10.4	10.4	10.4	30.394	269	269	0	9.2553	10.4	0	3.7	3.7	10.4	10.4	162530000	49969000	0	9598400	11238000	42373000
O60218	O60218	6	6	3	Aldo-keto reductase family 1 member B10	AKR1B10	Aldo-keto reductase family 1 member B10 OS=Homo sapiens OX=9606 GN=AKR1B10 PE=1 SV=2	1	6	6	3	3	0	1	2	5	1	3	0	1	2	5	1	1	0	0	1	3	0	19.3	19.3	8.9	36.019	316	316	0	8.8323	10.4	0	2.8	5.7	14.2	2.8	90410000	15869000	0	3860900	10581000	55039000
P14923	P14923	4	3	3	Junction plakoglobin	JUP	Junction plakoglobin OS=Homo sapiens OX=9606 GN=JUP PE=1 SV=3	1	4	3	3	4	0	2	2	3	3	3	0	1	2	2	2	3	0	1	2	2	2	10.2	8.9	8.9	81.744	745	745	0	13.905	10.2	0	5.4	6.4	7.8	7.8	51609000	18587000	0	2708600	9380700	10976000
P62258	P62258	5	4	4	14-3-3 protein epsilon	YWHAE	14-3-3 protein epsilon OS=Homo sapiens OX=9606 GN=YWHAE PE=1 SV=1	1	5	4	4	4	0	5	5	5	4	3	0	4	4	4	3	3	0	4	4	4	3	28.2	25.1	25.1	29.174	255	255	0	16.21	23.9	0	28.2	28.2	28.2	23.9	312400000	49187000	0	74471000	59601000	72114000
O95864	O95864	4	4	4	Fatty acid desaturase 2	FADS2	Acyl-CoA 6-desaturase OS=Homo sapiens OX=9606 GN=FADS2 PE=1 SV=1	1	4	4	4	3	0	4	4	3	4	3	0	4	4	3	4	3	0	4	4	3	4	12.2	12.2	12.2	52.259	444	444	0	22.725	7.4	0	12.2	12.2	10.6	12.2	391290000	46681000	0	87067000	84072000	83580000
P41252	P41252	9	9	9	Isoleucine--tRNA ligase, cytoplasmic	IARS	Isoleucine--tRNA ligase, cytoplasmic OS=Homo sapiens OX=9606 GN=IARS PE=1 SV=2	1	9	9	9	3	1	5	3	5	7	3	1	5	3	5	7	3	1	5	3	5	7	9.8	9.8	9.8	144.5	1262	1262	0	30.289	3.7	0.8	5.9	2.4	5.4	7.7	154490000	21497000	1565800	27920000	23873000	31609000
Q9H9B4	Q9H9B4	11	11	10	Sideroflexin-1	SFXN1	Sideroflexin-1 OS=Homo sapiens OX=9606 GN=SFXN1 PE=1 SV=4	1	11	11	10	6	0	9	9	8	8	6	0	9	9	8	8	6	0	8	8	7	7	47.2	47.2	41.3	35.619	322	322	0	108.22	21.7	0	38.2	39.8	32.3	32	552660000	90059000	0	151730000	81458000	115170000
P22626	P22626	15	15	15	Heterogeneous nuclear ribonucleoproteins A2/B1	HNRNPA2B1	Heterogeneous nuclear ribonucleoproteins A2/B1 OS=Homo sapiens OX=9606 GN=HNRNPA2B1 PE=1 SV=2	1	15	15	15	9	2	12	10	10	12	9	2	12	10	10	12	9	2	12	10	10	12	40.5	40.5	40.5	37.429	353	353	0	148.31	30.3	7.1	34.6	31.7	34.6	38.2	901650000	122590000	5113100	246900000	169150000	196690000
P40925	P40925	10	10	10	Malate dehydrogenase, cytoplasmic	MDH1	Malate dehydrogenase, cytoplasmic OS=Homo sapiens OX=9606 GN=MDH1 PE=1 SV=4	1	10	10	10	5	1	8	7	5	3	5	1	8	7	5	3	5	1	8	7	5	3	38.6	38.6	38.6	36.426	334	334	0	29.974	20.7	3.6	32.3	32.3	21	15.6	643470000	56646000	5838600	207650000	140770000	160300000
Q9Y262	Q9Y262	17	17	17	Eukaryotic translation initiation factor 3 subunit L	EIF3L	Eukaryotic translation initiation factor 3 subunit L OS=Homo sapiens OX=9606 GN=EIF3L PE=1 SV=1	1	17	17	17	7	1	11	10	9	13	7	1	11	10	9	13	7	1	11	10	9	13	33.2	33.2	33.2	66.726	564	564	0	57.869	17	2.5	22.3	21.6	17	25.2	534350000	61453000	5021700	125420000	93178000	138230000
P55786;A6NEC2	P55786	17;8	17;8	17;8	Puromycin-sensitive aminopeptidase	NPEPPS	Puromycin-sensitive aminopeptidase OS=Homo sapiens OX=9606 GN=NPEPPS PE=1 SV=2	2	17	17	17	7	1	8	14	9	13	7	1	8	14	9	13	7	1	8	14	9	13	27.4	27.4	27.4	103.28	919	919;478	0	159.84	12.9	3	15.9	24.3	17.5	20.3	628310000	108030000	10545000	96648000	159530000	123860000
Q9NZC7	Q9NZC7	18	18	18	WW domain-containing oxidoreductase	WWOX	WW domain-containing oxidoreductase OS=Homo sapiens OX=9606 GN=WWOX PE=1 SV=1	1	18	18	18	13	6	12	14	15	17	13	6	12	14	15	17	13	6	12	14	15	17	53.4	53.4	53.4	46.676	414	414	0	157.76	45.9	23.7	38.9	47.3	47.3	53.1	3080700000	427640000	82372000	437410000	627060000	717320000
Q8N5K1	Q8N5K1	2	2	2	CDGSH iron-sulfur domain-containing protein 2	CISD2	CDGSH iron-sulfur domain-containing protein 2 OS=Homo sapiens OX=9606 GN=CISD2 PE=1 SV=1	1	2	2	2	1	0	2	2	1	2	1	0	2	2	1	2	1	0	2	2	1	2	21.5	21.5	21.5	15.278	135	135	0	5.516	10.4	0	21.5	21.5	10.4	21.5	90806000	16887000	0	24821000	18953000	11787000
P50991	P50991	24	24	24	T-complex protein 1 subunit delta	CCT4	T-complex protein 1 subunit delta OS=Homo sapiens OX=9606 GN=CCT4 PE=1 SV=4	1	24	24	24	18	6	19	18	18	17	18	6	19	18	18	17	18	6	19	18	18	17	57.1	57.1	57.1	57.924	539	539	0	254.56	46.6	23.9	51.2	44.7	43	42.5	4072200000	615680000	41085000	868320000	893130000	827870000
O15173	O15173	5	5	5	Membrane-associated progesterone receptor component 2	PGRMC2	Membrane-associated progesterone receptor component 2 OS=Homo sapiens OX=9606 GN=PGRMC2 PE=1 SV=1	1	5	5	5	4	0	3	5	4	5	4	0	3	5	4	5	4	0	3	5	4	5	22.4	22.4	22.4	23.818	223	223	0	16.582	22.4	0	7.6	22.4	22	22.4	251060000	59912000	0	31499000	50339000	50690000
P51571	P51571	6	6	6	Translocon-associated protein subunit delta	SSR4	Translocon-associated protein subunit delta OS=Homo sapiens OX=9606 GN=SSR4 PE=1 SV=1	1	6	6	6	4	1	4	5	4	6	4	1	4	5	4	6	4	1	4	5	4	6	37	37	37	18.998	173	173	0	19.544	25.4	6.9	23.7	29.5	23.7	37	250700000	30136000	3033500	35737000	37097000	39539000
P63104	P63104	14	14	11	14-3-3 protein zeta/delta	YWHAZ	14-3-3 protein zeta/delta OS=Homo sapiens OX=9606 GN=YWHAZ PE=1 SV=1	1	14	14	11	8	3	8	10	12	12	8	3	8	10	12	12	7	3	7	8	10	10	47.3	47.3	43.7	27.745	245	245	0	87.984	35.9	16.7	31.8	42.9	47.3	47.3	2860400000	279160000	41150000	562450000	483190000	705050000
P10599	P10599	7	7	7	Thioredoxin	TXN	Thioredoxin OS=Homo sapiens OX=9606 GN=TXN PE=1 SV=3	1	7	7	7	2	0	7	5	5	4	2	0	7	5	5	4	2	0	7	5	5	4	66.7	66.7	66.7	11.737	105	105	0	27.539	38.1	0	66.7	65.7	65.7	39	1659600000	169280000	0	770400000	140210000	290730000
Q99873;Q9NR22	Q99873	8;1	8;1	8;1	Protein arginine N-methyltransferase 1	PRMT1	Protein arginine N-methyltransferase 1 OS=Homo sapiens OX=9606 GN=PRMT1 PE=1 SV=3	2	8	8	8	3	1	6	7	6	6	3	1	6	7	6	6	3	1	6	7	6	6	29.1	29.1	29.1	42.461	371	371;394	0	23.321	12.9	4.9	21	29.1	22.4	22.4	334120000	29904000	2041700	57015000	72268000	92078000
P49368	P49368	26	26	26	T-complex protein 1 subunit gamma	CCT3	T-complex protein 1 subunit gamma OS=Homo sapiens OX=9606 GN=CCT3 PE=1 SV=4	1	26	26	26	14	3	21	22	20	20	14	3	21	22	20	20	14	3	21	22	20	20	62.4	62.4	62.4	60.533	545	545	0	120.09	37.8	9	50.5	56.1	45.9	55.2	1720300000	195220000	13813000	390630000	310320000	420830000
Q9Y679	Q9Y679	5	5	5	Ancient ubiquitous protein 1	AUP1	Ancient ubiquitous protein 1 OS=Homo sapiens OX=9606 GN=AUP1 PE=1 SV=2	1	5	5	5	1	0	3	3	3	3	1	0	3	3	3	3	1	0	3	3	3	3	20.2	20.2	20.2	45.786	410	410	0	16.157	2.9	0	15.9	12	12.9	15.9	75548000	6486900	0	19997000	10902000	18173000
O14818;Q8TAA3	O14818;Q8TAA3	7;5	7;5	7;5	Proteasome subunit alpha type-7;Proteasome subunit alpha type-7-like	PSMA7;PSMA8	Proteasome subunit alpha type-7 OS=Homo sapiens OX=9606 GN=PSMA7 PE=1 SV=1;Proteasome subunit alpha-type 8 OS=Homo sapiens OX=9606 GN=PSMA8 PE=2 SV=3	2	7	7	7	2	0	6	5	4	5	2	0	6	5	4	5	2	0	6	5	4	5	39.1	39.1	39.1	27.887	248	248;256	0	23.132	14.9	0	31	31	26.6	34.7	295790000	29366000	0	78541000	70630000	56562000
P15121	P15121	18	18	17	Aldose reductase	AKR1B1	Aldose reductase OS=Homo sapiens OX=9606 GN=AKR1B1 PE=1 SV=3	1	18	18	17	11	11	13	16	15	17	11	11	13	16	15	17	11	11	13	16	14	16	66.5	66.5	66.5	35.853	316	316	0	135.69	52.8	53.8	58.9	63.9	62	66.5	9932000000	933900000	262930000	1641100000	2096800000	2604900000
P52895	P52895	9	6	4	Aldo-keto reductase family 1 member C2	AKR1C2	Aldo-keto reductase family 1 member C2 OS=Homo sapiens OX=9606 GN=AKR1C2 PE=1 SV=3	1	9	6	4	5	2	3	6	7	4	4	2	2	4	4	3	3	1	2	4	3	2	39.6	34.1	17.3	36.735	323	323	0	18.143	24.8	10.5	9.6	22.6	24.5	16.4	248320000	32221000	7180400	24536000	59779000	68133000
P61026;Q92930;P59190	P61026	5;1;1	4;0;0	4;0;0	Ras-related protein Rab-10	RAB10	Ras-related protein Rab-10 OS=Homo sapiens OX=9606 GN=RAB10 PE=1 SV=1	3	5	4	4	4	2	4	3	4	5	3	1	3	2	3	4	3	1	3	2	3	4	28	22.5	22.5	22.541	200	200;207;212	0	39.58	20.5	11	20.5	17	20.5	28	881580000	143020000	6486800	220230000	108790000	186880000
Q99832	Q99832	25	25	25	T-complex protein 1 subunit eta	CCT7	T-complex protein 1 subunit eta OS=Homo sapiens OX=9606 GN=CCT7 PE=1 SV=2	1	25	25	25	15	2	17	20	19	20	15	2	17	20	19	20	15	2	17	20	19	20	60	60	60	59.366	543	543	0	172.72	39.8	6.3	43.8	44.6	42.4	46.2	1663100000	239420000	11066000	296950000	322720000	360700000
Q9Y277	Q9Y277	7	7	7	Voltage-dependent anion-selective channel protein 3	VDAC3	Voltage-dependent anion-selective channel protein 3 OS=Homo sapiens OX=9606 GN=VDAC3 PE=1 SV=1	1	7	7	7	5	2	4	6	6	6	5	2	4	6	6	6	5	2	4	6	6	6	33.6	33.6	33.6	30.658	283	283	0	30.308	19.8	11	19.8	27.9	27.9	33.6	656620000	95656000	12868000	113460000	134670000	154770000
P49588	P49588	14	14	14	Alanine--tRNA ligase, cytoplasmic	AARS	Alanine--tRNA ligase, cytoplasmic OS=Homo sapiens OX=9606 GN=AARS PE=1 SV=2	1	14	14	14	9	0	9	10	9	12	9	0	9	10	9	12	9	0	9	10	9	12	22.2	22.2	22.2	106.81	968	968	0	189.79	13.5	0	14.4	15.4	15.1	19.1	674220000	61763000	0	133040000	147870000	151580000
P22234	P22234	20	20	20	Multifunctional protein ADE2;Phosphoribosylaminoimidazole-succinocarboxamide synthase;Phosphoribosylaminoimidazole carboxylase	PAICS	Multifunctional protein ADE2 OS=Homo sapiens OX=9606 GN=PAICS PE=1 SV=3	1	20	20	20	14	4	15	13	14	15	14	4	15	13	14	15	14	4	15	13	14	15	50.1	50.1	50.1	47.079	425	425	0	123.53	38.8	10.8	36.5	34.8	36.7	37.4	3052100000	503560000	31061000	615540000	696700000	644420000
Q9UBT2	Q9UBT2	9	9	9	SUMO-activating enzyme subunit 2	UBA2	SUMO-activating enzyme subunit 2 OS=Homo sapiens OX=9606 GN=UBA2 PE=1 SV=2	1	9	9	9	3	1	4	5	6	7	3	1	4	5	6	7	3	1	4	5	6	7	20.2	20.2	20.2	71.223	640	640	0	26.743	5.9	1.4	10.6	11.1	13.9	14.5	190320000	19064000	2239700	32770000	36092000	46742000
O75874	O75874	12	12	11	Isocitrate dehydrogenase [NADP] cytoplasmic	IDH1	Isocitrate dehydrogenase [NADP] cytoplasmic OS=Homo sapiens OX=9606 GN=IDH1 PE=1 SV=2	1	12	12	11	3	0	9	8	8	7	3	0	9	8	8	7	3	0	8	7	7	7	34.1	34.1	31.9	46.659	414	414	0	26.553	10.4	0	25.1	22.9	22	20.8	272940000	22906000	0	76085000	56128000	67770000
P11498	P11498	79	79	79	Pyruvate carboxylase, mitochondrial	PC	Pyruvate carboxylase, mitochondrial OS=Homo sapiens OX=9606 GN=PC PE=1 SV=2	1	79	79	79	71	55	66	72	71	77	71	55	66	72	71	77	71	55	66	72	71	77	68	68	68	129.63	1178	1178	0	323.31	66.9	53.6	62.1	66.8	64.9	66	68249000000	11847000000	2461700000	7448300000	13178000000	16201000000
P27708	P27708	13	13	13	CAD protein;Glutamine-dependent carbamoyl-phosphate synthase;Aspartate carbamoyltransferase;Dihydroorotase	CAD	CAD protein OS=Homo sapiens OX=9606 GN=CAD PE=1 SV=3	1	13	13	13	6	1	6	11	10	11	6	1	6	11	10	11	6	1	6	11	10	11	11.6	11.6	11.6	242.98	2225	2225	0	65.658	4.9	0.5	4.1	9.5	7.7	8.9	296890000	34347000	1060200	48555000	66839000	73999000
Q86X55	Q86X55	4	4	4	Histone-arginine methyltransferase CARM1	CARM1	Histone-arginine methyltransferase CARM1 OS=Homo sapiens OX=9606 GN=CARM1 PE=1 SV=3	1	4	4	4	3	0	3	3	4	2	3	0	3	3	4	2	3	0	3	3	4	2	13	13	13	65.853	608	608	0	20.6	10.9	0	10.9	10.9	13	7.9	85987000	18217000	0	15607000	16843000	17511000
P31946	P31946	8	5	4	14-3-3 protein beta/alpha;14-3-3 protein beta/alpha, N-terminally processed	YWHAB	14-3-3 protein beta/alpha OS=Homo sapiens OX=9606 GN=YWHAB PE=1 SV=3	1	8	5	4	4	0	4	5	6	6	3	0	3	3	4	4	2	0	2	3	4	3	31.7	28	21.5	28.082	246	246	0	15.609	19.9	0	19.9	25.2	25.2	31.7	300850000	39890000	0	80584000	31629000	72399000
O00469	O00469	10	10	10	Procollagen-lysine,2-oxoglutarate 5-dioxygenase 2	PLOD2	Procollagen-lysine,2-oxoglutarate 5-dioxygenase 2 OS=Homo sapiens OX=9606 GN=PLOD2 PE=1 SV=2	1	10	10	10	4	0	8	8	9	7	4	0	8	8	9	7	4	0	8	8	9	7	19.1	19.1	19.1	84.685	737	737	0	41.95	9	0	16	14.9	17.1	14	319100000	38989000	0	73771000	56743000	81297000
P51991	P51991	5	5	5	Heterogeneous nuclear ribonucleoprotein A3	HNRNPA3	Heterogeneous nuclear ribonucleoprotein A3 OS=Homo sapiens OX=9606 GN=HNRNPA3 PE=1 SV=2	1	5	5	5	3	0	4	4	3	3	3	0	4	4	3	3	3	0	4	4	3	3	24.3	24.3	24.3	39.594	378	378	0	28.959	14.3	0	18.3	18.3	14	14	167570000	32877000	0	31558000	35923000	33139000
P55060	P55060	14	14	14	Exportin-2	CSE1L	Exportin-2 OS=Homo sapiens OX=9606 GN=CSE1L PE=1 SV=3	1	14	14	14	6	0	6	8	4	9	6	0	6	8	4	9	6	0	6	8	4	9	19.2	19.2	19.2	110.42	971	971	0	58.629	9.5	0	8.8	12	5.4	12.8	345080000	60260000	0	37156000	92782000	54479000
Q06323	Q06323	4	4	4	Proteasome activator complex subunit 1	PSME1	Proteasome activator complex subunit 1 OS=Homo sapiens OX=9606 GN=PSME1 PE=1 SV=1	1	4	4	4	4	0	3	3	2	4	4	0	3	3	2	4	4	0	3	3	2	4	16.5	16.5	16.5	28.723	249	249	0	12.085	16.5	0	13.7	13.7	8.8	16.5	293690000	71484000	0	47039000	57739000	49644000
Q92973;O14787	Q92973	13;2	13;2	13;2	Transportin-1	TNPO1	Transportin-1 OS=Homo sapiens OX=9606 GN=TNPO1 PE=1 SV=2	2	13	13	13	6	0	8	10	10	10	6	0	8	10	10	10	6	0	8	10	10	10	19.3	19.3	19.3	102.35	898	898;897	0	72.392	9.5	0	12.5	14.7	14	15.5	416690000	54024000	0	79317000	98521000	81518000
P63167;Q96FJ2	P63167	4;1	4;1	4;1	Dynein light chain 1, cytoplasmic	DYNLL1	Dynein light chain 1, cytoplasmic OS=Homo sapiens OX=9606 GN=DYNLL1 PE=1 SV=1	2	4	4	4	2	0	3	3	4	4	2	0	3	3	4	4	2	0	3	3	4	4	50.6	50.6	50.6	10.366	89	89;89	0	37.304	38.2	0	38.2	38.2	50.6	50.6	307640000	36238000	0	60406000	59038000	67732000
P00338;Q6ZMR3	P00338	34;2	34;2	32;1	L-lactate dehydrogenase A chain	LDHA	L-lactate dehydrogenase A chain OS=Homo sapiens OX=9606 GN=LDHA PE=1 SV=2	2	34	34	32	26	17	29	28	25	30	26	17	29	28	25	30	24	15	27	26	23	28	94.3	94.3	90.4	36.688	332	332;332	0	323.31	81.6	59.6	79.5	78.6	68.1	77.7	31103000000	5102600000	1270600000	4728200000	6999500000	6542900000
P07437;Q9BVA1;A6NNZ2;CON__ENSEMBL:ENSBTAP00000025008;Q9H4B7	P07437;Q9BVA1	27;18;5;3;3	27;18;5;3;3	6;0;0;0;0	Tubulin beta chain;Tubulin beta-2B chain	TUBB;TUBB2B	Tubulin beta chain OS=Homo sapiens OX=9606 GN=TUBB PE=1 SV=2;Tubulin beta-2B chain OS=Homo sapiens OX=9606 GN=TUBB2B PE=1 SV=1	5	27	27	6	19	15	21	25	22	22	19	15	21	25	22	22	4	3	6	6	6	6	61.9	61.9	17.1	49.67	444	444;445;444;536;451	0	323.31	58.6	50	59.2	61.7	61.7	59.5	7626800000	969610000	245200000	1425400000	1640600000	1686500000
P14866	P14866	15	15	15	Heterogeneous nuclear ribonucleoprotein L	HNRNPL	Heterogeneous nuclear ribonucleoprotein L OS=Homo sapiens OX=9606 GN=HNRNPL PE=1 SV=2	1	15	15	15	10	2	12	10	12	11	10	2	12	10	12	11	10	2	12	10	12	11	39.4	39.4	39.4	64.132	589	589	0	91.265	29.9	4.9	30.7	23.3	31.2	30.4	775560000	119460000	7074400	177120000	119240000	191910000
P13073	P13073	5	5	5	Cytochrome c oxidase subunit 4 isoform 1, mitochondrial	COX4I1	Cytochrome c oxidase subunit 4 isoform 1, mitochondrial OS=Homo sapiens OX=9606 GN=COX4I1 PE=1 SV=1	1	5	5	5	3	1	5	3	4	4	3	1	5	3	4	4	3	1	5	3	4	4	29.6	29.6	29.6	19.576	169	169	0	12.896	23.1	7.7	29.6	23.1	29.6	29.6	1062900000	89908000	8366600	252250000	87459000	268720000
P17987	P17987	19	19	19	T-complex protein 1 subunit alpha	TCP1	T-complex protein 1 subunit alpha OS=Homo sapiens OX=9606 GN=TCP1 PE=1 SV=1	1	19	19	19	9	1	14	15	16	14	9	1	14	15	16	14	9	1	14	15	16	14	51.3	51.3	51.3	60.343	556	556	0	97.082	20.7	4.1	35.1	36.2	42.4	34.2	774220000	85965000	0	229240000	149360000	179540000
Q9P258	Q9P258	10	10	10	Protein RCC2	RCC2	Protein RCC2 OS=Homo sapiens OX=9606 GN=RCC2 PE=1 SV=2	1	10	10	10	2	0	6	6	7	9	2	0	6	6	7	9	2	0	6	6	7	9	30.8	30.8	30.8	56.084	522	522	0	35.942	6.1	0	20.9	16.9	22.2	27.6	290350000	11346000	0	72498000	51985000	66527000
P31153;Q00266	P31153	10;1	10;1	10;1	S-adenosylmethionine synthase isoform type-2	MAT2A	S-adenosylmethionine synthase isoform type-2 OS=Homo sapiens OX=9606 GN=MAT2A PE=1 SV=1	2	10	10	10	5	1	6	6	7	9	5	1	6	6	7	9	5	1	6	6	7	9	26.1	26.1	26.1	43.66	395	395;395	0	27.797	16.2	3.8	17.7	16.2	18.7	23	586920000	83616000	7476000	98616000	95242000	137370000
Q15631	Q15631	4	4	4	Translin	TSN	Translin OS=Homo sapiens OX=9606 GN=TSN PE=1 SV=1	1	4	4	4	3	0	3	3	2	2	3	0	3	3	2	2	3	0	3	3	2	2	27.2	27.2	27.2	26.183	228	228	0	17.033	24.1	0	14.5	24.1	11.4	11.4	93862000	26305000	0	23389000	18768000	11780000
P02786	P02786	9	9	9	Transferrin receptor protein 1;Transferrin receptor protein 1, serum form	TFRC	Transferrin receptor protein 1 OS=Homo sapiens OX=9606 GN=TFRC PE=1 SV=2	1	9	9	9	6	0	6	7	5	7	6	0	6	7	5	7	6	0	6	7	5	7	15.3	15.3	15.3	84.87	760	760	0	37.694	10.3	0	9.5	12.5	9.1	12	315710000	51088000	0	75350000	51493000	56698000
P51665	P51665	6	6	6	26S proteasome non-ATPase regulatory subunit 7	PSMD7	26S proteasome non-ATPase regulatory subunit 7 OS=Homo sapiens OX=9606 GN=PSMD7 PE=1 SV=2	1	6	6	6	4	1	3	4	5	5	4	1	3	4	5	5	4	1	3	4	5	5	25	25	25	37.025	324	324	0	17.177	17.6	7.4	9.6	18.2	20.4	20.4	270790000	49733000	4560800	46430000	45445000	71252000
P62491;Q15907	P62491;Q15907	7;7	7;7	7;7	Ras-related protein Rab-11A;Ras-related protein Rab-11B	RAB11A;RAB11B	Ras-related protein Rab-11A OS=Homo sapiens OX=9606 GN=RAB11A PE=1 SV=3;Ras-related protein Rab-11B OS=Homo sapiens OX=9606 GN=RAB11B PE=1 SV=4	2	7	7	7	5	2	4	5	6	5	5	2	4	5	6	5	5	2	4	5	6	5	32.4	32.4	32.4	24.393	216	216;218	0	40.653	23.6	10.2	19	23.6	27.3	24.1	934640000	82950000	8647800	184100000	111590000	313870000
P56192	P56192	18	18	18	Methionine--tRNA ligase, cytoplasmic	MARS	Methionine--tRNA ligase, cytoplasmic OS=Homo sapiens OX=9606 GN=MARS PE=1 SV=2	1	18	18	18	8	1	7	12	7	9	8	1	7	12	7	9	8	1	7	12	7	9	26.1	26.1	26.1	101.11	900	900	0	73.966	15.3	3.1	12.4	21.3	13.3	16.8	754000000	107580000	7908400	182010000	182730000	102120000
O14980	O14980	10	10	10	Exportin-1	XPO1	Exportin-1 OS=Homo sapiens OX=9606 GN=XPO1 PE=1 SV=1	1	10	10	10	3	2	5	5	6	9	3	2	5	5	6	9	3	2	5	5	6	9	14.4	14.4	14.4	123.38	1071	1071	0	39.102	4.9	3.7	6.9	8.5	7.7	12	412560000	51015000	8969700	58021000	115720000	72784000
Q9H4A4	Q9H4A4	11	11	11	Aminopeptidase B	RNPEP	Aminopeptidase B OS=Homo sapiens OX=9606 GN=RNPEP PE=1 SV=2	1	11	11	11	7	0	4	7	8	7	7	0	4	7	8	7	7	0	4	7	8	7	29.7	29.7	29.7	72.595	650	650	0	63.661	18.8	0	8.6	20	20.6	18	361480000	35885000	0	24176000	41845000	121070000
P40616	P40616	3	3	3	ADP-ribosylation factor-like protein 1	ARL1	ADP-ribosylation factor-like protein 1 OS=Homo sapiens OX=9606 GN=ARL1 PE=1 SV=1	1	3	3	3	2	1	2	2	2	3	2	1	2	2	2	3	2	1	2	2	2	3	24.3	24.3	24.3	20.417	181	181	0	6.9322	12.7	5	12.7	12.7	12.7	24.3	109590000	22391000	871040	19892000	23893000	17903000
P18669;P15259;Q8N0Y7	P18669;P15259;Q8N0Y7	6;3;3	6;3;3	6;3;3	Phosphoglycerate mutase 1;Phosphoglycerate mutase 2;Probable phosphoglycerate mutase 4	PGAM1;PGAM2;PGAM4	Phosphoglycerate mutase 1 OS=Homo sapiens OX=9606 GN=PGAM1 PE=1 SV=2;Phosphoglycerate mutase 2 OS=Homo sapiens OX=9606 GN=PGAM2 PE=1 SV=3;Probable phosphoglycerate mutase 4 OS=Homo sapiens OX=9606 GN=PGAM4 PE=3 SV=1	3	6	6	6	3	1	5	5	5	6	3	1	5	5	5	6	3	1	5	5	5	6	34.3	34.3	34.3	28.804	254	254;253;254	0	26.347	17.7	8.3	26	26	26	34.3	435200000	43698000	5395800	119080000	67654000	89676000
Q13740	Q13740	7	7	7	CD166 antigen	ALCAM	CD166 antigen OS=Homo sapiens OX=9606 GN=ALCAM PE=1 SV=2	1	7	7	7	4	1	5	4	5	5	4	1	5	4	5	5	4	1	5	4	5	5	19.2	19.2	19.2	65.102	583	583	0	30.836	12.9	2.4	10.5	12.7	14.8	14.8	164460000	20668000	2168600	41019000	30673000	36750000
P24539	P24539	6	6	6	ATP synthase F(0) complex subunit B1, mitochondrial	ATP5F1	ATP synthase F(0) complex subunit B1, mitochondrial OS=Homo sapiens OX=9606 GN=ATP5PB PE=1 SV=2	1	6	6	6	5	1	4	5	4	5	5	1	4	5	4	5	5	1	4	5	4	5	27.7	27.7	27.7	28.908	256	256	0	34.112	21.1	5.9	21.5	24.6	21.5	24.6	508890000	72475000	5925900	127560000	87858000	112080000
Q14739	Q14739	6	6	6	Lamin-B receptor	LBR	Lamin-B receptor OS=Homo sapiens OX=9606 GN=LBR PE=1 SV=2	1	6	6	6	4	1	4	3	4	5	4	1	4	3	4	5	4	1	4	3	4	5	11.5	11.5	11.5	70.702	615	615	0	29.569	8.1	2.4	8.1	5.7	7.6	10.7	301160000	61216000	6282100	75381000	29529000	37770000
P59998	P59998	6	6	6	Actin-related protein 2/3 complex subunit 4	ARPC4	Actin-related protein 2/3 complex subunit 4 OS=Homo sapiens OX=9606 GN=ARPC4 PE=1 SV=3	1	6	6	6	6	1	6	6	6	6	6	1	6	6	6	6	6	1	6	6	6	6	41.1	41.1	41.1	19.667	168	168	0	17.367	41.1	6.5	41.1	41.1	41.1	41.1	464580000	80598000	4993800	107840000	83104000	95989000
Q9BVK6	Q9BVK6	6	6	5	Transmembrane emp24 domain-containing protein 9	TMED9	Transmembrane emp24 domain-containing protein 9 OS=Homo sapiens OX=9606 GN=TMED9 PE=1 SV=2	1	6	6	5	5	0	6	3	4	5	5	0	6	3	4	5	4	0	5	3	3	5	23	23	23	27.277	235	235	0	28.184	22.1	0	23	14.5	21.7	23	233670000	55714000	0	57020000	34599000	26822000
P61106	P61106	8	8	8	Ras-related protein Rab-14	RAB14	Ras-related protein Rab-14 OS=Homo sapiens OX=9606 GN=RAB14 PE=1 SV=4	1	8	8	8	4	0	4	5	7	6	4	0	4	5	7	6	4	0	4	5	7	6	48.8	48.8	48.8	23.897	215	215	0	24.399	31.6	0	31.6	36.7	43.3	36.3	295680000	44098000	0	51008000	52859000	74509000
Q99460	Q99460	15	15	15	26S proteasome non-ATPase regulatory subunit 1	PSMD1	26S proteasome non-ATPase regulatory subunit 1 OS=Homo sapiens OX=9606 GN=PSMD1 PE=1 SV=2	1	15	15	15	11	2	12	13	10	13	11	2	12	13	10	13	11	2	12	13	10	13	27.5	27.5	27.5	105.84	953	953	0	135.81	20.1	2.4	21.1	24.8	17.5	23	780840000	127400000	5394800	188070000	160910000	119290000
P30520	P30520	6	6	6	Adenylosuccinate synthetase isozyme 2	ADSS	Adenylosuccinate synthetase isozyme 2 OS=Homo sapiens OX=9606 GN=ADSS PE=1 SV=3	1	6	6	6	3	0	3	3	5	4	3	0	3	3	5	4	3	0	3	3	5	4	20	20	20	50.097	456	456	0	21.474	10.5	0	10.5	9.9	17.5	14.5	221230000	56976000	0	67803000	27821000	33803000
P09601	P09601	7	7	7	Heme oxygenase 1	HMOX1	Heme oxygenase 1 OS=Homo sapiens OX=9606 GN=HMOX1 PE=1 SV=1	1	7	7	7	2	1	6	3	3	5	2	1	6	3	3	5	2	1	6	3	3	5	31.2	31.2	31.2	32.818	288	288	0	28.757	8.3	8.3	26.7	13.2	13.2	21.5	293340000	17376000	15898000	164610000	30284000	24763000
P48643	P48643	8	8	8	T-complex protein 1 subunit epsilon	CCT5	T-complex protein 1 subunit epsilon OS=Homo sapiens OX=9606 GN=CCT5 PE=1 SV=1	1	8	8	8	2	0	5	5	6	4	2	0	5	5	6	4	2	0	5	5	6	4	21.4	21.4	21.4	59.67	541	541	0	52.25	3.7	0	14.4	14	14.6	9.8	198880000	20205000	0	64780000	44869000	42128000
P52788	P52788	12	12	12	Spermine synthase	SMS	Spermine synthase OS=Homo sapiens OX=9606 GN=SMS PE=1 SV=2	1	12	12	12	7	0	7	8	8	7	7	0	7	8	8	7	7	0	7	8	8	7	50.8	50.8	50.8	41.268	366	366	0	55.341	39.1	0	33.9	31.1	39.3	25.1	250070000	56106000	0	41830000	47224000	63632000
Q13155	Q13155	5	5	5	Aminoacyl tRNA synthase complex-interacting multifunctional protein 2	AIMP2	Aminoacyl tRNA synthase complex-interacting multifunctional protein 2 OS=Homo sapiens OX=9606 GN=AIMP2 PE=1 SV=2	1	5	5	5	5	1	3	4	3	5	5	1	3	4	3	5	5	1	3	4	3	5	24.7	24.7	24.7	35.348	320	320	0	36.416	24.7	8.1	17.8	16.6	13.8	24.7	274990000	68330000	4524300	38778000	50670000	48783000
P23284	P23284	10	10	10	Peptidyl-prolyl cis-trans isomerase B	PPIB	Peptidyl-prolyl cis-trans isomerase B OS=Homo sapiens OX=9606 GN=PPIB PE=1 SV=2	1	10	10	10	6	2	7	7	6	6	6	2	7	7	6	6	6	2	7	7	6	6	53.7	53.7	53.7	23.742	216	216	0	30.089	40.3	11.6	38.4	38.4	38.4	35.2	567710000	107250000	18440000	153450000	107630000	90487000
Q5VUA4	Q5VUA4	9	9	9	Zinc finger protein 318	ZNF318	Zinc finger protein 318 OS=Homo sapiens OX=9606 GN=ZNF318 PE=1 SV=2	1	9	9	9	5	0	7	3	4	4	5	0	7	3	4	4	5	0	7	3	4	4	7.2	7.2	7.2	251.11	2279	2279	0	23.043	5.1	0	4.7	3.6	4.1	2.7	155300000	34534000	0	47868000	21455000	18575000
Q15008	Q15008	10	10	10	26S proteasome non-ATPase regulatory subunit 6	PSMD6	26S proteasome non-ATPase regulatory subunit 6 OS=Homo sapiens OX=9606 GN=PSMD6 PE=1 SV=1	1	10	10	10	2	0	5	4	6	7	2	0	5	4	6	7	2	0	5	4	6	7	27.2	27.2	27.2	45.531	389	389	0	22.017	5.7	0	16.2	12.9	19.5	17.2	258800000	13549000	0	57321000	45636000	51630000
Q9H3N1	Q9H3N1	4	4	4	Thioredoxin-related transmembrane protein 1	TMX1	Thioredoxin-related transmembrane protein 1 OS=Homo sapiens OX=9606 GN=TMX1 PE=1 SV=1	1	4	4	4	2	1	3	2	3	2	2	1	3	2	3	2	2	1	3	2	3	2	17.1	17.1	17.1	31.791	280	280	0	28.26	8.9	4.6	13.2	8.9	12.9	8.9	287740000	52590000	5325500	61695000	40529000	73702000
Q9UJS0	Q9UJS0	13	13	11	Calcium-binding mitochondrial carrier protein Aralar2	SLC25A13	Calcium-binding mitochondrial carrier protein Aralar2 OS=Homo sapiens OX=9606 GN=SLC25A13 PE=1 SV=2	1	13	13	11	12	1	9	10	7	8	12	1	9	10	7	8	10	1	7	8	6	6	31.6	31.6	28.1	74.175	675	675	0	59.387	30.4	2.5	20.1	23	14.2	21.2	400690000	121560000	1201000	73157000	70115000	63681000
P52943	P52943	2	2	2	Cysteine-rich protein 2	CRIP2	Cysteine-rich protein 2 OS=Homo sapiens OX=9606 GN=CRIP2 PE=1 SV=1	1	2	2	2	2	0	2	2	2	2	2	0	2	2	2	2	2	0	2	2	2	2	16.8	16.8	16.8	22.492	208	208	0	8.8359	16.8	0	16.8	16.8	16.8	16.8	136450000	26792000	0	32063000	25330000	30347000
Q9UL46	Q9UL46	8	8	8	Proteasome activator complex subunit 2	PSME2	Proteasome activator complex subunit 2 OS=Homo sapiens OX=9606 GN=PSME2 PE=1 SV=4	1	8	8	8	5	1	5	5	6	6	5	1	5	5	6	6	5	1	5	5	6	6	42.3	42.3	42.3	27.401	239	239	0	53.635	24.3	5.4	25.5	25.5	30.1	36.4	827090000	161110000	1608900	80546000	83263000	343590000
P63241;Q6IS14;Q9GZV4	P63241;Q6IS14;Q9GZV4	11;9;8	11;9;8	11;9;8	Eukaryotic translation initiation factor 5A-1;Eukaryotic translation initiation factor 5A-1-like;Eukaryotic translation initiation factor 5A-2	EIF5A;EIF5AL1;EIF5A2	Eukaryotic translation initiation factor 5A-1 OS=Homo sapiens OX=9606 GN=EIF5A PE=1 SV=2;Eukaryotic translation initiation factor 5A-1-like OS=Homo sapiens OX=9606 GN=EIF5AL1 PE=2 SV=2;Eukaryotic translation initiation factor 5A-2 OS=Homo sapiens OX=9606 G	3	11	11	11	7	2	8	9	8	7	7	2	8	9	8	7	7	2	8	9	8	7	61.7	61.7	61.7	16.832	154	154;154;153	0	73.024	57.1	24.7	42.2	61.7	57.1	42.2	2651700000	342100000	54231000	585790000	504610000	614710000
O95292	O95292	9	8	8	Vesicle-associated membrane protein-associated protein B/C	VAPB	Vesicle-associated membrane protein-associated protein B/C OS=Homo sapiens OX=9606 GN=VAPB PE=1 SV=3	1	9	8	8	6	0	6	5	7	7	5	0	5	4	6	6	5	0	5	4	6	6	39.5	39.5	39.5	27.228	243	243	0	15.543	28.4	0	32.5	24.7	31.7	31.3	429330000	68142000	0	103440000	57253000	114650000
P04406;O14556	P04406	22;1	22;1	22;1	Glyceraldehyde-3-phosphate dehydrogenase	GAPDH	Glyceraldehyde-3-phosphate dehydrogenase OS=Homo sapiens OX=9606 GN=GAPDH PE=1 SV=3	2	22	22	22	19	10	17	16	17	16	19	10	17	16	17	16	19	10	17	16	17	16	72.5	72.5	72.5	36.053	335	335;408	0	239.44	63	37.6	57.6	62.4	55.8	48.1	10189000000	1426900000	197340000	2209000000	2032700000	2336200000
P23921	P23921	11	11	11	Ribonucleoside-diphosphate reductase large subunit	RRM1	Ribonucleoside-diphosphate reductase large subunit OS=Homo sapiens OX=9606 GN=RRM1 PE=1 SV=1	1	11	11	11	5	0	5	9	7	9	5	0	5	9	7	9	5	0	5	9	7	9	27	27	27	90.069	792	792	0	41.13	12.9	0	12	21.5	15.9	21.2	305410000	37112000	0	57173000	67196000	63714000
P62979;P62987;P0CG47;P0CG48	P62979;P62987;P0CG47;P0CG48	10;8;8;8	10;8;8;8	10;8;8;8	Ubiquitin-40S ribosomal protein S27a;Ubiquitin;40S ribosomal protein S27a;Ubiquitin-60S ribosomal protein L40;Ubiquitin;60S ribosomal protein L40;Polyubiquitin-B;Ubiquitin;Polyubiquitin-C;Ubiquitin	RPS27A;UBA52;UBB;UBC	Ubiquitin-40S ribosomal protein S27a OS=Homo sapiens OX=9606 GN=RPS27A PE=1 SV=2;Ubiquitin-60S ribosomal protein L40 OS=Homo sapiens OX=9606 GN=UBA52 PE=1 SV=2;Polyubiquitin-B OS=Homo sapiens OX=9606 GN=UBB PE=1 SV=1;Polyubiquitin-C OS=Homo sapiens OX=9606	4	10	10	10	5	3	7	6	9	8	5	3	7	6	9	8	5	3	7	6	9	8	55.8	55.8	55.8	17.965	156	156;128;229;685	0	66.304	40.4	23.1	51.9	51.9	55.8	55.8	1983500000	250810000	49498000	371240000	295480000	612810000
P08758	P08758	10	10	10	Annexin A5	ANXA5	Annexin A5 OS=Homo sapiens OX=9606 GN=ANXA5 PE=1 SV=2	1	10	10	10	6	5	6	7	10	9	6	5	6	7	10	9	6	5	6	7	10	9	38.4	38.4	38.4	35.936	320	320	0	78.975	21.9	21.9	19.7	31.9	38.4	35	851370000	100130000	25808000	148180000	141400000	230780000
O75915	O75915	3	3	3	PRA1 family protein 3	ARL6IP5	PRA1 family protein 3 OS=Homo sapiens OX=9606 GN=ARL6IP5 PE=1 SV=1	1	3	3	3	2	0	1	3	1	3	2	0	1	3	1	3	2	0	1	3	1	3	21.3	21.3	21.3	21.614	188	188	0	27.407	10.6	0	10.6	21.3	10.1	21.3	67437000	12794000	0	0	24461000	2735800
P0DMV9;P0DMV8	P0DMV9;P0DMV8	15;15	12;12	8;8	Heat shock 70 kDa protein 1B;Heat shock 70 kDa protein 1A	HSPA1B;HSPA1A	Heat shock 70 kDa protein 1B OS=Homo sapiens OX=9606 GN=HSPA1B PE=1 SV=1;Heat shock 70 kDa protein 1A OS=Homo sapiens OX=9606 GN=HSPA1A PE=1 SV=1	2	15	12	8	7	2	10	9	10	7	5	1	9	7	7	5	3	0	5	4	3	1	34.9	30.4	22.5	70.051	641	641;641	0	63.717	19.2	3.9	26.8	17.2	21.7	13.4	282650000	32029000	1862000	93239000	57886000	63018000
O14744	O14744	10	10	10	Protein arginine N-methyltransferase 5;Protein arginine N-methyltransferase 5, N-terminally processed	PRMT5	Protein arginine N-methyltransferase 5 OS=Homo sapiens OX=9606 GN=PRMT5 PE=1 SV=4	1	10	10	10	4	0	7	5	6	4	4	0	7	5	6	4	4	0	7	5	6	4	24.6	24.6	24.6	72.683	637	637	0	53.782	12.4	0	15.1	9.7	13.2	8.3	299230000	56788000	0	78166000	42911000	67515000
P17655	P17655	29	29	29	Calpain-2 catalytic subunit	CAPN2	Calpain-2 catalytic subunit OS=Homo sapiens OX=9606 GN=CAPN2 PE=1 SV=6	1	29	29	29	22	4	20	19	15	20	22	4	20	19	15	20	22	4	20	19	15	20	57.3	57.3	57.3	79.994	700	700	0	186.62	46.7	9.1	41.1	37.9	31.3	41.6	1590400000	342460000	16055000	343900000	267450000	252650000
Q9Y678	Q9Y678	10	7	7	Coatomer subunit gamma-1	COPG1	Coatomer subunit gamma-1 OS=Homo sapiens OX=9606 GN=COPG1 PE=1 SV=1	1	10	7	7	8	1	8	6	6	6	5	0	5	4	3	3	5	0	5	4	3	3	19.3	15.1	15.1	97.717	874	874	0	19.397	15	1.4	15	10.2	10.9	10.3	133140000	33905000	0	34713000	26873000	14662000
Q96FW1	Q96FW1	3	3	3	Ubiquitin thioesterase OTUB1	OTUB1	Ubiquitin thioesterase OTUB1 OS=Homo sapiens OX=9606 GN=OTUB1 PE=1 SV=2	1	3	3	3	1	0	2	3	0	2	1	0	2	3	0	2	1	0	2	3	0	2	10.3	10.3	10.3	31.284	271	271	0	5.5554	3.3	0	7	10.3	0	7	45457000	0	0	16543000	17103000	0
P20340;Q9NRW1;Q14964	P20340;Q9NRW1	6;4;1	6;4;1	6;4;1	Ras-related protein Rab-6A;Ras-related protein Rab-6B	RAB6A;RAB6B	Ras-related protein Rab-6A OS=Homo sapiens OX=9606 GN=RAB6A PE=1 SV=3;Ras-related protein Rab-6B OS=Homo sapiens OX=9606 GN=RAB6B PE=1 SV=1	3	6	6	6	3	1	5	3	3	4	3	1	5	3	3	4	3	1	5	3	3	4	32.7	32.7	32.7	23.593	208	208;208;217	0	29.976	16.8	5.3	26.9	17.8	17.8	20.7	506230000	85331000	17052000	124530000	83175000	92354000
Q9Y570	Q9Y570	2	2	2	Protein phosphatase methylesterase 1	PPME1	Protein phosphatase methylesterase 1 OS=Homo sapiens OX=9606 GN=PPME1 PE=1 SV=3	1	2	2	2	1	0	2	0	2	2	1	0	2	0	2	2	1	0	2	0	2	2	6	6	6	42.315	386	386	0	5.7247	2.8	0	6	0	6	6	48910000	4236800	0	19781000	0	13731000
Q9H0U4;Q92928	Q9H0U4	11;5	6;3	6;3	Ras-related protein Rab-1B	RAB1B	Ras-related protein Rab-1B OS=Homo sapiens OX=9606 GN=RAB1B PE=1 SV=1	2	11	6	6	10	2	11	8	8	10	5	0	6	5	4	5	5	0	6	5	4	5	70.6	43.8	43.8	22.171	201	201;201	0	24.366	70.1	13.4	70.6	58.2	57.2	70.1	268170000	57144000	0	63625000	48907000	45673000
Q9Y6C9	Q9Y6C9	6	6	6	Mitochondrial carrier homolog 2	MTCH2	Mitochondrial carrier homolog 2 OS=Homo sapiens OX=9606 GN=MTCH2 PE=1 SV=1	1	6	6	6	5	0	4	6	6	6	5	0	4	6	6	6	5	0	4	6	6	6	23.8	23.8	23.8	33.331	303	303	0	26.62	16.8	0	16.8	23.8	23.8	23.8	329090000	62945000	0	53008000	66702000	69653000
P06703	P06703	6	6	6	Protein S100-A6	S100A6	Protein S100-A6 OS=Homo sapiens OX=9606 GN=S100A6 PE=1 SV=1	1	6	6	6	3	2	4	6	5	4	3	2	4	6	5	4	3	2	4	6	5	4	26.7	26.7	26.7	10.18	90	90	0	16.727	25.6	18.9	22.2	26.7	25.6	25.6	1583400000	174830000	104490000	313940000	389340000	320280000
P35998	P35998	13	13	13	26S protease regulatory subunit 7	PSMC2	26S proteasome regulatory subunit 7 OS=Homo sapiens OX=9606 GN=PSMC2 PE=1 SV=3	1	13	13	13	6	1	12	7	8	7	6	1	12	7	8	7	6	1	12	7	8	7	47.8	47.8	47.8	48.633	433	433	0	54.401	26.8	5.1	47.8	27.5	36.5	33.9	372250000	45062000	2607500	147220000	51886000	74888000
P41091;Q2VIR3	P41091;Q2VIR3	15;12	15;12	15;12	Eukaryotic translation initiation factor 2 subunit 3;Putative eukaryotic translation initiation factor 2 subunit 3-like protein	EIF2S3;EIF2S3L	Eukaryotic translation initiation factor 2 subunit 3 OS=Homo sapiens OX=9606 GN=EIF2S3 PE=1 SV=3;Eukaryotic translation initiation factor 2 subunit 3B OS=Homo sapiens OX=9606 GN=EIF2S3B PE=2 SV=2	2	15	15	15	12	1	13	13	14	13	12	1	13	13	14	13	12	1	13	13	14	13	41.3	41.3	41.3	51.109	472	472;472	0	207.99	37.5	5.3	38.3	36.9	39.8	36	1399400000	266350000	6859000	357870000	224690000	274090000
P30838	P30838	16	16	15	Aldehyde dehydrogenase, dimeric NADP-preferring	ALDH3A1	Aldehyde dehydrogenase, dimeric NADP-preferring OS=Homo sapiens OX=9606 GN=ALDH3A1 PE=1 SV=3	1	16	16	15	13	4	11	15	14	12	13	4	11	15	14	12	12	4	10	14	13	11	54.7	54.7	52.1	50.394	453	453	0	124.94	47.7	18.8	36.2	52.1	43.9	37.1	2136900000	347920000	38657000	375620000	468700000	499100000
O75396	O75396	5	5	5	Vesicle-trafficking protein SEC22b	SEC22B	Vesicle-trafficking protein SEC22b OS=Homo sapiens OX=9606 GN=SEC22B PE=1 SV=4	1	5	5	5	5	1	3	5	5	4	5	1	3	5	5	4	5	1	3	5	5	4	38.1	38.1	38.1	24.593	215	215	0	128.5	38.1	10.2	30.2	38.1	38.1	34	249210000	48263000	3437700	48852000	50569000	59794000
P49257	P49257	5	5	5	Protein ERGIC-53	LMAN1	Protein ERGIC-53 OS=Homo sapiens OX=9606 GN=LMAN1 PE=1 SV=2	1	5	5	5	4	0	2	5	4	3	4	0	2	5	4	3	4	0	2	5	4	3	17.8	17.8	17.8	57.548	510	510	0	45.563	16.1	0	3.9	17.8	15.7	10.2	179230000	47125000	0	19914000	44856000	33545000
P14324	P14324	8	8	8	Farnesyl pyrophosphate synthase	FDPS	Farnesyl pyrophosphate synthase OS=Homo sapiens OX=9606 GN=FDPS PE=1 SV=4	1	8	8	8	7	2	6	7	8	8	7	2	6	7	8	8	7	2	6	7	8	8	22	22	22	48.275	419	419	0	32.599	22	7.2	17.2	22	22	22	673170000	99614000	11894000	145970000	98961000	141580000
P00492	P00492	7	7	7	Hypoxanthine-guanine phosphoribosyltransferase	HPRT1	Hypoxanthine-guanine phosphoribosyltransferase OS=Homo sapiens OX=9606 GN=HPRT1 PE=1 SV=2	1	7	7	7	2	1	5	5	4	4	2	1	5	5	4	4	2	1	5	5	4	4	46.3	46.3	46.3	24.579	218	218	0	18.992	18.3	6	36.2	26.6	20.6	21.1	170330000	16540000	3391900	27686000	34814000	37279000
Q68CZ2;Q9HBL0	Q68CZ2	37;1	37;1	36;0	Tensin-3	TNS3	Tensin-3 OS=Homo sapiens OX=9606 GN=TNS3 PE=1 SV=2	2	37	37	36	26	0	26	30	25	25	26	0	26	30	25	25	25	0	25	29	24	24	49.9	49.9	48.9	155.26	1445	1445;1735	0	323.31	38.3	0	35.1	42.4	37.4	37.1	2009500000	408860000	0	429620000	365110000	424510000
P53618	P53618	13	13	13	Coatomer subunit beta	COPB1	Coatomer subunit beta OS=Homo sapiens OX=9606 GN=COPB1 PE=1 SV=3	1	13	13	13	9	1	8	10	6	6	9	1	8	10	6	6	9	1	8	10	6	6	24.1	24.1	24.1	107.14	953	953	0	78.786	16.4	1.4	16.5	20	11.3	11	402480000	89103000	2102300	98228000	83282000	62235000
P06493;Q00535;P11802;P50750;Q96Q40;O94921;Q07002;Q00536;Q00537;Q14004	P06493	10;1;1;1;1;1;1;1;1;1	10;1;1;1;1;1;1;1;1;1	8;0;0;0;0;0;0;0;0;0	Cyclin-dependent kinase 1	CDK1	Cyclin-dependent kinase 1 OS=Homo sapiens OX=9606 GN=CDK1 PE=1 SV=3	10	10	10	8	8	0	7	9	7	8	8	0	7	9	7	8	6	0	6	7	6	7	38.4	38.4	32	34.095	297	297;292;303;372;435;469;474;496;523;1512	0	48.188	32.3	0	29.6	35.4	29.6	29.3	551030000	122220000	0	130080000	100670000	107650000
Q10471	Q10471	7	7	7	Polypeptide N-acetylgalactosaminyltransferase 2;Polypeptide N-acetylgalactosaminyltransferase 2 soluble form	GALNT2	Polypeptide N-acetylgalactosaminyltransferase 2 OS=Homo sapiens OX=9606 GN=GALNT2 PE=1 SV=1	1	7	7	7	5	0	5	4	5	5	5	0	5	4	5	5	5	0	5	4	5	5	15.6	15.6	15.6	64.732	571	571	0	15.591	12.1	0	10.2	8.1	10.2	10.2	309560000	57154000	0	88889000	38065000	69289000
O75131	O75131	11	11	11	Copine-3	CPNE3	Copine-3 OS=Homo sapiens OX=9606 GN=CPNE3 PE=1 SV=1	1	11	11	11	5	1	7	6	7	8	5	1	7	6	7	8	5	1	7	6	7	8	32.8	32.8	32.8	60.13	537	537	0	84.176	15.5	3.4	20.1	17.5	19.4	26.3	385300000	52749000	2854200	100550000	56138000	71432000
P30566	P30566	4	4	4	Adenylosuccinate lyase	ADSL	Adenylosuccinate lyase OS=Homo sapiens OX=9606 GN=ADSL PE=1 SV=2	1	4	4	4	2	0	3	3	2	3	2	0	3	3	2	3	2	0	3	3	2	3	12	12	12	54.889	484	484	0	18.333	7.4	0	8.3	12	6	8.3	95950000	12281000	0	25303000	18057000	13785000
P43243	P43243	8	8	8	Matrin-3	MATR3	Matrin-3 OS=Homo sapiens OX=9606 GN=MATR3 PE=1 SV=2	1	8	8	8	4	0	6	4	4	6	4	0	6	4	4	6	4	0	6	4	4	6	15.2	15.2	15.2	94.622	847	847	0	20.214	8.5	0	11.2	6.6	7.9	11.9	182610000	32327000	0	55116000	28610000	25909000
P40227;Q92526	P40227	6;2	6;2	6;2	T-complex protein 1 subunit zeta	CCT6A	T-complex protein 1 subunit zeta OS=Homo sapiens OX=9606 GN=CCT6A PE=1 SV=3	2	6	6	6	3	0	5	5	4	5	3	0	5	5	4	5	3	0	5	5	4	5	13.9	13.9	13.9	58.024	531	531;530	0	26.42	7.2	0	11.7	10.7	8.3	10.7	160860000	20270000	0	54006000	31974000	25637000
P53680	P53680	3	3	3	AP-2 complex subunit sigma	AP2S1	AP-2 complex subunit sigma OS=Homo sapiens OX=9606 GN=AP2S1 PE=1 SV=2	1	3	3	3	2	0	3	2	2	2	2	0	3	2	2	2	2	0	3	2	2	2	19.7	19.7	19.7	17.018	142	142	0	4.0336	11.3	0	19.7	11.3	11.3	13.4	99335000	16381000	0	27326000	16599000	17315000
P06737;P11217	P06737;P11217	9;6	3;0	3;0	Glycogen phosphorylase, liver form;Glycogen phosphorylase, muscle form	PYGL;PYGM	Glycogen phosphorylase, liver form OS=Homo sapiens OX=9606 GN=PYGL PE=1 SV=4;Glycogen phosphorylase, muscle form OS=Homo sapiens OX=9606 GN=PYGM PE=1 SV=6	2	9	3	3	7	2	9	6	5	8	3	0	3	2	2	3	3	0	3	2	2	3	12	5.5	5.5	97.147	847	847;842	0	23.77	10.3	1.8	12	9.2	5.3	10	129970000	29537000	0	36986000	14697000	22416000
P29401	P29401	44	44	44	Transketolase	TKT	Transketolase OS=Homo sapiens OX=9606 GN=TKT PE=1 SV=3	1	44	44	44	37	20	34	39	38	37	37	20	34	39	38	37	37	20	34	39	38	37	73.5	73.5	73.5	67.877	623	623	0	323.31	70.1	45.6	61.3	71.7	65.8	67.4	24547000000	3826700000	777540000	4393900000	5108500000	5493600000
P49750	P49750	18	18	18	YLP motif-containing protein 1	YLPM1	YLP motif-containing protein 1 OS=Homo sapiens OX=9606 GN=YLPM1 PE=1 SV=4	1	18	18	18	12	1	12	6	8	11	12	1	12	6	8	11	12	1	12	6	8	11	14.6	14.6	14.6	241.64	2146	2146	0	85.031	10	0.8	9.2	5.1	6.8	9.4	673850000	137370000	2555100	211660000	72895000	103660000
Q9NSD9	Q9NSD9	10	10	10	Phenylalanine--tRNA ligase beta subunit	FARSB	Phenylalanine--tRNA ligase beta subunit OS=Homo sapiens OX=9606 GN=FARSB PE=1 SV=3	1	10	10	10	4	1	6	7	6	7	4	1	6	7	6	7	4	1	6	7	6	7	20.5	20.5	20.5	66.115	589	589	0	20.637	9	3.1	13.1	15.4	12.2	14.9	219280000	38318000	2553200	39120000	53595000	39286000
P30153;P30154	P30153	13;3	13;3	13;3	Serine/threonine-protein phosphatase 2A 65 kDa regulatory subunit A alpha isoform	PPP2R1A	Serine/threonine-protein phosphatase 2A 65 kDa regulatory subunit A alpha isoform OS=Homo sapiens OX=9606 GN=PPP2R1A PE=1 SV=4	2	13	13	13	6	2	5	4	9	12	6	2	5	4	9	12	6	2	5	4	9	12	26.1	26.1	26.1	65.308	589	589;601	0	30.717	12.9	5.6	11	9	16.8	25	781050000	116810000	27946000	146560000	121800000	167330000
Q00610;P53675	Q00610	66;16	66;16	66;16	Clathrin heavy chain 1	CLTC	Clathrin heavy chain 1 OS=Homo sapiens OX=9606 GN=CLTC PE=1 SV=5	2	66	66	66	50	14	42	52	44	44	50	14	42	52	44	44	50	14	42	52	44	44	45.3	45.3	45.3	191.61	1675	1675;1640	0	323.31	39.2	14.7	32.3	36.5	31.3	34.1	7309800000	1278900000	174590000	1549500000	1429800000	1308100000
P61160	P61160	11	11	11	Actin-related protein 2	ACTR2	Actin-related protein 2 OS=Homo sapiens OX=9606 GN=ACTR2 PE=1 SV=1	1	11	11	11	8	2	9	10	9	9	8	2	9	10	9	9	8	2	9	10	9	9	39.8	39.8	39.8	44.76	394	394	0	86.5	31.5	10.7	34.8	35.3	30.2	33.5	763750000	150590000	12605000	152350000	160830000	145290000
Q9Y3E5	Q9Y3E5	3	3	3	Peptidyl-tRNA hydrolase 2, mitochondrial	PTRH2	Peptidyl-tRNA hydrolase 2, mitochondrial OS=Homo sapiens OX=9606 GN=PTRH2 PE=1 SV=1	1	3	3	3	2	1	2	2	3	1	2	1	2	2	3	1	2	1	2	2	3	1	34.6	34.6	34.6	19.193	179	179	0	13.601	24	16.2	24	24	34.6	16.2	280430000	55930000	4844500	54300000	62164000	87216000
P51648	P51648	12	11	11	Fatty aldehyde dehydrogenase	ALDH3A2	Fatty aldehyde dehydrogenase OS=Homo sapiens OX=9606 GN=ALDH3A2 PE=1 SV=1	1	12	11	11	7	0	8	4	6	4	6	0	7	3	5	3	6	0	7	3	5	3	28.9	26.4	26.4	54.847	485	485	0	45.005	20.2	0	17.5	10.3	13.6	10.3	233630000	81644000	0	69583000	26300000	39314000
Q96RQ3	Q96RQ3	44	44	44	Methylcrotonoyl-CoA carboxylase subunit alpha, mitochondrial	MCCC1	Methylcrotonoyl-CoA carboxylase subunit alpha, mitochondrial OS=Homo sapiens OX=9606 GN=MCCC1 PE=1 SV=3	1	44	44	44	38	30	32	41	40	38	38	30	32	41	40	38	38	30	32	41	40	38	60.7	60.7	60.7	80.472	725	725	0	323.31	53.9	52.8	54.6	57	55.4	54.9	20950000000	4269800000	758840000	2222400000	4262200000	4860400000
Q92945	Q92945	12	12	11	Far upstream element-binding protein 2	KHSRP	Far upstream element-binding protein 2 OS=Homo sapiens OX=9606 GN=KHSRP PE=1 SV=4	1	12	12	11	7	0	12	6	4	8	7	0	12	6	4	8	7	0	11	6	4	8	22.2	22.2	21.1	73.114	711	711	0	46.531	13.9	0	22.2	11.1	7.6	16.7	371890000	72026000	0	147430000	44206000	37756000
Q06210;O94808	Q06210	8;2	8;2	8;2	Glutamine--fructose-6-phosphate aminotransferase [isomerizing] 1	GFPT1	Glutamine--fructose-6-phosphate aminotransferase [isomerizing] 1 OS=Homo sapiens OX=9606 GN=GFPT1 PE=1 SV=3	2	8	8	8	2	0	5	4	6	6	2	0	5	4	6	6	2	0	5	4	6	6	15.2	15.2	15.2	78.806	699	699;682	0	33.222	4.1	0	10.4	7.7	11.4	11.9	196970000	17425000	0	44187000	39039000	31023000
P07195;P07864	P07195	24;1	22;0	22;0	L-lactate dehydrogenase B chain	LDHB	L-lactate dehydrogenase B chain OS=Homo sapiens OX=9606 GN=LDHB PE=1 SV=2	2	24	22	22	18	10	18	20	21	20	16	8	16	18	19	18	16	8	16	18	19	18	61.1	57.2	57.2	36.638	334	334;332	0	288.95	53.3	37.4	53	53.6	53.6	58.7	7247100000	1136600000	257230000	1545900000	1394700000	1502600000
P00352;P05091;P47895;P30837;O94788	P00352	36;4;2;2;2	36;4;2;2;2	36;4;2;2;2	Retinal dehydrogenase 1	ALDH1A1	Retinal dehydrogenase 1 OS=Homo sapiens OX=9606 GN=ALDH1A1 PE=1 SV=2	5	36	36	36	31	21	29	33	33	33	31	21	29	33	33	33	31	21	29	33	33	33	69.3	69.3	69.3	54.861	501	501;517;512;517;518	0	323.31	62.5	50.3	61.3	69.3	62.7	62.7	18439000000	2791800000	641760000	3051200000	3839500000	4247500000
Q13509	Q13509	16	4	3	Tubulin beta-3 chain	TUBB3	Tubulin beta-3 chain OS=Homo sapiens OX=9606 GN=TUBB3 PE=1 SV=2	1	16	4	3	10	7	12	11	12	12	2	0	3	1	3	2	1	0	2	1	2	1	38.4	15.1	13.1	50.432	450	450	0	17.139	25.6	18.9	34	31.6	29.6	28	140940000	19325000	0	44918000	9816200	35568000
P61019;Q8WUD1	P61019	9;4	9;4	9;4	Ras-related protein Rab-2A	RAB2A	Ras-related protein Rab-2A OS=Homo sapiens OX=9606 GN=RAB2A PE=1 SV=1	2	9	9	9	5	0	7	5	3	5	5	0	7	5	3	5	5	0	7	5	3	5	51.9	51.9	51.9	23.545	212	212;216	0	85.481	31.1	0	40.1	31.1	17.9	31.1	201880000	41228000	0	59604000	38620000	22739000
O00232	O00232	15	15	15	26S proteasome non-ATPase regulatory subunit 12	PSMD12	26S proteasome non-ATPase regulatory subunit 12 OS=Homo sapiens OX=9606 GN=PSMD12 PE=1 SV=3	1	15	15	15	7	2	10	10	9	10	7	2	10	10	9	10	7	2	10	10	9	10	43	43	43	52.904	456	456	0	50.326	20.6	5.9	24.8	34.2	25.2	27.4	452740000	58191000	5141100	101950000	79461000	101200000
P04844	P04844	10	10	10	Dolichyl-diphosphooligosaccharide--protein glycosyltransferase subunit 2	RPN2	Dolichyl-diphosphooligosaccharide--protein glycosyltransferase subunit 2 OS=Homo sapiens OX=9606 GN=RPN2 PE=1 SV=3	1	10	10	10	7	3	7	8	5	4	7	3	7	8	5	4	7	3	7	8	5	4	29.5	29.5	29.5	69.283	631	631	0	134.09	21.6	11.3	21.6	26.5	14.4	13.9	591170000	110230000	26395000	115070000	143400000	102320000
P63010;Q10567	P63010;Q10567	10;5	10;5	10;5	AP-2 complex subunit beta;AP-1 complex subunit beta-1	AP2B1;AP1B1	AP-2 complex subunit beta OS=Homo sapiens OX=9606 GN=AP2B1 PE=1 SV=1;AP-1 complex subunit beta-1 OS=Homo sapiens OX=9606 GN=AP1B1 PE=1 SV=2	2	10	10	10	4	0	5	6	5	8	4	0	5	6	5	8	4	0	5	6	5	8	11.8	11.8	11.8	104.55	937	937;949	0	14.777	5.4	0	5.2	6.1	6.1	9.1	290580000	37339000	0	106650000	40964000	48241000
O95573	O95573	12	12	10	Long-chain-fatty-acid--CoA ligase 3	ACSL3	Long-chain-fatty-acid--CoA ligase 3 OS=Homo sapiens OX=9606 GN=ACSL3 PE=1 SV=3	1	12	12	10	6	0	7	7	5	9	6	0	7	7	5	9	5	0	5	5	3	7	21	21	18.2	80.419	720	720	0	34.161	13.1	0	12.8	12.8	8.6	16.8	319100000	52577000	0	79287000	51988000	52339000
O15344	O15344	6	6	6	E3 ubiquitin-protein ligase Midline-1	MID1	E3 ubiquitin-protein ligase Midline-1 OS=Homo sapiens OX=9606 GN=MID1 PE=1 SV=1	1	6	6	6	4	0	3	3	3	4	4	0	3	3	3	4	4	0	3	3	3	4	12.7	12.7	12.7	75.25	667	667	0	16.308	8.4	0	4.5	5.2	5.2	8.1	169500000	35349000	0	40010000	21249000	34456000
O75643	O75643	9	9	9	U5 small nuclear ribonucleoprotein 200 kDa helicase	SNRNP200	U5 small nuclear ribonucleoprotein 200 kDa helicase OS=Homo sapiens OX=9606 GN=SNRNP200 PE=1 SV=2	1	9	9	9	7	0	5	3	4	5	7	0	5	3	4	5	7	0	5	3	4	5	6.7	6.7	6.7	244.5	2136	2136	0	19.578	5.5	0	3.2	1.8	2.8	3.5	161870000	37624000	0	36032000	22114000	28970000
P60842;Q14240	P60842	18;8	18;8	17;7	Eukaryotic initiation factor 4A-I	EIF4A1	Eukaryotic initiation factor 4A-I OS=Homo sapiens OX=9606 GN=EIF4A1 PE=1 SV=1	2	18	18	17	12	5	15	13	15	14	12	5	15	13	15	14	11	4	14	12	14	13	53.4	53.4	49.5	46.153	406	406;407	0	73.762	38.4	19.5	47.5	44.3	47.3	41.4	2050600000	277260000	51733000	540890000	360140000	439270000
P05165	P05165	57	57	57	Propionyl-CoA carboxylase alpha chain, mitochondrial	PCCA	Propionyl-CoA carboxylase alpha chain, mitochondrial OS=Homo sapiens OX=9606 GN=PCCA PE=1 SV=4	1	57	57	57	48	29	40	54	44	48	48	29	40	54	44	48	48	29	40	54	44	48	70.2	70.2	70.2	80.058	728	728	0	323.31	67.9	49.2	63.6	69.2	67	66.6	27384000000	6168700000	1276700000	2827000000	5465500000	5580500000
O75436	O75436	5	5	5	Vacuolar protein sorting-associated protein 26A	VPS26A	Vacuolar protein sorting-associated protein 26A OS=Homo sapiens OX=9606 GN=VPS26A PE=1 SV=2	1	5	5	5	3	0	4	4	5	4	3	0	4	4	5	4	3	0	4	4	5	4	19.6	19.6	19.6	38.169	327	327	0	14.44	13.1	0	15.3	17.1	19.6	15.3	164400000	30274000	0	35495000	31391000	31982000
P11142;P54652	P11142	28;12	28;12	22;6	Heat shock cognate 71 kDa protein	HSPA8	Heat shock cognate 71 kDa protein OS=Homo sapiens OX=9606 GN=HSPA8 PE=1 SV=1	2	28	28	22	20	10	23	26	25	21	20	10	23	26	25	21	16	8	19	21	20	18	45.7	45.7	39.2	70.897	646	646;639	0	292.76	38.1	24.8	42.1	44.3	42.4	38.9	3346100000	418810000	100700000	772370000	683650000	750630000
Q9BSJ8	Q9BSJ8	12	12	12	Extended synaptotagmin-1	ESYT1	Extended synaptotagmin-1 OS=Homo sapiens OX=9606 GN=ESYT1 PE=1 SV=1	1	12	12	12	7	0	9	9	9	9	7	0	9	9	9	9	7	0	9	9	9	9	17.6	17.6	17.6	122.85	1104	1104	0	57.662	9.8	0	13	13.4	13.5	14.6	377170000	74272000	0	99750000	74638000	65934000
Q9Y6E2	Q9Y6E2	6	6	6	Basic leucine zipper and W2 domain-containing protein 2	BZW2	Basic leucine zipper and W2 domain-containing protein 2 OS=Homo sapiens OX=9606 GN=BZW2 PE=1 SV=1	1	6	6	6	2	1	4	5	2	2	2	1	4	5	2	2	2	1	4	5	2	2	21.5	21.5	21.5	48.162	419	419	0	17.872	5.7	3.6	14.6	18.9	8.6	5.7	117760000	19854000	3242600	37641000	28929000	13861000
P13010	P13010	28	28	28	X-ray repair cross-complementing protein 5	XRCC5	X-ray repair cross-complementing protein 5 OS=Homo sapiens OX=9606 GN=XRCC5 PE=1 SV=3	1	28	28	28	14	6	18	20	18	18	14	6	18	20	18	18	14	6	18	20	18	18	49.7	49.7	49.7	82.704	732	732	0	114.76	30.7	11.6	37.7	36.2	26.4	29.1	1373200000	246780000	31968000	261130000	274030000	294780000
P42166	P42166	27	27	15	Lamina-associated polypeptide 2, isoform alpha;Thymopoietin;Thymopentin	TMPO	Lamina-associated polypeptide 2, isoform alpha OS=Homo sapiens OX=9606 GN=TMPO PE=1 SV=2	1	27	27	15	21	4	27	14	12	12	21	4	27	14	12	12	10	0	15	2	1	0	53.2	53.2	33.3	75.491	694	694	0	243.51	45.7	6.8	53.2	23.6	20.2	19.9	3756200000	658670000	92261000	927790000	610110000	712360000
Q16719	Q16719	14	14	14	Kynureninase	KYNU	Kynureninase OS=Homo sapiens OX=9606 GN=KYNU PE=1 SV=1	1	14	14	14	12	7	11	14	9	13	12	7	11	14	9	13	12	7	11	14	9	13	46.7	46.7	46.7	52.351	465	465	0	172.36	42.2	26.7	38.3	46.7	31	43.9	4136000000	601310000	206300000	816580000	896140000	844120000
P10620	P10620	5	5	5	Microsomal glutathione S-transferase 1	MGST1	Microsomal glutathione S-transferase 1 OS=Homo sapiens OX=9606 GN=MGST1 PE=1 SV=1	1	5	5	5	4	0	4	4	4	5	4	0	4	4	4	5	4	0	4	4	4	5	20.6	20.6	20.6	17.598	155	155	0	30.174	20	0	20	20	20	20.6	442920000	98556000	0	98825000	72447000	67957000
O95373;O15397	O95373	16;1	16;1	16;1	Importin-7	IPO7	Importin-7 OS=Homo sapiens OX=9606 GN=IPO7 PE=1 SV=1	2	16	16	16	8	1	9	10	10	10	8	1	9	10	10	10	8	1	9	10	10	10	18.5	18.5	18.5	119.52	1038	1038;1037	0	131.98	9.6	1.5	11.5	12.3	14.3	11.8	822280000	140140000	1386700	158040000	200390000	175130000
Q9NQW7;O00462	Q9NQW7	4;1	4;1	4;1	Xaa-Pro aminopeptidase 1	XPNPEP1	Xaa-Pro aminopeptidase 1 OS=Homo sapiens OX=9606 GN=XPNPEP1 PE=1 SV=3	2	4	4	4	2	0	3	2	2	2	2	0	3	2	2	2	2	0	3	2	2	2	9.5	9.5	9.5	69.917	623	623;879	0	7.7027	4.8	0	8.3	4.8	4.8	3.4	42562000	7213400	0	11232000	6991700	8733500
P47897	P47897	11	11	11	Glutamine--tRNA ligase	QARS	Glutamine--tRNA ligase OS=Homo sapiens OX=9606 GN=QARS PE=1 SV=1	1	11	11	11	8	1	7	6	6	9	8	1	7	6	6	9	8	1	7	6	6	9	20.4	20.4	20.4	87.798	775	775	0	30.962	14.3	1.9	11	11.7	10.6	14.7	316460000	70878000	3459100	73450000	49468000	55089000
Q14847	Q14847	13	13	13	LIM and SH3 domain protein 1	LASP1	LIM and SH3 domain protein 1 OS=Homo sapiens OX=9606 GN=LASP1 PE=1 SV=2	1	13	13	13	8	5	11	9	10	12	8	5	11	9	10	12	8	5	11	9	10	12	43.7	43.7	43.7	29.717	261	261	0	120.29	32.6	24.1	40.6	35.2	40.2	41	2504900000	275330000	59174000	671370000	389330000	515380000
P42167	P42167	22	10	10	Lamina-associated polypeptide 2, isoforms beta/gamma;Thymopoietin;Thymopentin	TMPO	Lamina-associated polypeptide 2, isoforms beta/gamma OS=Homo sapiens OX=9606 GN=TMPO PE=1 SV=2	1	22	10	10	16	9	21	20	20	20	5	5	9	8	9	8	5	5	9	8	9	8	58.8	28.4	28.4	50.67	454	454	0	97.948	49.8	33	58.8	57	55.3	53.5	2065500000	249470000	77319000	422130000	366170000	561570000
P07900;Q14568;Q58FG0;Q58FG1	P07900	42;6;4;2	28;1;1;1	28;1;1;1	Heat shock protein HSP 90-alpha	HSP90AA1	Heat shock protein HSP 90-alpha OS=Homo sapiens OX=9606 GN=HSP90AA1 PE=1 SV=5	4	42	28	28	29	14	30	32	30	33	21	7	19	22	19	21	21	7	19	22	19	21	55.6	42.1	42.1	84.659	732	732;343;334;418	0	225.41	50.8	25.1	48.4	49.7	43.3	47.5	4029100000	618870000	116000000	806540000	792970000	880460000
P35606	P35606	17	17	17	Coatomer subunit beta	COPB2	Coatomer subunit beta OS=Homo sapiens OX=9606 GN=COPB2 PE=1 SV=2	1	17	17	17	11	2	13	12	14	16	11	2	13	12	14	16	11	2	13	12	14	16	28.8	28.8	28.8	102.49	906	906	0	179.29	20.4	3.1	22.7	20.3	23.6	24.9	913700000	114800000	2563600	258970000	93845000	195310000
P60660;P14649	P60660	3;1	3;1	3;1	Myosin light polypeptide 6	MYL6	Myosin light polypeptide 6 OS=Homo sapiens OX=9606 GN=MYL6 PE=1 SV=2	2	3	3	3	2	0	3	3	1	3	2	0	3	3	1	3	2	0	3	3	1	3	25.2	25.2	25.2	16.93	151	151;208	0	6.2055	16.6	0	25.2	25.2	8.6	25.2	138860000	14722000	0	39633000	34119000	14273000
P78371	P78371	8	8	8	T-complex protein 1 subunit beta	CCT2	T-complex protein 1 subunit beta OS=Homo sapiens OX=9606 GN=CCT2 PE=1 SV=4	1	8	8	8	5	0	6	4	5	5	5	0	6	4	5	5	5	0	6	4	5	5	24.3	24.3	24.3	57.488	535	535	0	21.211	15.9	0	19.6	11.8	14.2	15.1	172850000	25771000	0	49815000	29109000	36495000
P50395	P50395	20	20	13	Rab GDP dissociation inhibitor beta	GDI2	Rab GDP dissociation inhibitor beta OS=Homo sapiens OX=9606 GN=GDI2 PE=1 SV=2	1	20	20	13	12	2	16	13	14	14	12	2	16	13	14	14	8	1	9	8	9	8	62.5	62.5	47	50.663	445	445	0	101.02	41.6	9.7	52.1	44	46.1	45.4	1059300000	192540000	18250000	266540000	191160000	209290000
Q15029	Q15029	14	12	12	116 kDa U5 small nuclear ribonucleoprotein component	EFTUD2	116 kDa U5 small nuclear ribonucleoprotein component OS=Homo sapiens OX=9606 GN=EFTUD2 PE=1 SV=1	1	14	12	12	8	0	10	9	4	8	7	0	8	8	3	7	7	0	8	8	3	7	21.9	20.8	20.8	109.43	972	972	0	41.394	11.8	0	12.6	15.6	4.6	12.6	244920000	52417000	0	69576000	45704000	27701000
P63261	P63261	35	35	2	Actin, cytoplasmic 2;Actin, cytoplasmic 2, N-terminally processed	ACTG1	Actin, cytoplasmic 2 OS=Homo sapiens OX=9606 GN=ACTG1 PE=1 SV=1	1	35	35	2	30	23	31	30	31	33	30	23	31	30	31	33	1	2	1	1	1	2	78.4	78.4	4.8	41.792	375	375	0	323.31	76.3	74.9	78.1	77.6	77.6	78.4	90144000000	13272000000	3643100000	16166000000	16363000000	20370000000
Q15393	Q15393	21	21	21	Splicing factor 3B subunit 3	SF3B3	Splicing factor 3B subunit 3 OS=Homo sapiens OX=9606 GN=SF3B3 PE=1 SV=4	1	21	21	21	12	1	15	10	13	15	12	1	15	10	13	15	12	1	15	10	13	15	24.4	24.4	24.4	135.58	1217	1217	0	81.996	15.9	1	17.7	13.4	15	16.6	554140000	123520000	2753100	129810000	86347000	107540000
P13797;P13796	P13797	21;3	21;3	19;3	Plastin-3	PLS3	Plastin-3 OS=Homo sapiens OX=9606 GN=PLS3 PE=1 SV=4	2	21	21	19	12	3	16	18	16	16	12	3	16	18	16	16	10	3	14	16	14	14	44.8	44.8	40.6	70.81	630	630;627	0	135.34	22.9	8.4	35.6	42.9	36.3	35.2	1749700000	241960000	53942000	378020000	343400000	356230000
P22102	P22102	11	11	11	Trifunctional purine biosynthetic protein adenosine-3;Phosphoribosylamine--glycine ligase;Phosphoribosylformylglycinamidine cyclo-ligase;Phosphoribosylglycinamide formyltransferase	GART	Trifunctional purine biosynthetic protein adenosine-3 OS=Homo sapiens OX=9606 GN=GART PE=1 SV=1	1	11	11	11	4	0	7	6	6	7	4	0	7	6	6	7	4	0	7	6	6	7	18.6	18.6	18.6	107.77	1010	1010	0	46.746	8.1	0	14.2	11.6	11.5	10.7	173030000	31295000	0	41368000	39740000	30241000
P51148	P51148	6	6	5	Ras-related protein Rab-5C	RAB5C	Ras-related protein Rab-5C OS=Homo sapiens OX=9606 GN=RAB5C PE=1 SV=2	1	6	6	5	4	2	4	5	6	6	4	2	4	5	6	6	3	2	3	4	5	5	35.2	35.2	30.1	23.482	216	216	0	34.737	29.2	13	29.2	34.7	35.2	35.2	617340000	64389000	7591700	63830000	149860000	167430000
P06744;Q8N196	P06744	30;1	30;1	24;1	Glucose-6-phosphate isomerase	GPI	Glucose-6-phosphate isomerase OS=Homo sapiens OX=9606 GN=GPI PE=1 SV=4	2	30	30	24	26	17	24	29	23	27	26	17	24	29	23	27	21	14	19	23	18	21	58.4	58.4	48.2	63.146	558	558;739	0	323.31	56.5	49.5	50.4	58.4	49.6	56.1	15429000000	3126700000	627270000	2462600000	3492700000	2657800000
P21980;O43548	P21980	43;1	43;1	43;1	Protein-glutamine gamma-glutamyltransferase 2	TGM2	Protein-glutamine gamma-glutamyltransferase 2 OS=Homo sapiens OX=9606 GN=TGM2 PE=1 SV=2	2	43	43	43	36	29	33	38	30	33	36	29	33	38	30	33	36	29	33	38	30	33	64.8	64.8	64.8	77.328	687	687;720	0	323.31	59.5	56.9	60.1	64.5	54.1	57.1	21311000000	4456900000	1108300000	3301700000	4710400000	3693000000
Q01082	Q01082	12	12	12	Spectrin beta chain, non-erythrocytic 1	SPTBN1	Spectrin beta chain, non-erythrocytic 1 OS=Homo sapiens OX=9606 GN=SPTBN1 PE=1 SV=2	1	12	12	12	6	0	8	4	6	6	6	0	8	4	6	6	6	0	8	4	6	6	8.4	8.4	8.4	274.61	2364	2364	0	36.682	4.5	0	5.6	2.8	4.3	3.8	206850000	41353000	0	77047000	20268000	28557000
P23526	P23526	17	17	17	Adenosylhomocysteinase	AHCY	Adenosylhomocysteinase OS=Homo sapiens OX=9606 GN=AHCY PE=1 SV=4	1	17	17	17	11	4	13	11	13	11	11	4	13	11	13	11	11	4	13	11	13	11	38.2	38.2	38.2	47.716	432	432	0	110.4	29.4	13.7	33.1	27.1	31.9	28.9	1365000000	202610000	48575000	331070000	237520000	282470000
Q9Y5B9	Q9Y5B9	15	15	15	FACT complex subunit SPT16	SUPT16H	FACT complex subunit SPT16 OS=Homo sapiens OX=9606 GN=SUPT16H PE=1 SV=1	1	15	15	15	9	1	11	9	9	10	9	1	11	9	9	10	9	1	11	9	9	10	17.8	17.8	17.8	119.91	1047	1047	0	60.627	13.3	2.5	12.6	12.9	11.9	13.5	488600000	102470000	2174200	125620000	71307000	78154000
P61956;Q6EEV6;P55854	P61956	3;1;1	3;1;1	3;1;1	Small ubiquitin-related modifier 2	SUMO2	Small ubiquitin-related modifier 2 OS=Homo sapiens OX=9606 GN=SUMO2 PE=1 SV=3	3	3	3	3	2	1	2	2	2	3	2	1	2	2	2	3	2	1	2	2	2	3	33.7	33.7	33.7	10.871	95	95;95;103	0	15.257	23.2	12.6	23.2	23.2	23.2	33.7	593690000	106990000	14753000	136890000	51078000	59176000
P08243	P08243	12	12	12	Asparagine synthetase [glutamine-hydrolyzing]	ASNS	Asparagine synthetase [glutamine-hydrolyzing] OS=Homo sapiens OX=9606 GN=ASNS PE=1 SV=4	1	12	12	12	5	0	11	7	7	8	5	0	11	7	7	8	5	0	11	7	7	8	26.7	26.7	26.7	64.369	561	561	0	26.114	15.7	0	24.8	19.6	19.6	22.1	242790000	34036000	0	86902000	35668000	40250000
P13667	P13667	14	14	14	Protein disulfide-isomerase A4	PDIA4	Protein disulfide-isomerase A4 OS=Homo sapiens OX=9606 GN=PDIA4 PE=1 SV=2	1	14	14	14	11	1	9	11	10	8	11	1	9	11	10	8	11	1	9	11	10	8	27.8	27.8	27.8	72.932	645	645	0	31.116	23.3	3.4	19.4	21.1	19.1	12.4	596430000	133590000	2106200	141900000	107530000	103590000
P43490	P43490	6	6	6	Nicotinamide phosphoribosyltransferase	NAMPT	Nicotinamide phosphoribosyltransferase OS=Homo sapiens OX=9606 GN=NAMPT PE=1 SV=1	1	6	6	6	3	0	2	4	4	5	3	0	2	4	4	5	3	0	2	4	4	5	20	20	20	55.52	491	491	0	15.824	12.2	0	5.9	11	11	14.1	185260000	40285000	0	30236000	34530000	38869000
P22314	P22314	24	24	24	Ubiquitin-like modifier-activating enzyme 1	UBA1	Ubiquitin-like modifier-activating enzyme 1 OS=Homo sapiens OX=9606 GN=UBA1 PE=1 SV=3	1	24	24	24	14	5	18	16	17	16	14	5	18	16	17	16	14	5	18	16	17	16	33.6	33.6	33.6	117.85	1058	1058	0	186.82	23.3	10.4	23.7	24.9	24.4	22.6	1171600000	243860000	31016000	256960000	233830000	212280000
P12814	P12814	41	22	22	Alpha-actinin-1	ACTN1	Alpha-actinin-1 OS=Homo sapiens OX=9606 GN=ACTN1 PE=1 SV=2	1	41	22	22	24	15	35	35	29	35	10	8	18	19	14	18	10	8	18	19	14	18	53.4	34.8	34.8	103.06	892	892	0	134.09	32.1	21.5	47.5	47	40	45.9	1608800000	224080000	82238000	311960000	350220000	236420000
P61224;A6NIZ1;P62834	P61224;A6NIZ1;P62834	4;3;2	4;3;2	4;3;2	Ras-related protein Rap-1b;Ras-related protein Rap-1b-like protein;Ras-related protein Rap-1A	RAP1B;RAP1A	Ras-related protein Rap-1b OS=Homo sapiens OX=9606 GN=RAP1B PE=1 SV=1;Ras-related protein Rap-1b-like protein OS=Homo sapiens OX=9606 PE=2 SV=1;Ras-related protein Rap-1A OS=Homo sapiens OX=9606 GN=RAP1A PE=1 SV=1	3	4	4	4	3	1	2	3	2	4	3	1	2	3	2	4	3	1	2	3	2	4	27.7	27.7	27.7	20.825	184	184;184;184	0	10.136	20.7	6.5	12.5	20.7	14.7	27.7	145620000	44628000	3626300	16496000	28295000	14906000
P05388;Q8NHW5	P05388;Q8NHW5	10;7	10;7	10;7	60S acidic ribosomal protein P0;60S acidic ribosomal protein P0-like	RPLP0;RPLP0P6	60S acidic ribosomal protein P0 OS=Homo sapiens OX=9606 GN=RPLP0 PE=1 SV=1;60S acidic ribosomal protein P0-like OS=Homo sapiens OX=9606 GN=RPLP0P6 PE=5 SV=1	2	10	10	10	8	4	10	8	8	9	8	4	10	8	8	9	8	4	10	8	8	9	46.4	46.4	46.4	34.273	317	317;317	0	66.601	40.4	20.5	46.4	41.3	40.4	42.6	1400700000	189170000	23910000	377160000	240110000	285100000
P48556	P48556	5	5	5	26S proteasome non-ATPase regulatory subunit 8	PSMD8	26S proteasome non-ATPase regulatory subunit 8 OS=Homo sapiens OX=9606 GN=PSMD8 PE=1 SV=2	1	5	5	5	4	1	4	3	2	4	4	1	4	3	2	4	4	1	4	3	2	4	20	20	20	39.611	350	350	0	23.302	18	4.3	17.7	15.7	11.4	18	233280000	61908000	4432300	80227000	38438000	20132000
P18206	P18206	42	42	42	Vinculin	VCL	Vinculin OS=Homo sapiens OX=9606 GN=VCL PE=1 SV=4	1	42	42	42	31	4	31	27	27	30	31	4	31	27	27	30	31	4	31	27	27	30	46.7	46.7	46.7	123.8	1134	1134	0	248.38	39.8	7.8	36.1	35.6	34.9	36.7	2849900000	646220000	53618000	634750000	442530000	493880000
P08574	P08574	5	5	5	Cytochrome c1, heme protein, mitochondrial	CYC1	Cytochrome c1, heme protein, mitochondrial OS=Homo sapiens OX=9606 GN=CYC1 PE=1 SV=3	1	5	5	5	5	1	4	4	3	4	5	1	4	4	3	4	5	1	4	4	3	4	18.5	18.5	18.5	35.422	325	325	0	25.313	18.5	4.9	18.5	18.5	11.1	18.5	289220000	85418000	9128600	60843000	38584000	43772000
P54578	P54578	10	10	10	Ubiquitin carboxyl-terminal hydrolase 14	USP14	Ubiquitin carboxyl-terminal hydrolase 14 OS=Homo sapiens OX=9606 GN=USP14 PE=1 SV=3	1	10	10	10	4	1	7	5	6	6	4	1	7	5	6	6	4	1	7	5	6	6	30.2	30.2	30.2	56.068	494	494	0	36.794	15.8	2.6	25.7	17.2	20	23.1	278330000	44125000	4921700	62770000	48040000	56510000
P62136	P62136	8	3	3	Serine/threonine-protein phosphatase PP1-alpha catalytic subunit	PPP1CA	Serine/threonine-protein phosphatase PP1-alpha catalytic subunit OS=Homo sapiens OX=9606 GN=PPP1CA PE=1 SV=1	1	8	3	3	2	0	6	7	6	7	2	0	3	3	3	3	2	0	3	3	3	3	33.9	13	13	37.512	330	330	0	40.148	9.7	0	25.5	31.5	25.5	28.5	181450000	23823000	0	50161000	26080000	40946000
Q9Y6N5	Q9Y6N5	10	10	10	Sulfide:quinone oxidoreductase, mitochondrial	SQRDL	Sulfide:quinone oxidoreductase, mitochondrial OS=Homo sapiens OX=9606 GN=SQOR PE=1 SV=1	1	10	10	10	6	1	9	5	5	6	6	1	9	5	5	6	6	1	9	5	5	6	40.2	40.2	40.2	49.96	450	450	0	32.21	25.8	4.4	36.7	18.7	18.7	24.9	336060000	60260000	4170200	134170000	40426000	43126000
P11413	P11413	36	36	36	Glucose-6-phosphate 1-dehydrogenase	G6PD	Glucose-6-phosphate 1-dehydrogenase OS=Homo sapiens OX=9606 GN=G6PD PE=1 SV=4	1	36	36	36	28	21	30	27	27	29	28	21	30	27	27	29	28	21	30	27	27	29	63.9	63.9	63.9	59.256	515	515	0	323.31	59	46.6	60.8	56.7	57.3	58.4	15175000000	2266900000	491940000	3558700000	2490700000	3043300000
Q05519	Q05519	7	7	7	Serine/arginine-rich splicing factor 11	SRSF11	Serine/arginine-rich splicing factor 11 OS=Homo sapiens OX=9606 GN=SRSF11 PE=1 SV=1	1	7	7	7	2	1	3	4	7	5	2	1	3	4	7	5	2	1	3	4	7	5	28.1	28.1	28.1	53.542	484	484	0	37.961	4.5	3.5	10.7	12.4	28.1	22.5	298870000	28980000	8411400	60725000	59530000	78285000
Q14974	Q14974	15	15	15	Importin subunit beta-1	KPNB1	Importin subunit beta-1 OS=Homo sapiens OX=9606 GN=KPNB1 PE=1 SV=2	1	15	15	15	5	3	11	9	10	13	5	3	11	9	10	13	5	3	11	9	10	13	18.3	18.3	18.3	97.169	876	876	0	161.76	7.5	5.3	16	13.4	13	15.3	1023800000	125850000	31885000	251810000	174650000	171420000
P17858	P17858	6	4	4	ATP-dependent 6-phosphofructokinase, liver type	PFKL	ATP-dependent 6-phosphofructokinase, liver type OS=Homo sapiens OX=9606 GN=PFKL PE=1 SV=6	1	6	4	4	5	0	5	4	3	5	4	0	3	3	2	3	4	0	3	3	2	3	13.6	10	10	85.018	780	780	0	17.007	11.2	0	11.4	7.3	5.1	9.7	79418000	29750000	0	4931400	16506000	10208000
Q02978	Q02978	6	6	6	Mitochondrial 2-oxoglutarate/malate carrier protein	SLC25A11	Mitochondrial 2-oxoglutarate/malate carrier protein OS=Homo sapiens OX=9606 GN=SLC25A11 PE=1 SV=3	1	6	6	6	3	0	6	1	3	2	3	0	6	1	3	2	3	0	6	1	3	2	26.4	26.4	26.4	34.061	314	314	0	27.539	17.2	0	26.4	5.1	13.1	10.2	275970000	54434000	0	82197000	25977000	64062000
O95782	O95782	7	7	4	AP-2 complex subunit alpha-1	AP2A1	AP-2 complex subunit alpha-1 OS=Homo sapiens OX=9606 GN=AP2A1 PE=1 SV=3	1	7	7	4	6	0	5	3	4	3	6	0	5	3	4	3	4	0	2	1	2	2	10.5	10.5	6.4	107.54	977	977	0	22.899	9.3	0	8.1	3.8	4.9	3.1	201660000	86045000	0	62940000	14314000	17475000
P78527	P78527	22	22	22	DNA-dependent protein kinase catalytic subunit	PRKDC	DNA-dependent protein kinase catalytic subunit OS=Homo sapiens OX=9606 GN=PRKDC PE=1 SV=3	1	22	22	22	14	0	13	7	13	14	14	0	13	7	13	14	14	0	13	7	13	14	7.9	7.9	7.9	469.08	4128	4128	0	105.24	5.3	0	5.1	3	5	5.1	456570000	145880000	0	104190000	46620000	80539000
P16615;O14983;Q93084	P16615	30;10;7	30;10;7	30;10;7	Sarcoplasmic/endoplasmic reticulum calcium ATPase 2	ATP2A2	Sarcoplasmic/endoplasmic reticulum calcium ATPase 2 OS=Homo sapiens OX=9606 GN=ATP2A2 PE=1 SV=1	3	30	30	30	20	7	16	23	24	24	20	7	16	23	24	24	20	7	16	23	24	24	32.2	32.2	32.2	114.76	1042	1042;1001;1043	0	222.81	22.8	9.3	21.4	28.4	27.4	27	2414500000	534390000	64157000	353040000	448180000	528930000
P36871	P36871	10	10	10	Phosphoglucomutase-1	PGM1	Phosphoglucomutase-1 OS=Homo sapiens OX=9606 GN=PGM1 PE=1 SV=3	1	10	10	10	3	1	4	4	6	6	3	1	4	4	6	6	3	1	4	4	6	6	26.2	26.2	26.2	61.448	562	562	0	23.427	13.3	3.9	14.9	12.6	12.8	14.2	201380000	31290000	4176500	31120000	35949000	46508000
Q9P0L0	Q9P0L0	11	11	10	Vesicle-associated membrane protein-associated protein A	VAPA	Vesicle-associated membrane protein-associated protein A OS=Homo sapiens OX=9606 GN=VAPA PE=1 SV=3	1	11	11	10	8	2	9	7	6	7	8	2	9	7	6	7	7	2	8	6	5	6	55	55	55	27.893	249	249	0	33.855	37.8	11.2	42.6	34.5	36.9	38.2	633040000	130710000	4509600	230640000	84304000	96191000
Q01650;Q9UM01;Q92536	Q01650	6;1;1	6;1;1	6;1;1	Large neutral amino acids transporter small subunit 1	SLC7A5	Large neutral amino acids transporter small subunit 1 OS=Homo sapiens OX=9606 GN=SLC7A5 PE=1 SV=2	3	6	6	6	4	2	5	4	5	5	4	2	5	4	5	5	4	2	5	4	5	5	10.1	10.1	10.1	55.01	507	507;511;515	0	51.239	8.1	6.7	9.9	8.1	10.1	9.9	2193700000	247080000	160500000	396400000	335150000	539190000
P19367;P52789	P19367	22;1	22;1	20;0	Hexokinase-1	HK1	Hexokinase-1 OS=Homo sapiens OX=9606 GN=HK1 PE=1 SV=3	2	22	22	20	12	1	17	12	13	12	12	1	17	12	13	12	10	1	15	10	12	11	27.7	27.7	25.2	102.48	917	917;917	0	88.129	16.1	1.2	22.9	17.2	18.5	16.1	1639900000	402950000	1590500	817020000	79158000	173410000
O95197	O95197	1	1	1	Reticulon-3	RTN3	Reticulon-3 OS=Homo sapiens OX=9606 GN=RTN3 PE=1 SV=2	1	1	1	1	1	0	1	1	1	1	1	0	1	1	1	1	1	0	1	1	1	1	3.8	3.8	3.8	112.61	1032	1032	0	77.543	3.8	0	3.8	3.8	3.8	3.8	205210000	33437000	0	57600000	17410000	47353000
P38606	P38606	5	5	5	V-type proton ATPase catalytic subunit A	ATP6V1A	V-type proton ATPase catalytic subunit A OS=Homo sapiens OX=9606 GN=ATP6V1A PE=1 SV=2	1	5	5	5	4	0	2	3	4	3	4	0	2	3	4	3	4	0	2	3	4	3	18	18	18	68.303	617	617	0	18.36	15.2	0	7.1	10.5	13.3	9.9	109610000	41660000	0	11030000	22122000	20257000
Q9NR12	Q9NR12	11	11	11	PDZ and LIM domain protein 7	PDLIM7	PDZ and LIM domain protein 7 OS=Homo sapiens OX=9606 GN=PDLIM7 PE=1 SV=1	1	11	11	11	7	1	8	3	5	6	7	1	8	3	5	6	7	1	8	3	5	6	45.1	45.1	45.1	49.844	457	457	0	54.819	25.8	2.2	31.1	7.2	12.5	20.4	281230000	69383000	3285500	89655000	22327000	49747000
Q53GQ0	Q53GQ0	7	7	7	Very-long-chain 3-oxoacyl-CoA reductase	HSD17B12	Very-long-chain 3-oxoacyl-CoA reductase OS=Homo sapiens OX=9606 GN=HSD17B12 PE=1 SV=2	1	7	7	7	4	1	5	4	2	3	4	1	5	4	2	3	4	1	5	4	2	3	28.2	28.2	28.2	34.324	312	312	0	14.665	15.7	4.8	20.8	17.3	9.9	13.8	247630000	46168000	2267600	128750000	43232000	10608000
P05556	P05556	9	9	9	Integrin beta-1	ITGB1	Integrin beta-1 OS=Homo sapiens OX=9606 GN=ITGB1 PE=1 SV=2	1	9	9	9	5	2	7	6	6	6	5	2	7	6	6	6	5	2	7	6	6	6	16.3	16.3	16.3	88.414	798	798	0	26.956	10.9	5.1	10.5	9	10.3	9	551860000	83755000	11417000	114450000	82530000	141690000
P07384	P07384	15	15	15	Calpain-1 catalytic subunit	CAPN1	Calpain-1 catalytic subunit OS=Homo sapiens OX=9606 GN=CAPN1 PE=1 SV=1	1	15	15	15	11	3	7	10	9	12	11	3	7	10	9	12	11	3	7	10	9	12	25.1	25.1	25.1	81.889	714	714	0	49.256	22	9.4	14.3	19.5	14.4	21.3	516800000	121130000	14722000	91869000	84770000	85960000
O15143;Q92747	O15143	10;1	10;1	10;1	Actin-related protein 2/3 complex subunit 1B	ARPC1B	Actin-related protein 2/3 complex subunit 1B OS=Homo sapiens OX=9606 GN=ARPC1B PE=1 SV=3	2	10	10	10	7	1	6	6	5	7	7	1	6	6	5	7	7	1	6	6	5	7	37.6	37.6	37.6	40.949	372	372;370	0	26.988	27.4	5.1	20.2	23.4	18.3	29	507720000	102770000	6098800	112390000	89072000	97379000
Q6PIU2	Q6PIU2	6	6	6	Neutral cholesterol ester hydrolase 1	NCEH1	Neutral cholesterol ester hydrolase 1 OS=Homo sapiens OX=9606 GN=NCEH1 PE=1 SV=3	1	6	6	6	6	2	5	6	5	5	6	2	5	6	5	5	6	2	5	6	5	5	18.4	18.4	18.4	45.807	408	408	0	25.465	18.4	6.9	15.4	18.4	15.4	15.4	362780000	70798000	6074900	78435000	62964000	68544000
P68363;A6NHL2;Q9H853	P68363	25;5;1	25;5;1	0;0;0	Tubulin alpha-1B chain	TUBA1B	Tubulin alpha-1B chain OS=Homo sapiens OX=9606 GN=TUBA1B PE=1 SV=1	3	25	25	0	22	16	22	22	21	22	22	16	22	22	21	22	0	0	0	0	0	0	56.1	56.1	0	50.151	451	451;446;241	0	323.31	55	46.6	55	55	53.4	54.3	16151000000	2776400000	728620000	3579500000	2669200000	3140900000
P42704	P42704	29	29	29	Leucine-rich PPR motif-containing protein, mitochondrial	LRPPRC	Leucine-rich PPR motif-containing protein, mitochondrial OS=Homo sapiens OX=9606 GN=LRPPRC PE=1 SV=3	1	29	29	29	17	4	21	17	20	21	17	4	21	17	20	21	17	4	21	17	20	21	26.5	26.5	26.5	157.9	1394	1394	0	150.68	17.4	5.1	20.9	17.4	17.9	18.4	1073500000	188090000	22156000	235600000	136330000	253520000
P39656	P39656	10	10	10	Dolichyl-diphosphooligosaccharide--protein glycosyltransferase 48 kDa subunit	DDOST	Dolichyl-diphosphooligosaccharide--protein glycosyltransferase 48 kDa subunit OS=Homo sapiens OX=9606 GN=DDOST PE=1 SV=4	1	10	10	10	7	5	6	9	8	9	7	5	6	9	8	9	7	5	6	9	8	9	36.4	36.4	36.4	50.8	456	456	0	127.73	28.3	18.9	14.7	27.4	26.1	28.5	636930000	187480000	23346000	92121000	108290000	94528000
O75390	O75390	9	9	9	Citrate synthase, mitochondrial	CS	Citrate synthase, mitochondrial OS=Homo sapiens OX=9606 GN=CS PE=1 SV=2	1	9	9	9	8	3	7	7	8	5	8	3	7	7	8	5	8	3	7	7	8	5	24.5	24.5	24.5	51.712	466	466	0	90.553	24.5	14.6	13.7	20.2	23	12.2	669330000	161260000	10060000	141480000	79853000	148440000
O00410	O00410	13	13	13	Importin-5	IPO5	Importin-5 OS=Homo sapiens OX=9606 GN=IPO5 PE=1 SV=4	1	13	13	13	5	0	7	9	1	7	5	0	7	9	1	7	5	0	7	9	1	7	20.6	20.6	20.6	123.63	1097	1097	0	75.808	8.3	0	11.5	13.6	1.5	10	378700000	98366000	0	128540000	68802000	20274000
P68371;P04350	P68371;P04350	25;19	5;5	3;3	Tubulin beta-4B chain;Tubulin beta-4A chain	TUBB4B;TUBB4A	Tubulin beta-4B chain OS=Homo sapiens OX=9606 GN=TUBB4B PE=1 SV=1;Tubulin beta-4A chain OS=Homo sapiens OX=9606 GN=TUBB4A PE=1 SV=2	2	25	5	3	18	14	19	22	18	18	4	3	5	4	3	3	2	2	3	2	1	1	58.7	17.1	10.3	49.83	445	445;444	0	34.259	56	48.1	56	58.2	52.1	49.9	739390000	75086000	47949000	198050000	160190000	124550000
Q14498;Q86U06	Q14498	19;1	19;1	19;1	RNA-binding protein 39	RBM39	RNA-binding protein 39 OS=Homo sapiens OX=9606 GN=RBM39 PE=1 SV=2	2	19	19	19	12	6	16	16	12	14	12	6	16	16	12	14	12	6	16	16	12	14	42.3	42.3	42.3	59.379	530	530;439	0	319.14	32.5	15.7	37.5	36.2	32.5	38.9	1729900000	232140000	76417000	376270000	385360000	347790000
P27824	P27824	12	12	12	Calnexin	CANX	Calnexin OS=Homo sapiens OX=9606 GN=CANX PE=1 SV=2	1	12	12	12	8	2	7	10	7	8	8	2	7	10	7	8	8	2	7	10	7	8	20.1	20.1	20.1	67.567	592	592	0	36.417	18.6	5.6	16	19.8	16	13.9	708950000	196290000	13349000	112350000	130760000	110470000
Q13838	Q13838	17	17	7	Spliceosome RNA helicase DDX39B	DDX39B	Spliceosome RNA helicase DDX39B OS=Homo sapiens OX=9606 GN=DDX39B PE=1 SV=1	1	17	17	7	12	6	9	8	12	12	12	6	9	8	12	12	5	2	4	3	5	5	55.4	55.4	27.6	48.991	428	428	0	96.476	40.7	26.4	23.8	26.2	33.4	38.1	1159800000	239970000	52742000	209850000	170750000	225130000
P17844	P17844	19	19	14	Probable ATP-dependent RNA helicase DDX5	DDX5	Probable ATP-dependent RNA helicase DDX5 OS=Homo sapiens OX=9606 GN=DDX5 PE=1 SV=1	1	19	19	14	15	2	14	11	9	13	15	2	14	11	9	13	13	1	9	8	7	10	40.9	40.9	34.2	69.147	614	614	0	82.112	34.2	3.3	29.6	20.7	19.5	26.4	729100000	186950000	2824200	209560000	98764000	93234000
P63162;P14678	P63162;P14678	4;4	4;4	4;4	Small nuclear ribonucleoprotein-associated protein N;Small nuclear ribonucleoprotein-associated proteins B and B	SNRPN;SNRPB	Small nuclear ribonucleoprotein-associated protein N OS=Homo sapiens OX=9606 GN=SNRPN PE=1 SV=1;Small nuclear ribonucleoprotein-associated proteins B and B OS=Homo sapiens OX=9606 GN=SNRPB PE=1 SV=2	2	4	4	4	3	1	3	4	2	4	3	1	3	4	2	4	3	1	3	4	2	4	21.2	21.2	21.2	24.614	240	240;240	0	19.813	12.5	2.9	12.5	21.2	9.6	21.2	263370000	35763000	7115100	85005000	57699000	16067000
O95433	O95433	11	11	11	Activator of 90 kDa heat shock protein ATPase homolog 1	AHSA1	Activator of 90 kDa heat shock protein ATPase homolog 1 OS=Homo sapiens OX=9606 GN=AHSA1 PE=1 SV=1	1	11	11	11	8	1	8	7	5	10	8	1	8	7	5	10	8	1	8	7	5	10	39.1	39.1	39.1	38.274	338	338	0	66.244	31.4	4.7	29.3	21.9	16.6	37	597300000	150360000	7752200	170430000	80647000	76825000
P31949	P31949	6	6	6	Protein S100-A11;Protein S100-A11, N-terminally processed	S100A11	Protein S100-A11 OS=Homo sapiens OX=9606 GN=S100A11 PE=1 SV=2	1	6	6	6	4	3	5	5	5	5	4	3	5	5	5	5	4	3	5	5	5	5	56.2	56.2	56.2	11.74	105	105	0	49.3	43.8	35.2	43.8	56.2	56.2	56.2	1524400000	243530000	78799000	360370000	277940000	338390000
P29317;P29317mt;P54762;P54760;Q15375;P54753;Q9UF33;P29323;Q06187;P29320;P54764;P29322;P54756	P29317;P29317mt	9;8;2;2;2;2;2;2;1;1;1;1;1	9;8;2;2;2;2;2;2;1;1;1;1;1	9;8;2;2;2;2;2;2;1;1;1;1;1	Ephrin type-A receptor 2	EPHA2	Ephrin type-A receptor 2 OS=Homo sapiens OX=9606 GN=EPHA2 PE=1 SV=2;Ephrin type-A receptor 2 MUTANT OS=Homo sapiens OX=9606 GN=EPHA2mt PE=1 SV=2	13	9	9	9	2	0	8	3	3	3	2	0	8	3	3	3	2	0	8	3	3	3	12.1	12.1	12.1	108.27	976	976;976;984;987;998;998;1036;1055;659;983;986;1005;1037	0	32.061	3.2	0	11.3	3.9	4	4.4	218140000	19237000	0	114120000	18164000	38944000
P26639;A2RTX5	P26639	19;1	19;1	19;1	Threonine--tRNA ligase, cytoplasmic	TARS	Threonine--tRNA ligase, cytoplasmic OS=Homo sapiens OX=9606 GN=TARS PE=1 SV=3	2	19	19	19	12	1	13	9	8	12	12	1	13	9	8	12	12	1	13	9	8	12	30	30	30	83.434	723	723;802	0	57.748	20.6	2.9	22.3	15.9	14.5	19.8	675700000	140520000	5314800	223170000	80276000	99117000
P09651;Q32P51	P09651	11;5	11;5	11;5	Heterogeneous nuclear ribonucleoprotein A1;Heterogeneous nuclear ribonucleoprotein A1, N-terminally processed	HNRNPA1	Heterogeneous nuclear ribonucleoprotein A1 OS=Homo sapiens OX=9606 GN=HNRNPA1 PE=1 SV=5	2	11	11	11	9	5	9	7	6	7	9	5	9	7	6	7	9	5	9	7	6	7	40.9	40.9	40.9	38.746	372	372;320	0	186.23	37.6	22.3	34.4	25	22.6	28.2	2019800000	422920000	78678000	251530000	359240000	379490000
P26640	P26640	18	18	18	Valine--tRNA ligase	VARS	Valine--tRNA ligase OS=Homo sapiens OX=9606 GN=VARS PE=1 SV=4	1	18	18	18	11	1	16	8	7	10	11	1	16	8	7	10	11	1	16	8	7	10	20.1	20.1	20.1	140.47	1264	1264	0	85.486	13.6	1.3	17.2	9.5	7.8	10.9	545400000	125740000	7100900	205470000	55808000	56826000
Q8TDM6	Q8TDM6	20	20	20	Disks large homolog 5	DLG5	Disks large homolog 5 OS=Homo sapiens OX=9606 GN=DLG5 PE=1 SV=4	1	20	20	20	9	1	13	9	10	7	9	1	13	9	10	7	9	1	13	9	10	7	12.8	12.8	12.8	213.87	1919	1919	0	46.978	7.1	0.5	8	6.1	6.9	5.3	464080000	81309000	2704200	143810000	79272000	93707000
P26641	P26641	20	20	20	Elongation factor 1-gamma	EEF1G	Elongation factor 1-gamma OS=Homo sapiens OX=9606 GN=EEF1G PE=1 SV=3	1	20	20	20	14	10	14	14	16	12	14	10	14	14	16	12	14	10	14	14	16	12	46.5	46.5	46.5	50.118	437	437	0	288.07	36.6	27	31.6	31.4	39.8	27.2	5231300000	737230000	202060000	1270300000	809070000	1318300000
O14497	O14497	12	11	11	AT-rich interactive domain-containing protein 1A	ARID1A	AT-rich interactive domain-containing protein 1A OS=Homo sapiens OX=9606 GN=ARID1A PE=1 SV=3	1	12	11	11	6	1	6	2	2	8	6	1	5	2	2	8	6	1	5	2	2	8	7.9	7	7	242.04	2285	2285	0	24.535	4.1	0.5	3.6	1.3	1	5.1	226370000	42683000	1818900	62150000	15429000	17409000
Q07960	Q07960	6	6	6	Rho GTPase-activating protein 1	ARHGAP1	Rho GTPase-activating protein 1 OS=Homo sapiens OX=9606 GN=ARHGAP1 PE=1 SV=1	1	6	6	6	2	1	5	3	3	4	2	1	5	3	3	4	2	1	5	3	3	4	19.8	19.8	19.8	50.435	439	439	0	20.266	9.3	4.1	18.2	10.9	11.2	12.3	105930000	15439000	2328500	36185000	14909000	16244000
P07305	P07305	5	5	5	Histone H1.0;Histone H1.0, N-terminally processed	H1F0	Histone H1.0 OS=Homo sapiens OX=9606 GN=H1F0 PE=1 SV=3	1	5	5	5	4	0	2	1	3	4	4	0	2	1	3	4	4	0	2	1	3	4	24.2	24.2	24.2	20.863	194	194	0	13.624	19.1	0	11.9	5.2	19.6	24.2	218130000	66085000	0	25781000	16921000	22144000
P30041	P30041	8	8	8	Peroxiredoxin-6	PRDX6	Peroxiredoxin-6 OS=Homo sapiens OX=9606 GN=PRDX6 PE=1 SV=3	1	8	8	8	7	3	8	7	7	7	7	3	8	7	7	7	7	3	8	7	7	7	45.1	45.1	45.1	25.035	224	224	0	69.985	45.1	22.3	45.1	45.1	45.1	45.1	601480000	105370000	19390000	146700000	107690000	119970000
P61586;P62745	P61586	9;1	9;1	3;0	Transforming protein RhoA	RHOA	Transforming protein RhoA OS=Homo sapiens OX=9606 GN=RHOA PE=1 SV=1	2	9	9	3	8	2	7	5	5	7	8	2	7	5	5	7	2	1	3	3	2	3	38.9	38.9	20.2	21.768	193	193;196	0	22.3	32.6	13.5	34.2	28	27.5	38.3	551120000	98361000	8858600	145410000	71379000	104350000
Q9BQE3	Q9BQE3	25	4	2	Tubulin alpha-1C chain	TUBA1C	Tubulin alpha-1C chain OS=Homo sapiens OX=9606 GN=TUBA1C PE=1 SV=1	1	25	4	2	22	16	22	22	21	22	4	4	4	4	4	4	2	2	2	2	2	2	56.3	12.2	9.1	49.895	449	449	0	143.7	55.2	46.8	55.2	55.2	53.7	54.6	1050700000	162110000	49442000	240260000	178170000	205970000
Q9H4M9;Q9NZN3	Q9H4M9	8;1	8;1	8;1	EH domain-containing protein 1	EHD1	EH domain-containing protein 1 OS=Homo sapiens OX=9606 GN=EHD1 PE=1 SV=2	2	8	8	8	6	4	5	4	3	4	6	4	5	4	3	4	6	4	5	4	3	4	24.9	24.9	24.9	60.626	534	534;535	0	43.355	19.3	14	14	10.5	9	12.2	295010000	90832000	23024000	63832000	31164000	32816000
Q14204	Q14204	55	55	55	Cytoplasmic dynein 1 heavy chain 1	DYNC1H1	Cytoplasmic dynein 1 heavy chain 1 OS=Homo sapiens OX=9606 GN=DYNC1H1 PE=1 SV=5	1	55	55	55	32	7	38	29	27	36	32	7	38	29	27	36	32	7	38	29	27	36	17.3	17.3	17.3	532.4	4646	4646	0	272.11	10.7	2.8	11.6	9	7.3	9.6	1873100000	418690000	41160000	536200000	311860000	273020000
P08238;Q58FF7	P08238	46;16	46;16	28;7	Heat shock protein HSP 90-beta	HSP90AB1	Heat shock protein HSP 90-beta OS=Homo sapiens OX=9606 GN=HSP90AB1 PE=1 SV=4	2	46	46	28	31	17	35	35	34	35	31	17	35	35	34	35	20	8	22	22	20	20	55.8	55.8	43.9	83.263	724	724;597	0	323.31	50.4	34.5	52.1	52.2	51.2	47.5	9054500000	1560300000	310300000	1892600000	1587400000	1771600000
Q15366;P57721	Q15366	9;3	7;1	7;1	Poly(rC)-binding protein 2	PCBP2	Poly(rC)-binding protein 2 OS=Homo sapiens OX=9606 GN=PCBP2 PE=1 SV=1	2	9	7	7	7	6	9	8	7	8	5	4	7	6	5	6	5	4	7	6	5	6	35.3	26.8	26.8	38.58	365	365;371	0	40.8	25.2	25.2	35.3	29	29	29	822270000	125810000	23172000	203760000	150950000	148170000
P11216	P11216	24	24	18	Glycogen phosphorylase, brain form	PYGB	Glycogen phosphorylase, brain form OS=Homo sapiens OX=9606 GN=PYGB PE=1 SV=5	1	24	24	18	14	4	14	11	12	13	14	4	14	11	12	13	10	2	8	7	9	8	33.6	33.6	27	96.695	843	843	0	73.798	23.8	5.3	20	18.5	16.8	16.4	753910000	145370000	20581000	187850000	83277000	168030000
Q16881;Q9NNW7	Q16881	27;2	27;2	27;2	Thioredoxin reductase 1, cytoplasmic	TXNRD1	Thioredoxin reductase 1, cytoplasmic OS=Homo sapiens OX=9606 GN=TXNRD1 PE=1 SV=3	2	27	27	27	24	10	23	24	21	22	24	10	23	24	21	22	24	10	23	24	21	22	54.2	54.2	54.2	70.905	649	649;524	0	323.31	51.6	27.3	51	53	49.6	52.1	4644400000	1229200000	184950000	923950000	840530000	724280000
Q7Z2W4	Q7Z2W4	14	14	14	Zinc finger CCCH-type antiviral protein 1	ZC3HAV1	Zinc finger CCCH-type antiviral protein 1 OS=Homo sapiens OX=9606 GN=ZC3HAV1 PE=1 SV=3	1	14	14	14	9	0	12	10	7	6	9	0	12	10	7	6	9	0	12	10	7	6	24.1	24.1	24.1	101.43	902	902	0	167.36	15.1	0	22.5	18.5	12.7	9.6	510030000	106270000	0	200760000	77639000	65533000
P15170;Q8IYD1	P15170;Q8IYD1	8;4	8;4	8;4	Eukaryotic peptide chain release factor GTP-binding subunit ERF3A;Eukaryotic peptide chain release factor GTP-binding subunit ERF3B	GSPT1;GSPT2	Eukaryotic peptide chain release factor GTP-binding subunit ERF3A OS=Homo sapiens OX=9606 GN=GSPT1 PE=1 SV=1;Eukaryotic peptide chain release factor GTP-binding subunit ERF3B OS=Homo sapiens OX=9606 GN=GSPT2 PE=1 SV=2	2	8	8	8	3	1	6	3	3	3	3	1	6	3	3	3	3	1	6	3	3	3	22.6	22.6	22.6	55.755	499	499;628	0	39.688	9.8	4.6	17.4	10.4	8.6	8.6	205570000	46332000	4409400	63180000	23806000	40014000
P08195	P08195	24	24	24	4F2 cell-surface antigen heavy chain	SLC3A2	4F2 cell-surface antigen heavy chain OS=Homo sapiens OX=9606 GN=SLC3A2 PE=1 SV=3	1	24	24	24	20	9	18	20	16	21	20	9	18	20	16	21	20	9	18	20	16	21	41.4	41.4	41.4	67.993	630	630	0	153.62	39.4	21.6	32.2	34.3	25.4	33.5	3613100000	642050000	104850000	829630000	615820000	669600000
Q9UQ80	Q9UQ80	10	10	10	Proliferation-associated protein 2G4	PA2G4	Proliferation-associated protein 2G4 OS=Homo sapiens OX=9606 GN=PA2G4 PE=1 SV=3	1	10	10	10	6	0	10	4	4	4	6	0	10	4	4	4	6	0	10	4	4	4	29.7	29.7	29.7	43.786	394	394	0	19.525	17.8	0	29.7	12.9	10.2	13.5	336330000	62171000	0	173530000	21412000	46454000
Q15738	Q15738	6	6	6	Sterol-4-alpha-carboxylate 3-dehydrogenase, decarboxylating	NSDHL	Sterol-4-alpha-carboxylate 3-dehydrogenase, decarboxylating OS=Homo sapiens OX=9606 GN=NSDHL PE=1 SV=2	1	6	6	6	3	0	3	3	2	4	3	0	3	3	2	4	3	0	3	3	2	4	21.7	21.7	21.7	41.9	373	373	0	20.416	10.7	0	10.2	8.3	6.4	14.7	99610000	20035000	0	28553000	20531000	13069000
P04083	P04083	29	29	29	Annexin A1	ANXA1	Annexin A1 OS=Homo sapiens OX=9606 GN=ANXA1 PE=1 SV=2	1	29	29	29	20	12	23	21	24	20	20	12	23	21	24	20	20	12	23	21	24	20	76.9	76.9	76.9	38.714	346	346	0	323.31	60.1	50	59.8	61.8	64.2	60.1	4450200000	696960000	199980000	1178000000	622970000	952770000
P27695	P27695	14	14	14	DNA-(apurinic or apyrimidinic site) lyase;DNA-(apurinic or apyrimidinic site) lyase, mitochondrial	APEX1	DNA-(apurinic or apyrimidinic site) lyase OS=Homo sapiens OX=9606 GN=APEX1 PE=1 SV=2	1	14	14	14	11	4	13	8	9	12	11	4	13	8	9	12	11	4	13	8	9	12	62.6	62.6	62.6	35.554	318	318	0	103.26	59.1	27.7	55.7	46.5	40.9	43.7	1027300000	237500000	21218000	292230000	119780000	150190000
Q07666	Q07666	4	4	4	KH domain-containing, RNA-binding, signal transduction-associated protein 1	KHDRBS1	KH domain-containing, RNA-binding, signal transduction-associated protein 1 OS=Homo sapiens OX=9606 GN=KHDRBS1 PE=1 SV=1	1	4	4	4	3	1	4	3	3	3	3	1	4	3	3	3	3	1	4	3	3	3	11.5	11.5	11.5	48.227	443	443	0	8.6482	8.8	3.2	11.5	8.8	8.8	8.8	221860000	44717000	3560900	72857000	25226000	36002000
Q03169	Q03169	5	5	5	Tumor necrosis factor alpha-induced protein 2	TNFAIP2	Tumor necrosis factor alpha-induced protein 2 OS=Homo sapiens OX=9606 GN=TNFAIP2 PE=2 SV=2	1	5	5	5	3	0	4	3	3	3	3	0	4	3	3	3	3	0	4	3	3	3	13.3	13.3	13.3	72.66	654	654	0	17.274	8.6	0	10.1	7	8.4	8.6	96063000	29631000	0	27842000	14794000	11421000
O43707;P35609;Q08043;Q9H254	O43707	59;11;10;1	59;11;10;1	40;0;0;1	Alpha-actinin-4	ACTN4	Alpha-actinin-4 OS=Homo sapiens OX=9606 GN=ACTN4 PE=1 SV=2	4	59	59	40	45	24	49	49	49	52	45	24	49	49	49	52	31	17	32	33	34	35	66.3	66.3	48.2	104.85	911	911;894;901;2564	0	323.31	58.2	31.3	59.9	61.4	62.6	62.7	9438000000	1645700000	353960000	2045900000	1440000000	1882000000
Q96Q89	Q96Q89	1	1	1	Kinesin-like protein KIF20B	KIF20B	Kinesin-like protein KIF20B OS=Homo sapiens OX=9606 GN=KIF20B PE=1 SV=3	1	1	1	1	1	1	1	1	1	1	1	1	1	1	1	1	1	1	1	1	1	1	0.5	0.5	0.5	210.63	1820	1820	0.0053648	1.9533	0.5	0.5	0.5	0.5	0.5	0.5	297410000	37332000	7000100	111050000	49401000	57293000
P15559	P15559	14	14	14	NAD(P)H dehydrogenase [quinone] 1	NQO1	NAD(P)H dehydrogenase [quinone] 1 OS=Homo sapiens OX=9606 GN=NQO1 PE=1 SV=1	1	14	14	14	12	8	12	10	12	10	12	8	12	10	12	10	12	8	12	10	12	10	40.1	40.1	40.1	30.867	274	274	0	288.23	30.7	30.7	33.9	30.3	40.1	30.7	2960000000	585910000	134150000	729270000	448560000	617730000
P51572	P51572	9	9	9	B-cell receptor-associated protein 31	BCAP31	B-cell receptor-associated protein 31 OS=Homo sapiens OX=9606 GN=BCAP31 PE=1 SV=3	1	9	9	9	4	3	8	6	4	4	4	3	8	6	4	4	4	3	8	6	4	4	37.8	37.8	37.8	27.991	246	246	0	19.476	15.4	11.8	31.3	26.4	18.3	22.4	966530000	142060000	39483000	350320000	148700000	160880000
O00231	O00231	13	13	13	26S proteasome non-ATPase regulatory subunit 11	PSMD11	26S proteasome non-ATPase regulatory subunit 11 OS=Homo sapiens OX=9606 GN=PSMD11 PE=1 SV=3	1	13	13	13	11	2	11	8	5	12	11	2	11	8	5	12	11	2	11	8	5	12	36	36	36	47.463	422	422	0	55.45	34.1	5	32.9	24.2	18	32.7	529800000	129090000	6521000	156920000	84633000	45939000
Q01813	Q01813	34	34	32	ATP-dependent 6-phosphofructokinase, platelet type	PFKP	ATP-dependent 6-phosphofructokinase, platelet type OS=Homo sapiens OX=9606 GN=PFKP PE=1 SV=2	1	34	34	32	25	7	27	27	25	24	25	7	27	27	25	24	24	7	25	26	24	22	49.6	49.6	46	85.595	784	784	0	232.42	41.1	12.4	38.3	41.6	34.9	35.1	2115700000	389690000	41909000	592100000	354670000	381790000
Q9BZZ5	Q9BZZ5	10	10	10	Apoptosis inhibitor 5	API5	Apoptosis inhibitor 5 OS=Homo sapiens OX=9606 GN=API5 PE=1 SV=3	1	10	10	10	5	1	8	4	4	6	5	1	8	4	4	6	5	1	8	4	4	6	25.4	25.4	25.4	59.004	524	524	0	29.904	17.4	3.8	21.6	14.1	10.5	11.5	212910000	50426000	2945900	66932000	20722000	34236000
P37837	P37837	16	16	16	Transaldolase	TALDO1	Transaldolase OS=Homo sapiens OX=9606 GN=TALDO1 PE=1 SV=2	1	16	16	16	12	5	12	11	12	13	12	5	12	11	12	13	12	5	12	11	12	13	42.4	42.4	42.4	37.54	337	337	0	51.037	32.3	15.4	31.8	32.9	35.3	34.7	1976900000	385840000	47630000	479920000	331560000	343670000
P62820	P62820	13	13	8	Ras-related protein Rab-1A	RAB1A	Ras-related protein Rab-1A OS=Homo sapiens OX=9606 GN=RAB1A PE=1 SV=3	1	13	13	8	10	5	10	7	8	12	10	5	10	7	8	12	5	3	5	4	4	7	66.8	66.8	40.5	22.677	205	205	0	95.688	57.6	25.9	62.9	45.4	49.3	61	1247800000	261220000	26082000	318470000	133330000	161740000
P51149	P51149	12	12	12	Ras-related protein Rab-7a	RAB7A	Ras-related protein Rab-7a OS=Homo sapiens OX=9606 GN=RAB7A PE=1 SV=1	1	12	12	12	6	4	8	5	7	8	6	4	8	5	7	8	6	4	8	5	7	8	75.4	75.4	75.4	23.489	207	207	0	88.478	45.9	22.2	55.6	31.9	43	42.5	672560000	124260000	27677000	150120000	94082000	119070000
P25205	P25205	7	7	7	DNA replication licensing factor MCM3	MCM3	DNA replication licensing factor MCM3 OS=Homo sapiens OX=9606 GN=MCM3 PE=1 SV=3	1	7	7	7	4	0	5	3	3	3	4	0	5	3	3	3	4	0	5	3	3	3	12	12	12	90.98	808	808	0	13.11	6.7	0	7.1	5.2	5.2	4.3	76369000	19703000	0	26075000	8112600	12590000
P62826	P62826	11	11	11	GTP-binding nuclear protein Ran	RAN	GTP-binding nuclear protein Ran OS=Homo sapiens OX=9606 GN=RAN PE=1 SV=3	1	11	11	11	8	7	9	8	7	7	8	7	9	8	7	7	8	7	9	8	7	7	45.8	45.8	45.8	24.423	216	216	0	44.937	44.4	36.1	37	36.6	36.1	36.1	4109100000	847540000	194000000	1012600000	685270000	636210000
P13639	P13639	54	54	52	Elongation factor 2	EEF2	Elongation factor 2 OS=Homo sapiens OX=9606 GN=EEF2 PE=1 SV=4	1	54	54	52	43	24	44	45	44	45	43	24	44	45	44	45	42	24	42	44	43	44	64.1	64.1	62.9	95.337	858	858	0	323.31	60.3	38	57.3	61.3	56.1	57.6	13325000000	2381600000	631380000	2839100000	2523000000	2315900000
Q9NZ01	Q9NZ01	2	2	2	Very-long-chain enoyl-CoA reductase	TECR	Very-long-chain enoyl-CoA reductase OS=Homo sapiens OX=9606 GN=TECR PE=1 SV=1	1	2	2	2	2	1	2	2	2	2	2	1	2	2	2	2	2	1	2	2	2	2	8.8	8.8	8.8	36.034	308	308	0	15.004	8.8	5.5	8.8	8.8	8.8	8.8	136870000	39656000	3118100	31843000	17606000	22168000
Q8TEX9	Q8TEX9	7	7	7	Importin-4	IPO4	Importin-4 OS=Homo sapiens OX=9606 GN=IPO4 PE=1 SV=2	1	7	7	7	4	2	4	5	3	6	4	2	4	5	3	6	4	2	4	5	3	6	10.9	10.9	10.9	118.71	1081	1081	0	59.841	5.8	3.2	6.2	7.2	4.3	9.1	469740000	50312000	25264000	113070000	112630000	57124000
P25705	P25705	26	26	26	ATP synthase subunit alpha, mitochondrial	ATP5A1	ATP synthase subunit alpha, mitochondrial OS=Homo sapiens OX=9606 GN=ATP5F1A PE=1 SV=1	1	26	26	26	17	5	16	16	14	15	17	5	16	16	14	15	17	5	16	16	14	15	51.4	51.4	51.4	59.75	553	553	0	216.52	37.8	13.2	32.7	30	26.4	30.2	1330800000	342580000	33835000	324390000	206520000	262830000
Q15365	Q15365	14	14	12	Poly(rC)-binding protein 1	PCBP1	Poly(rC)-binding protein 1 OS=Homo sapiens OX=9606 GN=PCBP1 PE=1 SV=2	1	14	14	12	14	8	14	13	13	11	14	8	14	13	13	11	12	6	12	11	11	9	77.8	77.8	69.1	37.497	356	356	0	220.98	77.8	44.7	77.8	69.1	69.1	53.9	2890600000	500330000	100140000	761950000	416170000	554360000
P53396	P53396	42	42	42	ATP-citrate synthase	ACLY	ATP-citrate synthase OS=Homo sapiens OX=9606 GN=ACLY PE=1 SV=3	1	42	42	42	38	16	29	30	31	32	38	16	29	30	31	32	38	16	29	30	31	32	44.6	44.6	44.6	120.84	1101	1101	0	282.57	44	19.3	31.9	37.8	32.5	32.3	4858400000	1080300000	167390000	1036200000	790580000	911280000
P16402	P16402	14	3	3	Histone H1.3	HIST1H1D	Histone H1.3 OS=Homo sapiens OX=9606 GN=HIST1H1D PE=1 SV=2	1	14	3	3	13	4	10	10	10	11	3	0	1	3	3	3	3	0	1	3	3	3	30.8	9.5	9.5	22.35	221	221	0	20.387	27.6	16.7	29.9	26.2	29.4	29.4	1112300000	522540000	0	128900000	104990000	120770000
P55884	P55884	14	14	14	Eukaryotic translation initiation factor 3 subunit B	EIF3B	Eukaryotic translation initiation factor 3 subunit B OS=Homo sapiens OX=9606 GN=EIF3B PE=1 SV=3	1	14	14	14	12	0	12	5	4	8	12	0	12	5	4	8	12	0	12	5	4	8	23.6	23.6	23.6	92.48	814	814	0	67.419	22.4	0	18.3	9.8	7.6	14	563360000	177590000	0	172770000	51479000	42642000
Q9P0J0	Q9P0J0	4	4	4	NADH dehydrogenase [ubiquinone] 1 alpha subcomplex subunit 13	NDUFA13	NADH dehydrogenase [ubiquinone] 1 alpha subcomplex subunit 13 OS=Homo sapiens OX=9606 GN=NDUFA13 PE=1 SV=3	1	4	4	4	3	0	3	3	4	1	3	0	3	3	4	1	3	0	3	3	4	1	31.9	31.9	31.9	16.698	144	144	0	9.0635	25.7	0	25.7	25.7	31.9	9.7	116470000	32436000	0	21845000	18681000	30825000
Q7L1Q6	Q7L1Q6	5	5	5	Basic leucine zipper and W2 domain-containing protein 1	BZW1	Basic leucine zipper and W2 domain-containing protein 1 OS=Homo sapiens OX=9606 GN=BZW1 PE=1 SV=1	1	5	5	5	3	3	5	3	4	3	3	3	5	3	4	3	3	3	5	3	4	3	15.8	15.8	15.8	48.043	419	419	0	33.534	11.9	11.9	15.8	11.9	13.8	11.9	682920000	136000000	37867000	190880000	103600000	103730000
O00763	O00763	29	21	21	Acetyl-CoA carboxylase 2;Biotin carboxylase	ACACB	Acetyl-CoA carboxylase 2 OS=Homo sapiens OX=9606 GN=ACACB PE=1 SV=3	1	29	21	21	16	7	9	16	12	20	9	4	2	9	5	13	9	4	2	9	5	13	18.2	14.2	14.2	276.54	2458	2458	0	84.348	9.6	4.6	5.4	10.2	7.5	12.6	364170000	144340000	22918000	11475000	57006000	31563000
Q99613;B5ME19	Q99613;B5ME19	20;20	20;20	20;20	Eukaryotic translation initiation factor 3 subunit C;Eukaryotic translation initiation factor 3 subunit C-like protein	EIF3C;EIF3CL	Eukaryotic translation initiation factor 3 subunit C OS=Homo sapiens OX=9606 GN=EIF3C PE=1 SV=1;Eukaryotic translation initiation factor 3 subunit C-like protein OS=Homo sapiens OX=9606 GN=EIF3CL PE=3 SV=1	2	20	20	20	14	5	16	10	10	17	14	5	16	10	10	17	14	5	16	10	10	17	29.4	29.4	29.4	105.34	913	913;914	0	77.586	19.8	5.8	20.9	12.4	11.4	26	978870000	249250000	16326000	274600000	110300000	125930000
P21964	P21964	6	6	6	Catechol O-methyltransferase	COMT	Catechol O-methyltransferase OS=Homo sapiens OX=9606 GN=COMT PE=1 SV=2	1	6	6	6	5	0	2	4	1	4	5	0	2	4	1	4	5	0	2	4	1	4	38.4	38.4	38.4	30.037	271	271	0	23.575	32.5	0	10.7	22.5	5.9	26.9	125150000	43930000	0	19668000	27239000	5766200
Q16181;Q6ZU15	Q16181	3;1	3;1	3;1	Septin-7	2019-09-07	Septin-7 OS=Homo sapiens OX=9606 GN=SEPT7 PE=1 SV=2	2	3	3	3	2	1	2	2	3	3	2	1	2	2	3	3	2	1	2	2	3	3	9.4	9.4	9.4	50.679	437	437;432	0	9.7995	7.3	5.3	7.3	7.3	9.4	9.4	120870000	19305000	2094300	20612000	15917000	31745000
P49591	P49591	4	4	4	Serine--tRNA ligase, cytoplasmic	SARS	Serine--tRNA ligase, cytoplasmic OS=Homo sapiens OX=9606 GN=SARS PE=1 SV=3	1	4	4	4	4	0	4	2	1	2	4	0	4	2	1	2	4	0	4	2	1	2	11.7	11.7	11.7	58.777	514	514	0	8.2015	11.7	0	11.7	5.3	3.5	5.3	77017000	23234000	0	26718000	12482000	2763200
P14618;P30613	P14618	37;1	37;1	37;1	Pyruvate kinase PKM	PKM	Pyruvate kinase PKM OS=Homo sapiens OX=9606 GN=PKM PE=1 SV=4	2	37	37	37	34	21	35	35	33	34	34	21	35	35	33	34	34	21	35	35	33	34	78.9	78.9	78.9	57.936	531	531;574	0	323.31	72.9	49.5	73.1	74.8	68.7	68.7	15152000000	2638000000	501300000	4055600000	2729600000	2700700000
Q9H0D6	Q9H0D6	12	12	12	5-3 exoribonuclease 2	XRN2	5-3 exoribonuclease 2 OS=Homo sapiens OX=9606 GN=XRN2 PE=1 SV=1	1	12	12	12	10	1	10	8	6	10	10	1	10	8	6	10	10	1	10	8	6	10	19.2	19.2	19.2	108.58	950	950	0	55.142	16.8	1.3	15.2	14	9.3	16.8	495220000	108420000	2548100	195890000	76225000	34437000
O75844	O75844	3	3	3	CAAX prenyl protease 1 homolog	ZMPSTE24	CAAX prenyl protease 1 homolog OS=Homo sapiens OX=9606 GN=ZMPSTE24 PE=1 SV=2	1	3	3	3	3	0	2	2	2	2	3	0	2	2	2	2	3	0	2	2	2	2	7.6	7.6	7.6	54.812	475	475	0	9.978	7.6	0	3.4	5.9	5.9	5.9	111070000	31139000	0	20193000	18139000	26886000
O60716	O60716	10	10	10	Catenin delta-1	CTNND1	Catenin delta-1 OS=Homo sapiens OX=9606 GN=CTNND1 PE=1 SV=1	1	10	10	10	5	1	7	4	3	3	5	1	7	4	3	3	5	1	7	4	3	3	18.5	18.5	18.5	108.17	968	968	0	75.361	9.6	2.3	13.4	7.2	6.3	5.6	204520000	40803000	8891300	95542000	19422000	24779000
P07355;A6NMY6	P07355;A6NMY6	41;28	41;28	41;28	Annexin A2;Putative annexin A2-like protein	ANXA2;ANXA2P2	Annexin A2 OS=Homo sapiens OX=9606 GN=ANXA2 PE=1 SV=2;Putative annexin A2-like protein OS=Homo sapiens OX=9606 GN=ANXA2P2 PE=5 SV=2	2	41	41	41	34	26	37	38	34	36	34	26	37	38	34	36	34	26	37	38	34	36	85.5	85.5	85.5	38.604	339	339;339	0	323.31	83.5	73.5	84.4	84.4	76.4	84.4	23729000000	4342500000	896560000	6281300000	3616100000	4427600000
Q07065;Q96K21	Q07065	27;1	27;1	27;1	Cytoskeleton-associated protein 4	CKAP4	Cytoskeleton-associated protein 4 OS=Homo sapiens OX=9606 GN=CKAP4 PE=1 SV=2	2	27	27	27	21	7	21	20	21	23	21	7	21	20	21	23	21	7	21	20	21	23	54.2	54.2	54.2	66.022	602	602;471	0	201.04	46.3	17.8	40.7	47.3	43.5	48.7	1770200000	395460000	41618000	416660000	248240000	330130000
Q9UL25	Q9UL25	6	6	6	Ras-related protein Rab-21	RAB21	Ras-related protein Rab-21 OS=Homo sapiens OX=9606 GN=RAB21 PE=1 SV=3	1	6	6	6	5	0	3	2	1	3	5	0	3	2	1	3	5	0	3	2	1	3	28.9	28.9	28.9	24.347	225	225	0	27.702	24	0	19.1	14.2	7.6	19.1	108640000	26847000	0	23341000	17574000	12112000
P52209	P52209	26	26	26	6-phosphogluconate dehydrogenase, decarboxylating	PGD	6-phosphogluconate dehydrogenase, decarboxylating OS=Homo sapiens OX=9606 GN=PGD PE=1 SV=3	1	26	26	26	21	8	23	19	18	17	21	8	23	19	18	17	21	8	23	19	18	17	65.2	65.2	65.2	53.139	483	483	0	231.38	57.8	25.9	57.3	55.1	46.6	44.3	6326900000	1465500000	248790000	1473100000	1003100000	1231800000
Q12797	Q12797	18	18	18	Aspartyl/asparaginyl beta-hydroxylase	ASPH	Aspartyl/asparaginyl beta-hydroxylase OS=Homo sapiens OX=9606 GN=ASPH PE=1 SV=3	1	18	18	18	10	3	18	10	11	12	10	3	18	10	11	12	10	3	18	10	11	12	27.3	27.3	27.3	85.862	758	758	0	150.2	18.9	7.7	27.3	16.6	20.1	19.8	797920000	149450000	10614000	311710000	86022000	100790000
Q92598	Q92598	16	16	14	Heat shock protein 105 kDa	HSPH1	Heat shock protein 105 kDa OS=Homo sapiens OX=9606 GN=HSPH1 PE=1 SV=1	1	16	16	14	10	2	13	6	6	8	10	2	13	6	6	8	9	1	11	5	5	6	26.8	26.8	23.5	96.864	858	858	0	65.036	16.8	3.7	21.4	10.3	9	13.1	437350000	102090000	7826400	135220000	55399000	66603000
O76021	O76021	12	12	12	Ribosomal L1 domain-containing protein 1	RSL1D1	Ribosomal L1 domain-containing protein 1 OS=Homo sapiens OX=9606 GN=RSL1D1 PE=1 SV=3	1	12	12	12	10	1	8	4	6	7	10	1	8	4	6	7	10	1	8	4	6	7	31.6	31.6	31.6	54.972	490	490	0	74.966	26.5	4.1	24.5	13.1	16.9	22.7	578030000	192150000	7615600	128130000	54486000	79199000
O43776	O43776	9	9	9	Asparagine--tRNA ligase, cytoplasmic	NARS	Asparagine--tRNA ligase, cytoplasmic OS=Homo sapiens OX=9606 GN=NARS PE=1 SV=1	1	9	9	9	9	4	9	8	9	9	9	4	9	8	9	9	9	4	9	8	9	9	22.6	22.6	22.6	62.942	548	548	0	206.49	22.6	10	22.6	21.5	22.6	22.6	481290000	107470000	16935000	115390000	76484000	80952000
P54136	P54136	23	23	23	Arginine--tRNA ligase, cytoplasmic	RARS	Arginine--tRNA ligase, cytoplasmic OS=Homo sapiens OX=9606 GN=RARS PE=1 SV=2	1	23	23	23	15	5	20	10	11	15	15	5	20	10	11	15	15	5	20	10	11	15	46.5	46.5	46.5	75.378	660	660	0	162.72	37	13.3	40.9	21.4	28.3	31.5	786880000	190450000	14245000	304190000	62447000	108110000
Q9Y295	Q9Y295	3	3	3	Developmentally-regulated GTP-binding protein 1	DRG1	Developmentally-regulated GTP-binding protein 1 OS=Homo sapiens OX=9606 GN=DRG1 PE=1 SV=1	1	3	3	3	3	1	2	2	2	2	3	1	2	2	2	2	3	1	2	2	2	2	10.1	10.1	10.1	40.542	367	367	0	6.5938	10.1	3.8	6.8	6.8	6.8	6.8	86408000	29217000	1732300	20636000	11864000	12146000
P61923	P61923	5	5	5	Coatomer subunit zeta-1	COPZ1	Coatomer subunit zeta-1 OS=Homo sapiens OX=9606 GN=COPZ1 PE=1 SV=1	1	5	5	5	4	3	5	4	3	3	4	3	5	4	3	3	4	3	5	4	3	3	36.7	36.7	36.7	20.198	177	177	0	37.379	36.7	29.4	36.7	36.7	29.4	28.8	866540000	241450000	14435000	247690000	142790000	153610000
O75367	O75367	9	9	7	Core histone macro-H2A.1	H2AFY	Core histone macro-H2A.1 OS=Homo sapiens OX=9606 GN=H2AFY PE=1 SV=4	1	9	9	7	9	1	9	7	7	8	9	1	9	7	7	8	7	1	7	6	6	7	33.9	33.9	26.9	39.617	372	372	0	84.264	33.9	5.4	33.9	23.4	26.9	29.3	571170000	158170000	5970400	169950000	66216000	72301000
P46063	P46063	5	5	5	ATP-dependent DNA helicase Q1	RECQL	ATP-dependent DNA helicase Q1 OS=Homo sapiens OX=9606 GN=RECQL PE=1 SV=3	1	5	5	5	2	0	4	3	4	3	2	0	4	3	4	3	2	0	4	3	4	3	10.5	10.5	10.5	73.457	649	649	0	14.473	4.8	0	8.2	6.5	8.8	6.5	122830000	23759000	0	36414000	13727000	30226000
Q9UNL2	Q9UNL2	1	1	1	Translocon-associated protein subunit gamma	SSR3	Translocon-associated protein subunit gamma OS=Homo sapiens OX=9606 GN=SSR3 PE=1 SV=1	1	1	1	1	1	0	1	1	1	1	1	0	1	1	1	1	1	0	1	1	1	1	7.6	7.6	7.6	21.08	185	185	0	4.9677	7.6	0	7.6	7.6	7.6	7.6	98534000	23909000	0	26258000	9074400	18380000
Q16630	Q16630	8	8	8	Cleavage and polyadenylation specificity factor subunit 6	CPSF6	Cleavage and polyadenylation specificity factor subunit 6 OS=Homo sapiens OX=9606 GN=CPSF6 PE=1 SV=2	1	8	8	8	5	1	6	6	6	5	5	1	6	6	6	5	5	1	6	6	6	5	20.1	20.1	20.1	59.209	551	551	0	144.21	11.8	2.5	14	14.5	16.2	12.9	831070000	214170000	6416900	250000000	107620000	154220000
Q9BTV4	Q9BTV4	8	8	8	Transmembrane protein 43	TMEM43	Transmembrane protein 43 OS=Homo sapiens OX=9606 GN=TMEM43 PE=1 SV=1	1	8	8	8	5	0	5	2	4	4	5	0	5	2	4	4	5	0	5	2	4	4	32	32	32	44.875	400	400	0	36.3	25.2	0	22.8	6.8	17.2	17.2	235730000	70935000	0	72003000	6574400	45285000
P04264;CON__P04264	P04264;CON__P04264	32;31	27;26	20;19	Keratin, type II cytoskeletal 1	KRT1	Keratin, type II cytoskeletal 1 OS=Homo sapiens OX=9606 GN=KRT1 PE=1 SV=6;	2	32	27	20	26	11	22	25	22	22	23	9	19	21	20	20	16	5	12	15	14	13	55.7	50.6	41.5	66.038	644	644;644	0	323.31	49.4	18.9	43.8	48.9	42.7	47.5	6639500000	2099800000	288250000	978920000	1564700000	1015500000
P60953;P17081;Q9H4E5	P60953	9;1;1	9;1;1	8;0;0	Cell division control protein 42 homolog	CDC42	Cell division control protein 42 homolog OS=Homo sapiens OX=9606 GN=CDC42 PE=1 SV=2	3	9	9	8	7	5	6	6	6	7	7	5	6	6	6	7	6	5	5	5	6	6	45.5	45.5	39.8	21.258	191	191;205;214	0	30.894	38.7	33.5	42.4	38.2	33	39.3	1191800000	221860000	44849000	252000000	185110000	243010000
P35908;CON__P35908;CON__Q9R0H5;CON__Q7RTS7;CON__Q32MB2;CON__Q7Z794;Q7RTS7;Q86Y46;Q7Z794;P12036	P35908;CON__P35908	33;31;3;3;3;3;3;3;3;1	31;29;1;1;1;1;1;1;1;1	19;17;0;0;0;0;0;0;0;0	Keratin, type II cytoskeletal 2 epidermal	KRT2	Keratin, type II cytoskeletal 2 epidermal OS=Homo sapiens OX=9606 GN=KRT2 PE=1 SV=2;	10	33	31	19	33	9	18	22	22	14	31	7	16	20	20	12	19	3	9	12	13	6	70.1	68.7	52.9	65.432	639	639;645;524;529;540;578;529;540;578;1026	0	234.84	70.1	21.8	36.5	45.1	50.7	27.9	3011600000	1160200000	90371000	379400000	547190000	567730000
P16070	P16070	7	7	7	CD44 antigen	CD44	CD44 antigen OS=Homo sapiens OX=9606 GN=CD44 PE=1 SV=3	1	7	7	7	6	3	6	4	6	5	6	3	6	4	6	5	6	3	6	4	6	5	9.8	9.8	9.8	81.537	742	742	0	44.911	9.8	6.5	9.8	7.5	8.6	8.6	1238500000	279300000	41668000	330300000	116100000	231680000
Q16555;Q14194;Q14195	Q16555	14;3;2	14;3;2	14;3;2	Dihydropyrimidinase-related protein 2	DPYSL2	Dihydropyrimidinase-related protein 2 OS=Homo sapiens OX=9606 GN=DPYSL2 PE=1 SV=1	3	14	14	14	11	1	13	6	6	8	11	1	13	6	6	8	11	1	13	6	6	8	38.8	38.8	38.8	62.293	572	572;572;570	0	98.733	30.2	4.7	36.5	16.3	16.4	21.2	517070000	129230000	7772300	225020000	47949000	47465000
P32969	P32969	9	9	9	60S ribosomal protein L9	RPL9	60S ribosomal protein L9 OS=Homo sapiens OX=9606 GN=RPL9 PE=1 SV=1	1	9	9	9	4	1	8	4	3	2	4	1	8	4	3	2	4	1	8	4	3	2	52.1	52.1	52.1	21.863	192	192	0	50.407	37	7.3	40.6	30.7	23.4	18.2	505320000	139490000	6383600	189590000	67417000	58398000
P07099	P07099	6	6	6	Epoxide hydrolase 1	EPHX1	Epoxide hydrolase 1 OS=Homo sapiens OX=9606 GN=EPHX1 PE=1 SV=1	1	6	6	6	5	2	4	3	3	3	5	2	4	3	3	3	5	2	4	3	3	3	21.1	21.1	21.1	52.948	455	455	0	16.668	19.3	8.6	12.1	10.5	10.5	10.3	242510000	73262000	7524500	37500000	43339000	33997000
P35659	P35659	3	3	3	Protein DEK	DEK	Protein DEK OS=Homo sapiens OX=9606 GN=DEK PE=1 SV=1	1	3	3	3	2	0	3	0	2	3	2	0	3	0	2	3	2	0	3	0	2	3	11.7	11.7	11.7	42.674	375	375	0	11.018	8.5	0	11.7	0	8.3	11.7	77358000	15496000	0	27843000	0	11260000
P62244	P62244	10	10	10	40S ribosomal protein S15a	RPS15A	40S ribosomal protein S15a OS=Homo sapiens OX=9606 GN=RPS15A PE=1 SV=2	1	10	10	10	10	5	9	9	7	9	10	5	9	9	7	9	10	5	9	9	7	9	63.1	63.1	63.1	14.839	130	130	0	48.833	63.1	38.5	60.8	63.1	50	60.8	2312300000	524210000	75962000	604570000	395760000	314340000
Q12905	Q12905	10	10	10	Interleukin enhancer-binding factor 2	ILF2	Interleukin enhancer-binding factor 2 OS=Homo sapiens OX=9606 GN=ILF2 PE=1 SV=2	1	10	10	10	8	5	7	6	6	7	8	5	7	6	6	7	8	5	7	6	6	7	35.1	35.1	35.1	43.062	390	390	0	163.24	26.4	22.6	26.2	26.2	25.1	27.9	937440000	190350000	96137000	192310000	126670000	185040000
Q9NZM1	Q9NZM1	66	66	65	Myoferlin	MYOF	Myoferlin OS=Homo sapiens OX=9606 GN=MYOF PE=1 SV=1	1	66	66	65	40	4	56	26	25	29	40	4	56	26	25	29	39	4	56	25	25	28	47	47	46.3	234.71	2061	2061	0	285.73	29.5	4.3	41	19.4	17.7	21.3	2173700000	529260000	14878000	950420000	210530000	229660000
P42285	P42285	2	2	2	Superkiller viralicidic activity 2-like 2	SKIV2L2	Exosome RNA helicase MTR4 OS=Homo sapiens OX=9606 GN=MTREX PE=1 SV=3	1	2	2	2	2	0	2	2	2	2	2	0	2	2	2	2	2	0	2	2	2	2	3.7	3.7	3.7	117.8	1042	1042	0	7.5258	3.7	0	3.7	3.7	3.7	3.7	75188000	16867000	0	21466000	10935000	13886000
P61289	P61289	6	6	6	Proteasome activator complex subunit 3	PSME3	Proteasome activator complex subunit 3 OS=Homo sapiens OX=9606 GN=PSME3 PE=1 SV=1	1	6	6	6	3	0	4	1	3	2	3	0	4	1	3	2	3	0	4	1	3	2	28.7	28.7	28.7	29.506	254	254	0	39.088	13.8	0	19.7	5.9	16.9	9.8	134050000	37228000	0	52891000	13399000	15931000
Q15149	Q15149	139	139	136	Plectin	PLEC	Plectin OS=Homo sapiens OX=9606 GN=PLEC PE=1 SV=3	1	139	139	136	85	20	106	65	69	71	85	20	106	65	69	71	82	20	106	65	69	71	38.9	38.9	38.2	531.78	4684	4684	0	323.31	27.8	7.5	31.2	20.7	23	23	5082000000	1247400000	108070000	1570200000	562530000	817380000
Q15233	Q15233	25	25	22	Non-POU domain-containing octamer-binding protein	NONO	Non-POU domain-containing octamer-binding protein OS=Homo sapiens OX=9606 GN=NONO PE=1 SV=4	1	25	25	22	19	6	20	13	15	14	19	6	20	13	15	14	18	6	17	11	12	12	63.5	63.5	62	54.231	471	471	0	310.3	57.1	27.8	43.1	36.9	38.4	40.6	2207000000	493170000	66393000	654050000	155980000	406190000
P47914	P47914	4	4	4	60S ribosomal protein L29	RPL29	60S ribosomal protein L29 OS=Homo sapiens OX=9606 GN=RPL29 PE=1 SV=2	1	4	4	4	2	1	4	2	2	2	2	1	4	2	2	2	2	1	4	2	2	2	24.5	24.5	24.5	17.752	159	159	0	10.078	14.5	9.4	24.5	17.6	17.6	17.6	904650000	154630000	41533000	342090000	80173000	140170000
Q96RT1	Q96RT1	12	12	12	Protein LAP2	ERBB2IP	Erbin OS=Homo sapiens OX=9606 GN=ERBIN PE=1 SV=2	1	12	12	12	8	3	9	5	6	6	8	3	9	5	6	6	8	3	9	5	6	6	15	15	15	158.3	1412	1412	0	77.822	11	4.7	11.3	6.8	7.4	6.2	423420000	104060000	18838000	120020000	57735000	77689000
Q00325	Q00325	5	5	5	Phosphate carrier protein, mitochondrial	SLC25A3	Phosphate carrier protein, mitochondrial OS=Homo sapiens OX=9606 GN=SLC25A3 PE=1 SV=2	1	5	5	5	4	3	5	5	5	5	4	3	5	5	5	5	4	3	5	5	5	5	13.8	13.8	13.8	40.094	362	362	0	17.401	11.3	9.9	13.8	13.8	13.8	13.8	1362600000	212210000	58998000	390410000	220000000	234760000
P62917	P62917	11	11	11	60S ribosomal protein L8	RPL8	60S ribosomal protein L8 OS=Homo sapiens OX=9606 GN=RPL8 PE=1 SV=2	1	11	11	11	9	1	9	5	6	4	9	1	9	5	6	4	9	1	9	5	6	4	47.1	47.1	47.1	28.024	257	257	0	109.7	44	4.3	35.8	28.4	31.5	21.4	1223400000	392210000	13093000	393290000	114440000	145070000
Q9P035	Q9P035	6	6	6	Very-long-chain (3R)-3-hydroxyacyl-CoA dehydratase 3	HACD3	Very-long-chain (3R)-3-hydroxyacyl-CoA dehydratase 3 OS=Homo sapiens OX=9606 GN=HACD3 PE=1 SV=2	1	6	6	6	4	1	3	1	4	3	4	1	3	1	4	3	4	1	3	1	4	3	20.4	20.4	20.4	43.159	362	362	0	28.466	14.4	5.8	11.9	5.8	12.4	12.2	206980000	57090000	5981700	39625000	10624000	58522000
Q08945	Q08945	11	11	11	FACT complex subunit SSRP1	SSRP1	FACT complex subunit SSRP1 OS=Homo sapiens OX=9606 GN=SSRP1 PE=1 SV=1	1	11	11	11	8	3	9	9	8	8	8	3	9	9	8	8	8	3	9	9	8	8	22.6	22.6	22.6	81.074	709	709	0	70.058	14.4	6.6	17.5	18.5	16.4	16.4	415870000	90279000	8568900	118360000	50269000	73950000
Q15836;P63027	Q15836	3;1	3;1	3;1	Vesicle-associated membrane protein 3	VAMP3	Vesicle-associated membrane protein 3 OS=Homo sapiens OX=9606 GN=VAMP3 PE=1 SV=3	2	3	3	3	3	2	2	3	3	3	3	2	2	3	3	3	3	2	2	3	3	3	53	53	53	11.309	100	100;116	0	51.656	53	37	37	53	53	53	458900000	101900000	33514000	83929000	70394000	79804000
Q8N163	Q8N163	14	14	14	Cell cycle and apoptosis regulator protein 2	CCAR2	Cell cycle and apoptosis regulator protein 2 OS=Homo sapiens OX=9606 GN=CCAR2 PE=1 SV=2	1	14	14	14	9	0	12	4	6	6	9	0	12	4	6	6	9	0	12	4	6	6	26.3	26.3	26.3	102.9	923	923	0	55.771	19.1	0	24.2	6.2	11.6	9	292220000	77648000	0	130930000	19502000	28734000
P42677	P42677	7	7	2	40S ribosomal protein S27	RPS27	40S ribosomal protein S27 OS=Homo sapiens OX=9606 GN=RPS27 PE=1 SV=3	1	7	7	2	5	4	6	5	4	6	5	4	6	5	4	6	1	1	2	1	1	2	45.2	45.2	15.5	9.461	84	84	0	64.674	44	41.7	42.9	44	41.7	44	2088600000	228910000	118730000	806110000	258960000	406400000
P51659	P51659	8	8	8	Peroxisomal multifunctional enzyme type 2;(3R)-hydroxyacyl-CoA dehydrogenase;Enoyl-CoA hydratase 2	HSD17B4	Peroxisomal multifunctional enzyme type 2 OS=Homo sapiens OX=9606 GN=HSD17B4 PE=1 SV=3	1	8	8	8	4	0	3	4	3	2	4	0	3	4	3	2	4	0	3	4	3	2	17.7	17.7	17.7	79.685	736	736	0	13.152	10.5	0	7.2	8.4	6.8	3	80919000	29310000	0	10317000	22113000	7719300
Q99439	Q99439	9	9	9	Calponin-2	CNN2	Calponin-2 OS=Homo sapiens OX=9606 GN=CNN2 PE=1 SV=4	1	9	9	9	6	1	6	4	6	5	6	1	6	4	6	5	6	1	6	4	6	5	37.9	37.9	37.9	33.697	309	309	0	61.943	27.2	5.5	27.2	17.8	26.2	23.6	272940000	73450000	2411800	86477000	33657000	41403000
Q8IUD2	Q8IUD2	18	18	14	ELKS/Rab6-interacting/CAST family member 1	ERC1	ELKS/Rab6-interacting/CAST family member 1 OS=Homo sapiens OX=9606 GN=ERC1 PE=1 SV=1	1	18	18	14	13	2	13	8	9	10	13	2	13	8	9	10	10	1	11	6	7	8	25.3	25.3	22.8	128.08	1116	1116	0	158.06	20.5	3.3	15.8	10.4	11.6	12	642570000	186580000	14579000	202470000	71289000	82549000
Q9BXJ9;Q6N069	Q9BXJ9	14;2	14;2	14;2	N-alpha-acetyltransferase 15, NatA auxiliary subunit	NAA15	N-alpha-acetyltransferase 15, NatA auxiliary subunit OS=Homo sapiens OX=9606 GN=NAA15 PE=1 SV=1	2	14	14	14	6	0	11	3	4	7	6	0	11	3	4	7	6	0	11	3	4	7	24.2	24.2	24.2	101.27	866	866;864	0	49.135	9.8	0	18.7	4.2	5.7	9.2	241370000	35858000	0	137780000	9946900	26052000
Q9NQC3	Q9NQC3	6	6	6	Reticulon-4	RTN4	Reticulon-4 OS=Homo sapiens OX=9606 GN=RTN4 PE=1 SV=2	1	6	6	6	4	3	6	5	3	4	4	3	6	5	3	4	4	3	6	5	3	4	9.6	9.6	9.6	129.93	1192	1192	0	70.649	7.1	6	9.6	8.5	6	7.1	1013300000	209510000	60548000	283520000	153140000	146310000
Q05639	Q05639	16	4	4	Elongation factor 1-alpha 2	EEF1A2	Elongation factor 1-alpha 2 OS=Homo sapiens OX=9606 GN=EEF1A2 PE=1 SV=1	1	16	4	4	16	11	15	15	14	14	4	2	3	3	2	2	4	2	3	3	2	2	54.4	23.5	23.5	50.47	463	463	0	86.034	54.4	37.8	45.6	45.6	42.1	42.1	664450000	209940000	31417000	132120000	116360000	79121000
O00429	O00429	8	8	8	Dynamin-1-like protein	DNM1L	Dynamin-1-like protein OS=Homo sapiens OX=9606 GN=DNM1L PE=1 SV=2	1	8	8	8	3	0	4	2	3	4	3	0	4	2	3	4	3	0	4	2	3	4	16.8	16.8	16.8	81.876	736	736	0	15.926	5.6	0	7.1	3.3	6.1	7.9	113610000	17479000	0	32160000	8631100	29624000
Q9NR30	Q9NR30	23	23	21	Nucleolar RNA helicase 2	DDX21	Nucleolar RNA helicase 2 OS=Homo sapiens OX=9606 GN=DDX21 PE=1 SV=5	1	23	23	21	20	1	20	9	9	14	20	1	20	9	9	14	19	1	18	7	8	12	34.9	34.9	31.4	87.343	783	783	0	160.98	32.4	3.2	33.1	18.4	15.8	22.9	778600000	257050000	5456300	286750000	60246000	54595000
Q96CW1	Q96CW1	6	6	6	AP-2 complex subunit mu	AP2M1	AP-2 complex subunit mu OS=Homo sapiens OX=9606 GN=AP2M1 PE=1 SV=2	1	6	6	6	4	1	5	2	2	3	4	1	5	2	2	3	4	1	5	2	2	3	17.9	17.9	17.9	49.654	435	435	0	22.467	11.7	4.6	16.3	6.7	6.7	10.1	179540000	60149000	3590600	73515000	9067900	10985000
Q14677	Q14677	19	19	19	Clathrin interactor 1	CLINT1	Clathrin interactor 1 OS=Homo sapiens OX=9606 GN=CLINT1 PE=1 SV=1	1	19	19	19	11	2	15	10	11	11	11	2	15	10	11	11	11	2	15	10	11	11	29.1	29.1	29.1	68.259	625	625	0	54.45	18.4	5	25	17.4	19	22.7	1076700000	169250000	50199000	375280000	126170000	186750000
P23246	P23246	14	12	12	Splicing factor, proline- and glutamine-rich	SFPQ	Splicing factor, proline- and glutamine-rich OS=Homo sapiens OX=9606 GN=SFPQ PE=1 SV=2	1	14	12	12	11	4	12	9	12	11	10	4	10	8	10	9	10	4	10	8	10	9	23.6	22.2	22.2	76.149	707	707	0	210.31	21.4	9.8	20.9	16.1	20.7	18.7	1113300000	279550000	50207000	317920000	89553000	205250000
Q92997	Q92997	10	8	8	Segment polarity protein dishevelled homolog DVL-3	DVL3	Segment polarity protein dishevelled homolog DVL-3 OS=Homo sapiens OX=9606 GN=DVL3 PE=1 SV=2	1	10	8	8	8	1	4	5	2	6	6	1	3	4	2	5	6	1	3	4	2	5	21.9	19.3	19.3	78.054	716	716	0	28.871	16.1	2.1	5.7	7.7	4.1	11.6	278730000	119120000	5147700	66996000	32589000	15802000
P49207	P49207	8	8	8	60S ribosomal protein L34	RPL34	60S ribosomal protein L34 OS=Homo sapiens OX=9606 GN=RPL34 PE=1 SV=3	1	8	8	8	7	1	6	6	5	7	7	1	6	6	5	7	7	1	6	6	5	7	40.2	40.2	40.2	13.293	117	117	0	16.792	40.2	7.7	39.3	32.5	31.6	32.5	1665200000	513740000	30551000	507000000	108290000	193130000
P68104;Q5VTE0	P68104;Q5VTE0	25;23	25;23	13;12	Elongation factor 1-alpha 1;Putative elongation factor 1-alpha-like 3	EEF1A1;EEF1A1P5	Elongation factor 1-alpha 1 OS=Homo sapiens OX=9606 GN=EEF1A1 PE=1 SV=1;Putative elongation factor 1-alpha-like 3 OS=Homo sapiens OX=9606 GN=EEF1A1P5 PE=5 SV=1	2	25	25	13	23	18	23	20	21	22	23	18	23	20	21	22	11	9	11	8	9	10	73.2	73.2	42.2	50.14	462	462;462	0	323.31	70.6	66.2	73.2	63.6	70.6	70.6	32044000000	7394500000	1376100000	8811900000	4784500000	5041700000
Q2TB90	Q2TB90	11	9	9	Putative hexokinase HKDC1	HKDC1	Putative hexokinase HKDC1 OS=Homo sapiens OX=9606 GN=HKDC1 PE=1 SV=3	1	11	9	9	10	0	9	6	3	6	8	0	7	4	2	5	8	0	7	4	2	5	13.5	11	11	102.54	917	917	0	21.878	12.3	0	10.5	7.2	4.3	7.5	193480000	62439000	0	70974000	15102000	10445000
P55036;A2A3N6	P55036	4;1	4;1	4;1	26S proteasome non-ATPase regulatory subunit 4	PSMD4	26S proteasome non-ATPase regulatory subunit 4 OS=Homo sapiens OX=9606 GN=PSMD4 PE=1 SV=1	2	4	4	4	3	0	3	2	3	3	3	0	3	2	3	3	3	0	3	2	3	3	19.1	19.1	19.1	40.736	377	377;862	0	7.5713	15.1	0	11.7	11.4	16.2	16.2	130530000	24136000	0	51678000	14595000	22820000
P12236	P12236	22	22	5	ADP/ATP translocase 3;ADP/ATP translocase 3, N-terminally processed	SLC25A6	ADP/ATP translocase 3 OS=Homo sapiens OX=9606 GN=SLC25A6 PE=1 SV=4	1	22	22	5	20	6	17	11	10	15	20	6	17	11	10	15	5	3	3	3	3	3	55	55	13.1	32.866	298	298	0	74.269	55	22.8	48.3	40.3	37.2	43.6	4442200000	1011800000	146810000	1322200000	483650000	601380000
P53621	P53621	26	26	26	Coatomer subunit alpha;Xenin;Proxenin	COPA	Coatomer subunit alpha OS=Homo sapiens OX=9606 GN=COPA PE=1 SV=2	1	26	26	26	17	8	19	15	16	17	17	8	19	15	16	17	17	8	19	15	16	17	34.2	34.2	34.2	138.34	1224	1224	0	90.943	23.8	12.9	25.1	20.5	21.3	22.8	1317100000	268330000	73601000	374910000	195580000	189550000
P68133;P68032;P63267;P62736	P68133;P68032;P63267;P62736	20;20;19;19	4;4;4;4	4;4;4;4	Actin, alpha skeletal muscle;Actin, alpha cardiac muscle 1;Actin, gamma-enteric smooth muscle;Actin, aortic smooth muscle	ACTA1;ACTC1;ACTG2;ACTA2	Actin, alpha skeletal muscle OS=Homo sapiens OX=9606 GN=ACTA1 PE=1 SV=1;Actin, alpha cardiac muscle 1 OS=Homo sapiens OX=9606 GN=ACTC1 PE=1 SV=1;Actin, gamma-enteric smooth muscle OS=Homo sapiens OX=9606 GN=ACTG2 PE=1 SV=1;Actin, aortic smooth muscle OS=Ho	4	20	4	4	18	13	18	18	19	19	4	2	2	3	4	3	4	2	2	3	4	3	41.9	10.9	10.9	42.051	377	377;377;376;377	0	54.321	39	34	41.9	41.4	41.4	41.9	3420900000	710330000	51543000	45756000	1056300000	724650000
P10412;Q02539;P22492;P16401	P10412	14;5;4;1	3;0;0;0	3;0;0;0	Histone H1.4	HIST1H1E	Histone H1.4 OS=Homo sapiens OX=9606 GN=HIST1H1E PE=1 SV=2	4	14	3	3	13	4	12	8	9	10	3	0	3	1	2	2	3	0	3	1	2	2	31.1	9.6	9.6	21.865	219	219;215;207;226	0	17.673	27.9	16.9	30.1	26	29.7	29.7	1109600000	539410000	0	186480000	15219000	146090000
O43143;O60231;Q14562	O43143	19;1;1	19;1;1	19;1;1	Pre-mRNA-splicing factor ATP-dependent RNA helicase DHX15	DHX15	Pre-mRNA-splicing factor ATP-dependent RNA helicase DHX15 OS=Homo sapiens OX=9606 GN=DHX15 PE=1 SV=2	3	19	19	19	13	1	13	4	7	7	13	1	13	4	7	7	13	1	13	4	7	7	28.2	28.2	28.2	90.932	795	795;1041;1220	0	46.113	20.5	1.5	16.9	6.2	10.7	10.1	345160000	106740000	2365800	122640000	18519000	41905000
Q8NBX0	Q8NBX0	3	3	3	Saccharopine dehydrogenase-like oxidoreductase	SCCPDH	Saccharopine dehydrogenase-like oxidoreductase OS=Homo sapiens OX=9606 GN=SCCPDH PE=1 SV=1	1	3	3	3	2	0	3	2	0	2	2	0	3	2	0	2	2	0	3	2	0	2	12.6	12.6	12.6	47.151	429	429	0	7.1384	9.6	0	12.6	9.6	0	9.3	54666000	15235000	0	22892000	9996300	0
P26599	P26599	18	18	15	Polypyrimidine tract-binding protein 1	PTBP1	Polypyrimidine tract-binding protein 1 OS=Homo sapiens OX=9606 GN=PTBP1 PE=1 SV=1	1	18	18	15	12	6	15	11	14	14	12	6	15	11	14	14	10	5	13	9	11	12	54	54	49.3	57.221	531	531	0	147.09	35	22.8	44.1	33.3	39.7	45.4	1548900000	305960000	53209000	341530000	163040000	361990000
Q12792	Q12792	9	9	7	Twinfilin-1	TWF1	Twinfilin-1 OS=Homo sapiens OX=9606 GN=TWF1 PE=1 SV=3	1	9	9	7	4	3	6	4	5	4	4	3	6	4	5	4	4	3	5	4	4	4	33.4	33.4	29.4	40.282	350	350	0	51.248	18.3	10.9	20	17.1	19.1	17.1	267180000	39440000	14038000	80009000	39060000	50662000
P17812	P17812	10	10	10	CTP synthase 1	CTPS1	CTP synthase 1 OS=Homo sapiens OX=9606 GN=CTPS1 PE=1 SV=2	1	10	10	10	7	0	8	2	2	4	7	0	8	2	2	4	7	0	8	2	2	4	24.7	24.7	24.7	66.69	591	591	0	23.444	17.4	0	20.6	5.1	5.1	9.6	175910000	44797000	0	93805000	8273000	9712000
Q15637	Q15637	12	12	12	Splicing factor 1	SF1	Splicing factor 1 OS=Homo sapiens OX=9606 GN=SF1 PE=1 SV=4	1	12	12	12	9	3	10	8	8	6	9	3	10	8	8	6	9	3	10	8	8	6	24.1	24.1	24.1	68.329	639	639	0	99.454	19.4	8.8	22.1	19.4	19.1	15.2	1204000000	379390000	30373000	357120000	135830000	182810000
P26038	P26038	40	40	30	Moesin	MSN	Moesin OS=Homo sapiens OX=9606 GN=MSN PE=1 SV=3	1	40	40	30	27	10	32	27	25	24	27	10	32	27	25	24	20	8	23	19	18	18	71.4	71.4	54.1	67.819	577	577	0	272.55	47.8	22.5	55.5	50.1	45.8	40.7	4652800000	733480000	202390000	1529500000	556940000	883670000
P05141;Q9H0C2	P05141	20;4	9;0	9;0	ADP/ATP translocase 2;ADP/ATP translocase 2, N-terminally processed	SLC25A5	ADP/ATP translocase 2 OS=Homo sapiens OX=9606 GN=SLC25A5 PE=1 SV=7	2	20	9	9	17	6	17	12	12	14	7	4	9	7	7	7	7	4	9	7	7	7	44	20.1	20.1	32.852	298	298;315	0	49.594	40.6	22.5	42.6	31.5	32.2	34.6	2133700000	527120000	78422000	592280000	253440000	334370000
P62913	P62913	7	7	7	60S ribosomal protein L11	RPL11	60S ribosomal protein L11 OS=Homo sapiens OX=9606 GN=RPL11 PE=1 SV=2	1	7	7	7	7	3	5	5	5	5	7	3	5	5	5	5	7	3	5	5	5	5	38.8	38.8	38.8	20.252	178	178	0	66.196	38.8	17.4	30.3	32.6	30.3	30.3	1569300000	377860000	105840000	416670000	267680000	200290000
P42766	P42766	5	5	5	60S ribosomal protein L35	RPL35	60S ribosomal protein L35 OS=Homo sapiens OX=9606 GN=RPL35 PE=1 SV=2	1	5	5	5	5	0	4	2	2	3	5	0	4	2	2	3	5	0	4	2	2	3	26.8	26.8	26.8	14.551	123	123	0	33.175	26.8	0	22.8	22.8	22.8	22.8	425420000	158170000	0	186510000	21789000	16170000
Q7KZF4	Q7KZF4	34	34	34	Staphylococcal nuclease domain-containing protein 1	SND1	Staphylococcal nuclease domain-containing protein 1 OS=Homo sapiens OX=9606 GN=SND1 PE=1 SV=1	1	34	34	34	26	6	30	19	19	22	26	6	30	19	19	22	26	6	30	19	19	22	48.1	48.1	48.1	102	910	910	0	213.68	41.8	14.8	47	31.8	33.4	37.4	1706500000	427040000	34620000	589230000	187670000	211470000
O95202	O95202	9	9	9	LETM1 and EF-hand domain-containing protein 1, mitochondrial	LETM1	Mitochondrial proton/calcium exchanger protein OS=Homo sapiens OX=9606 GN=LETM1 PE=1 SV=1	1	9	9	9	7	0	4	4	2	4	7	0	4	4	2	4	7	0	4	4	2	4	21	21	21	83.353	739	739	0	24.877	16.1	0	8.4	7.7	3.2	8.8	171800000	66259000	0	35110000	25165000	12245000
P16403	P16403	14	14	3	Histone H1.2	HIST1H1C	Histone H1.2 OS=Homo sapiens OX=9606 GN=HIST1H1C PE=1 SV=2	1	14	14	3	13	4	12	10	9	11	13	4	12	10	9	11	3	0	3	3	2	3	31.9	31.9	9.9	21.364	213	213	0	113.65	28.6	17.4	31	27.2	30.5	30.5	10464000000	4175600000	126540000	1845900000	804920000	1036400000
O75533	O75533	18	18	18	Splicing factor 3B subunit 1	SF3B1	Splicing factor 3B subunit 1 OS=Homo sapiens OX=9606 GN=SF3B1 PE=1 SV=3	1	18	18	18	9	0	14	3	4	4	9	0	14	3	4	4	9	0	14	3	4	4	20.6	20.6	20.6	145.83	1304	1304	0	57.2	10.7	0	16.3	3.1	4.8	4.5	336060000	103770000	0	139160000	23046000	37658000
Q14152	Q14152	19	19	19	Eukaryotic translation initiation factor 3 subunit A	EIF3A	Eukaryotic translation initiation factor 3 subunit A OS=Homo sapiens OX=9606 GN=EIF3A PE=1 SV=1	1	19	19	19	11	2	15	8	7	10	11	2	15	8	7	10	11	2	15	8	7	10	15.8	15.8	15.8	166.57	1382	1382	0	95.145	10.9	2.9	13.6	8.9	6.4	9.4	512870000	117400000	12150000	198540000	43729000	57193000
P84077;P61204	P84077;P61204	5;5	5;5	4;4	ADP-ribosylation factor 1;ADP-ribosylation factor 3	ARF1;ARF3	ADP-ribosylation factor 1 OS=Homo sapiens OX=9606 GN=ARF1 PE=1 SV=2;ADP-ribosylation factor 3 OS=Homo sapiens OX=9606 GN=ARF3 PE=1 SV=2	2	5	5	4	5	3	4	3	4	4	5	3	4	3	4	4	4	3	3	2	3	3	39.2	39.2	27.6	20.697	181	181;181	0	31.354	39.2	27.6	35.4	27.1	39.2	29.3	610070000	167510000	73876000	86901000	94335000	104430000
O75369	O75369	101	88	85	Filamin-B	FLNB	Filamin-B OS=Homo sapiens OX=9606 GN=FLNB PE=1 SV=2	1	101	88	85	76	27	86	56	61	64	64	19	74	47	52	54	63	19	71	46	51	52	49.9	47.6	45.8	278.16	2602	2602	0	323.31	41.1	14.6	44.9	29.7	33	33.2	6903600000	1380400000	157020000	2650400000	729000000	970900000
Q15061	Q15061	9	9	9	WD repeat-containing protein 43	WDR43	WD repeat-containing protein 43 OS=Homo sapiens OX=9606 GN=WDR43 PE=1 SV=3	1	9	9	9	6	0	9	4	3	3	6	0	9	4	3	3	6	0	9	4	3	3	24.1	24.1	24.1	74.89	677	677	0	85.464	17.1	0	24.1	11.2	5.5	5.5	402750000	119790000	0	187510000	35391000	19753000
P09874	P09874	14	14	14	Poly [ADP-ribose] polymerase 1	PARP1	Poly [ADP-ribose] polymerase 1 OS=Homo sapiens OX=9606 GN=PARP1 PE=1 SV=4	1	14	14	14	9	0	7	2	4	7	9	0	7	2	4	7	9	0	7	2	4	7	19.2	19.2	19.2	113.08	1014	1014	0	39.453	13	0	9.7	2.8	4.5	8.7	262440000	90200000	0	68910000	13305000	20380000
Q92616	Q92616	57	57	57	Translational activator GCN1	GCN1L1	eIF-2-alpha kinase activator GCN1 OS=Homo sapiens OX=9606 GN=GCN1 PE=1 SV=6	1	57	57	57	33	7	49	22	14	24	33	7	49	22	14	24	33	7	49	22	14	24	29.2	29.2	29.2	292.75	2671	2671	0	251.53	18.9	4.1	24.1	10.9	8.5	12.3	1687400000	438350000	26778000	737390000	167980000	119800000
O00159	O00159	17	17	17	Unconventional myosin-Ic	MYO1C	Unconventional myosin-Ic OS=Homo sapiens OX=9606 GN=MYO1C PE=1 SV=4	1	17	17	17	10	4	11	5	5	6	10	4	11	5	5	6	10	4	11	5	5	6	24.4	24.4	24.4	121.68	1063	1063	0	49.235	15.5	7.4	14.1	6	7.4	7.7	360570000	106080000	21559000	133540000	26002000	38180000
P35268	P35268	3	3	3	60S ribosomal protein L22	RPL22	60S ribosomal protein L22 OS=Homo sapiens OX=9606 GN=RPL22 PE=1 SV=2	1	3	3	3	3	2	3	3	3	3	3	2	3	3	3	3	3	2	3	3	3	3	39.1	39.1	39.1	14.787	128	128	0	49.249	39.1	30.5	39.1	39.1	39.1	39.1	294740000	87942000	5137100	96008000	29613000	31877000
Q14814;Q06413;Q02078	Q14814	5;2;2	5;2;2	5;2;2	Myocyte-specific enhancer factor 2D	MEF2D	Myocyte-specific enhancer factor 2D OS=Homo sapiens OX=9606 GN=MEF2D PE=1 SV=1	3	5	5	5	4	0	4	2	1	3	4	0	4	2	1	3	4	0	4	2	1	3	11.1	11.1	11.1	55.937	521	521;473;507	0	12.459	9.2	0	9	5	2.9	6.9	154060000	60661000	0	42756000	27004000	5919100
Q969Q0	Q969Q0	4	4	1	60S ribosomal protein L36a-like	RPL36AL	60S ribosomal protein L36a-like OS=Homo sapiens OX=9606 GN=RPL36AL PE=1 SV=3	1	4	4	1	3	0	4	3	2	2	3	0	4	3	2	2	1	0	1	1	0	0	27.4	27.4	7.5	12.469	106	106	0	42.273	19.8	0	27.4	19.8	12.3	12.3	272460000	82771000	0	105330000	23658000	20328000
Q6P2Q9	Q6P2Q9	16	16	16	Pre-mRNA-processing-splicing factor 8	PRPF8	Pre-mRNA-processing-splicing factor 8 OS=Homo sapiens OX=9606 GN=PRPF8 PE=1 SV=2	1	16	16	16	14	1	10	6	3	6	14	1	10	6	3	6	14	1	10	6	3	6	10.9	10.9	10.9	273.6	2335	2335	0	46.143	10.1	0.9	6.6	4.1	2.2	3.9	249690000	111070000	3532300	70310000	26510000	16589000
P33992	P33992	6	6	6	DNA replication licensing factor MCM5	MCM5	DNA replication licensing factor MCM5 OS=Homo sapiens OX=9606 GN=MCM5 PE=1 SV=5	1	6	6	6	4	0	5	1	2	2	4	0	5	1	2	2	4	0	5	1	2	2	12.1	12.1	12.1	82.285	734	734	0	17.955	8.4	0	10.5	2	4.6	3.8	121300000	37573000	0	50196000	5558300	14860000
O60506	O60506	12	7	7	Heterogeneous nuclear ribonucleoprotein Q	SYNCRIP	Heterogeneous nuclear ribonucleoprotein Q OS=Homo sapiens OX=9606 GN=SYNCRIP PE=1 SV=2	1	12	7	7	6	1	8	3	4	2	3	0	5	2	2	1	3	0	5	2	2	1	32.3	24.1	24.1	69.602	623	623	0	29.685	16.1	1.8	20.1	5.9	9	3.9	157020000	34924000	0	88010000	19046000	7644600
Q08211	Q08211	44	44	44	ATP-dependent RNA helicase A	DHX9	ATP-dependent RNA helicase A OS=Homo sapiens OX=9606 GN=DHX9 PE=1 SV=4	1	44	44	44	30	10	33	23	27	28	30	10	33	23	27	28	30	10	33	23	27	28	44.1	44.1	44.1	140.96	1270	1270	0	264.91	27.9	13.9	36.3	28.6	31.3	30.5	2282900000	609660000	62457000	610450000	269390000	355050000
Q6Y7W6	Q6Y7W6	45	45	44	PERQ amino acid-rich with GYF domain-containing protein 2	GIGYF2	GRB10-interacting GYF protein 2 OS=Homo sapiens OX=9606 GN=GIGYF2 PE=1 SV=1	1	45	45	44	31	19	38	24	23	28	31	19	38	24	23	28	31	19	37	24	23	28	43.6	43.6	43	150.07	1299	1299	0	323.31	35.9	26.3	38.9	28.9	26.3	31.3	6445300000	1497600000	369970000	2139400000	626790000	807130000
P12956	P12956	27	27	27	X-ray repair cross-complementing protein 6	XRCC6	X-ray repair cross-complementing protein 6 OS=Homo sapiens OX=9606 GN=XRCC6 PE=1 SV=2	1	27	27	27	22	5	21	17	11	15	22	5	21	17	11	15	22	5	21	17	11	15	43.8	43.8	43.8	69.842	609	609	0	308.28	42	12.5	38.3	35.1	21.7	30	2214400000	672120000	82398000	639550000	291800000	256540000
O00567	O00567	15	15	15	Nucleolar protein 56	NOP56	Nucleolar protein 56 OS=Homo sapiens OX=9606 GN=NOP56 PE=1 SV=4	1	15	15	15	12	0	12	4	4	6	12	0	12	4	4	6	12	0	12	4	4	6	36.7	36.7	36.7	66.049	594	594	0	50.841	30.5	0	31.3	9.4	7.7	13.1	322100000	118320000	0	111390000	30804000	20044000
P26373	P26373	8	8	8	60S ribosomal protein L13	RPL13	60S ribosomal protein L13 OS=Homo sapiens OX=9606 GN=RPL13 PE=1 SV=4	1	8	8	8	7	3	7	5	4	4	7	3	7	5	4	4	7	3	7	5	4	4	28.4	28.4	28.4	24.261	211	211	0	36.402	28	17.1	28.4	26.5	19.4	19.4	1152400000	372150000	52294000	338400000	106640000	120520000
P50914	P50914	6	6	6	60S ribosomal protein L14	RPL14	60S ribosomal protein L14 OS=Homo sapiens OX=9606 GN=RPL14 PE=1 SV=4	1	6	6	6	6	3	6	3	4	6	6	3	6	3	4	6	6	3	6	3	4	6	25.1	25.1	25.1	23.432	215	215	0	39.193	25.1	16.7	25.1	16.7	16.7	25.1	1496600000	494520000	51335000	365450000	95007000	176070000
P33176;O60282;Q12840	P33176	18;3;3	18;3;3	18;3;3	Kinesin-1 heavy chain	KIF5B	Kinesin-1 heavy chain OS=Homo sapiens OX=9606 GN=KIF5B PE=1 SV=1	3	18	18	18	10	3	17	5	7	7	10	3	17	5	7	7	10	3	17	5	7	7	27.8	27.8	27.8	109.68	963	963;957;1032	0	102.89	16.1	4.7	27.7	6.9	10.1	10	419410000	86737000	6079100	198650000	28612000	46164000
P30050	P30050	10	10	10	60S ribosomal protein L12	RPL12	60S ribosomal protein L12 OS=Homo sapiens OX=9606 GN=RPL12 PE=1 SV=1	1	10	10	10	9	4	9	6	8	8	9	4	9	6	8	8	9	4	9	6	8	8	70.3	70.3	70.3	17.818	165	165	0	52.13	66.1	49.7	63	49.7	63	53.9	1615900000	386420000	72842000	514370000	160450000	258140000
Q14764	Q14764	13	13	13	Major vault protein	MVP	Major vault protein OS=Homo sapiens OX=9606 GN=MVP PE=1 SV=4	1	13	13	13	7	0	11	3	6	3	7	0	11	3	6	3	7	0	11	3	6	3	25.4	25.4	25.4	99.326	893	893	0	80.901	16.5	0	20.8	6.8	11	4.3	225410000	54081000	0	109310000	14862000	28949000
P61221	P61221	12	12	12	ATP-binding cassette sub-family E member 1	ABCE1	ATP-binding cassette sub-family E member 1 OS=Homo sapiens OX=9606 GN=ABCE1 PE=1 SV=1	1	12	12	12	10	2	10	3	6	4	10	2	10	3	6	4	10	2	10	3	6	4	27.7	27.7	27.7	67.314	599	599	0	51.431	23.5	5	24.9	4.3	12.2	9.7	459270000	114590000	14014000	174420000	21267000	89193000
Q9Y285	Q9Y285	4	4	4	Phenylalanine--tRNA ligase alpha subunit	FARSA	Phenylalanine--tRNA ligase alpha subunit OS=Homo sapiens OX=9606 GN=FARSA PE=1 SV=3	1	4	4	4	4	2	4	3	2	1	4	2	4	3	2	1	4	2	4	3	2	1	12.4	12.4	12.4	57.563	508	508	0	11.835	12.4	4.9	12.4	9.6	4.9	2.8	104030000	37791000	2675800	35778000	15380000	8996900
P62424	P62424	17	17	17	60S ribosomal protein L7a	RPL7A	60S ribosomal protein L7a OS=Homo sapiens OX=9606 GN=RPL7A PE=1 SV=2	1	17	17	17	16	4	12	10	10	12	16	4	12	10	10	12	16	4	12	10	10	12	45.1	45.1	45.1	29.995	266	266	0	127.99	43.2	18.8	33.8	33.8	37.2	41.7	2192800000	694470000	77999000	605820000	207320000	186280000
P61978	P61978	16	16	16	Heterogeneous nuclear ribonucleoprotein K	HNRNPK	Heterogeneous nuclear ribonucleoprotein K OS=Homo sapiens OX=9606 GN=HNRNPK PE=1 SV=1	1	16	16	16	12	6	14	12	12	9	12	6	14	12	12	9	12	6	14	12	12	9	44.3	44.3	44.3	50.976	463	463	0	81.621	38.2	19	36.5	38.4	38.2	27.9	1128800000	253130000	58211000	415600000	147290000	142810000
Q14258	Q14258	11	11	11	E3 ubiquitin/ISG15 ligase TRIM25	TRIM25	E3 ubiquitin/ISG15 ligase TRIM25 OS=Homo sapiens OX=9606 GN=TRIM25 PE=1 SV=2	1	11	11	11	7	1	9	3	2	4	7	1	9	3	2	4	7	1	9	3	2	4	18.4	18.4	18.4	70.973	630	630	0	46.995	13.7	1.6	18.1	5.6	3.7	5.7	238970000	71585000	3244400	110380000	18754000	17922000
Q96AE4	Q96AE4	7	6	6	Far upstream element-binding protein 1	FUBP1	Far upstream element-binding protein 1 OS=Homo sapiens OX=9606 GN=FUBP1 PE=1 SV=3	1	7	6	6	3	0	5	3	3	3	3	0	4	3	3	3	3	0	4	3	3	3	14	12.7	12.7	67.56	644	644	0	12.362	6.4	0	9.6	6.1	6.1	6.4	115360000	20543000	0	54697000	7915600	20551000
P78344	P78344	15	15	15	Eukaryotic translation initiation factor 4 gamma 2	EIF4G2	Eukaryotic translation initiation factor 4 gamma 2 OS=Homo sapiens OX=9606 GN=EIF4G2 PE=1 SV=1	1	15	15	15	12	2	12	6	7	6	12	2	12	6	7	6	12	2	12	6	7	6	23.3	23.3	23.3	102.36	907	907	0	69.581	19.6	2.8	18.2	10	12.6	11.5	550460000	149200000	6813400	246390000	47289000	54019000
Q5VT52	Q5VT52	12	12	12	Regulation of nuclear pre-mRNA domain-containing protein 2	RPRD2	Regulation of nuclear pre-mRNA domain-containing protein 2 OS=Homo sapiens OX=9606 GN=RPRD2 PE=1 SV=1	1	12	12	12	5	0	12	5	2	3	5	0	12	5	2	3	5	0	12	5	2	3	15.5	15.5	15.5	156.02	1461	1461	0	38.975	5.7	0	15.5	5.3	1.8	3.4	157470000	28946000	0	86349000	24791000	1654600
P46108	P46108	16	16	16	Adapter molecule crk	CRK	Adapter molecule crk OS=Homo sapiens OX=9606 GN=CRK PE=1 SV=2	1	16	16	16	12	7	14	11	10	10	12	7	14	11	10	10	12	7	14	11	10	10	57.9	57.9	57.9	33.83	304	304	0	110.99	48.7	38.8	55.6	53.3	45.1	51	1351500000	310100000	68337000	422950000	162860000	200170000
P68366	P68366	21	3	3	Tubulin alpha-4A chain	TUBA4A	Tubulin alpha-4A chain OS=Homo sapiens OX=9606 GN=TUBA4A PE=1 SV=1	1	21	3	3	19	13	19	19	18	18	3	2	3	3	3	3	3	2	3	3	3	3	49.1	6.7	6.7	49.924	448	448	0	16.457	48.9	38.8	47.5	48.9	47.3	47.3	167960000	41231000	7512400	44143000	20082000	24322000
P23396	P23396	24	24	24	40S ribosomal protein S3	RPS3	40S ribosomal protein S3 OS=Homo sapiens OX=9606 GN=RPS3 PE=1 SV=2	1	24	24	24	17	11	23	16	15	16	17	11	23	16	15	16	17	11	23	16	15	16	84	84	84	26.688	243	243	0	123.19	70.4	60.5	83.5	70	63.8	63.8	3596100000	766980000	176400000	1379400000	351350000	438930000
Q27J81	Q27J81	8	8	8	Inverted formin-2	INF2	Inverted formin-2 OS=Homo sapiens OX=9606 GN=INF2 PE=1 SV=2	1	8	8	8	5	0	6	3	2	6	5	0	6	3	2	6	5	0	6	3	2	6	13.1	13.1	13.1	135.62	1249	1249	0	44.134	9.7	0	10.7	6.8	4.1	10.2	196850000	63968000	0	60203000	24013000	13586000
P46782	P46782	15	15	15	40S ribosomal protein S5;40S ribosomal protein S5, N-terminally processed	RPS5	40S ribosomal protein S5 OS=Homo sapiens OX=9606 GN=RPS5 PE=1 SV=4	1	15	15	15	15	8	12	12	12	12	15	8	12	12	12	12	15	8	12	12	12	12	53.9	53.9	53.9	22.876	204	204	0	92.991	53.9	42.6	48	48	48	51.5	2625600000	732710000	132780000	801970000	252890000	341460000
P62888	P62888	9	9	9	60S ribosomal protein L30	RPL30	60S ribosomal protein L30 OS=Homo sapiens OX=9606 GN=RPL30 PE=1 SV=2	1	9	9	9	4	2	7	5	5	6	4	2	7	5	5	6	4	2	7	5	5	6	68.7	68.7	68.7	12.784	115	115	0	81.153	47.8	24.3	68.7	51.3	48.7	45.2	521250000	85454000	1613300	276300000	60834000	46879000
P62753	P62753	14	14	14	40S ribosomal protein S6	RPS6	40S ribosomal protein S6 OS=Homo sapiens OX=9606 GN=RPS6 PE=1 SV=1	1	14	14	14	10	4	12	9	10	10	10	4	12	9	10	10	10	4	12	9	10	10	39.8	39.8	39.8	28.68	249	249	0	121.58	32.9	22.5	36.5	33.7	36.9	35.7	1846600000	535790000	47052000	621730000	184470000	175540000
Q02878	Q02878	10	10	10	60S ribosomal protein L6	RPL6	60S ribosomal protein L6 OS=Homo sapiens OX=9606 GN=RPL6 PE=1 SV=3	1	10	10	10	7	6	9	6	7	6	7	6	9	6	7	6	7	6	9	6	7	6	33	33	33	32.728	288	288	0	26.219	25.7	25.7	33	24	25.3	20.5	1652000000	474510000	85169000	558260000	126630000	179690000
P46940;Q13576;Q86VI3	P46940	34;1;1	34;1;1	34;1;1	Ras GTPase-activating-like protein IQGAP1	IQGAP1	Ras GTPase-activating-like protein IQGAP1 OS=Homo sapiens OX=9606 GN=IQGAP1 PE=1 SV=1	3	34	34	34	29	7	30	15	13	15	29	7	30	15	13	15	29	7	30	15	13	15	29.1	29.1	29.1	189.25	1657	1657;1575;1631	0	181.42	26.7	6.9	26.6	12.6	11.3	12.3	1158500000	393550000	28194000	405520000	116250000	106110000
P06748	P06748	12	12	12	Nucleophosmin	NPM1	Nucleophosmin OS=Homo sapiens OX=9606 GN=NPM1 PE=1 SV=2	1	12	12	12	10	8	11	9	5	5	10	8	11	9	5	5	10	8	11	9	5	5	48	48	48	32.575	294	294	0	56.366	45.6	40.1	39.8	37.4	21.1	21.8	1852100000	431990000	151170000	783920000	219370000	156420000
P63000;P15153;P60763	P63000;P15153	7;4;3	6;3;2	6;3;2	Ras-related C3 botulinum toxin substrate 1;Ras-related C3 botulinum toxin substrate 2	RAC1;RAC2	Ras-related C3 botulinum toxin substrate 1 OS=Homo sapiens OX=9606 GN=RAC1 PE=1 SV=1;Ras-related C3 botulinum toxin substrate 2 OS=Homo sapiens OX=9606 GN=RAC2 PE=1 SV=1	3	7	6	6	6	4	7	4	4	4	5	4	6	3	4	3	5	4	6	3	4	3	36.5	30.7	30.7	21.45	192	192;192;192	0	14.495	30.2	20.3	36.5	24.5	17.2	18.8	526140000	162360000	43604000	177490000	32090000	64258000
Q9BUJ2	Q9BUJ2	8	8	8	Heterogeneous nuclear ribonucleoprotein U-like protein 1	HNRNPUL1	Heterogeneous nuclear ribonucleoprotein U-like protein 1 OS=Homo sapiens OX=9606 GN=HNRNPUL1 PE=1 SV=2	1	8	8	8	8	1	5	2	3	2	8	1	5	2	3	2	8	1	5	2	3	2	12.1	12.1	12.1	95.737	856	856	0	15.465	12.1	2.6	8.8	4.2	6.4	4.2	216340000	98467000	3755300	60469000	15505000	24099000
P15311	P15311	24	16	15	Ezrin	EZR	Ezrin OS=Homo sapiens OX=9606 GN=EZR PE=1 SV=4	1	24	16	15	19	6	19	16	16	13	14	4	12	10	10	8	13	4	11	10	9	8	45.9	33.1	31.7	69.412	586	586	0	92.276	35.7	16	36.9	30	29.4	26.3	1121700000	354700000	68850000	366890000	54844000	151350000
Q71DI3	Q71DI3	9	9	1	Histone H3.2	HIST2H3A	Histone H3.2 OS=Homo sapiens OX=9606 GN=HIST2H3A PE=1 SV=3	1	9	9	1	8	4	7	5	7	8	8	4	7	5	7	8	1	1	0	0	0	0	52.9	52.9	23.5	15.388	136	136	0	168.87	52.9	41.9	29.4	27.2	29.4	29.4	5194300000	1839800000	246750000	1372500000	352570000	465160000
P08708	P08708	6	6	6	40S ribosomal protein S17	RPS17	40S ribosomal protein S17 OS=Homo sapiens OX=9606 GN=RPS17 PE=1 SV=2	1	6	6	6	5	1	6	2	2	3	5	1	6	2	2	3	5	1	6	2	2	3	54.1	54.1	54.1	15.55	135	135	0	36.03	51.9	19.3	54.1	35.6	35.6	43	270100000	112020000	6285600	81562000	21776000	22940000
P83731	P83731	6	6	6	60S ribosomal protein L24	RPL24	60S ribosomal protein L24 OS=Homo sapiens OX=9606 GN=RPL24 PE=1 SV=1	1	6	6	6	6	3	6	5	5	5	6	3	6	5	5	5	6	3	6	5	5	5	31.2	31.2	31.2	17.779	157	157	0	18.96	31.2	19.7	31.2	30.6	30.6	30.6	1620300000	552310000	54714000	455410000	133230000	139160000
Q14694	Q14694	9	9	9	Ubiquitin carboxyl-terminal hydrolase 10	USP10	Ubiquitin carboxyl-terminal hydrolase 10 OS=Homo sapiens OX=9606 GN=USP10 PE=1 SV=2	1	9	9	9	7	2	8	3	3	3	7	2	8	3	3	3	7	2	8	3	3	3	21.4	21.4	21.4	87.133	798	798	0	54.161	14.9	4.1	19.9	7.9	7.5	6.6	211390000	71081000	5569100	89295000	15062000	12348000
Q06124	Q06124	8	8	8	Tyrosine-protein phosphatase non-receptor type 11	PTPN11	Tyrosine-protein phosphatase non-receptor type 11 OS=Homo sapiens OX=9606 GN=PTPN11 PE=1 SV=2	1	8	8	8	4	0	6	3	3	2	4	0	6	3	3	2	4	0	6	3	3	2	21.4	21.4	21.4	68.436	597	597	0	24.914	11.7	0	18.6	10.4	8.5	6.2	137150000	36452000	0	69758000	18091000	9274900
P84098	P84098	6	6	6	60S ribosomal protein L19	RPL19	60S ribosomal protein L19 OS=Homo sapiens OX=9606 GN=RPL19 PE=1 SV=1	1	6	6	6	6	2	6	3	5	4	6	2	6	3	5	4	6	2	6	3	5	4	25	25	25	23.466	196	196	0	27.403	25	13.3	25	14.3	24.5	21.4	601970000	163470000	19773000	217000000	47276000	73608000
P36578	P36578	21	21	21	60S ribosomal protein L4	RPL4	60S ribosomal protein L4 OS=Homo sapiens OX=9606 GN=RPL4 PE=1 SV=5	1	21	21	21	18	11	19	16	14	15	18	11	19	16	14	15	18	11	19	16	14	15	50.6	50.6	50.6	47.697	427	427	0	130.18	48.2	28.3	44.3	41.7	39.3	40	3482600000	873920000	182390000	1142900000	371770000	441020000
O75663	O75663	9	9	9	TIP41-like protein	TIPRL	TIP41-like protein OS=Homo sapiens OX=9606 GN=TIPRL PE=1 SV=2	1	9	9	9	6	1	9	3	2	5	6	1	9	3	2	5	6	1	9	3	2	5	46	46	46	31.444	272	272	0	61.027	41.9	6.6	46	23.2	11.8	32	550460000	130740000	8162100	270220000	37602000	33780000
P49327	P49327	97	97	97	Fatty acid synthase;[Acyl-carrier-protein] S-acetyltransferase;[Acyl-carrier-protein] S-malonyltransferase;3-oxoacyl-[acyl-carrier-protein] synthase;3-oxoacyl-[acyl-carrier-protein] reductase;3-hydroxyacyl-[acyl-carrier-protein] dehydratase;Enoyl-[acyl-carrier-protein] reductase;Oleoyl-[acyl-carrier-protein] hydrolase	FASN	Fatty acid synthase OS=Homo sapiens OX=9606 GN=FASN PE=1 SV=3	1	97	97	97	76	25	80	53	46	62	76	25	80	53	46	62	76	25	80	53	46	62	52.1	52.1	52.1	273.42	2511	2511	0	323.31	44.8	18.9	41.6	30.8	25.8	35.3	9972800000	2512600000	336200000	3758500000	1015200000	1033900000
P07814	P07814	49	49	49	Bifunctional glutamate/proline--tRNA ligase;Glutamate--tRNA ligase;Proline--tRNA ligase	EPRS	Bifunctional glutamate/proline--tRNA ligase OS=Homo sapiens OX=9606 GN=EPRS PE=1 SV=5	1	49	49	49	32	4	41	26	19	23	32	4	41	26	19	23	32	4	41	26	19	23	45.2	45.2	45.2	170.59	1512	1512	0	323.31	31.2	3.8	39.2	24.6	18.7	21.6	2498300000	618630000	30807000	1172900000	230450000	216150000
Q12906;Q96SI9	Q12906	20;1	20;1	20;1	Interleukin enhancer-binding factor 3	ILF3	Interleukin enhancer-binding factor 3 OS=Homo sapiens OX=9606 GN=ILF3 PE=1 SV=3	2	20	20	20	17	6	16	12	12	14	17	6	16	12	12	14	17	6	16	12	12	14	28.6	28.6	28.6	95.337	894	894;672	0	213.15	26.2	12.4	23.6	20.4	20.8	22.3	1806900000	568950000	74374000	613490000	162260000	194510000
P46779	P46779	8	8	8	60S ribosomal protein L28	RPL28	60S ribosomal protein L28 OS=Homo sapiens OX=9606 GN=RPL28 PE=1 SV=3	1	8	8	8	6	3	7	4	5	7	6	3	7	4	5	7	6	3	7	4	5	7	35.8	35.8	35.8	15.747	137	137	0	25.543	34.3	25.5	35.8	33.6	33.6	35	1738400000	408460000	68900000	612250000	125020000	221030000
P46109	P46109	10	10	10	Crk-like protein	CRKL	Crk-like protein OS=Homo sapiens OX=9606 GN=CRKL PE=1 SV=1	1	10	10	10	2	1	9	2	3	2	2	1	9	2	3	2	2	1	9	2	3	2	38.6	38.6	38.6	33.777	303	303	0	25.296	9.9	4	34.3	9.9	14.2	9.9	294270000	43788000	6138000	162700000	20570000	38388000
P63173	P63173	5	5	5	60S ribosomal protein L38	RPL38	60S ribosomal protein L38 OS=Homo sapiens OX=9606 GN=RPL38 PE=1 SV=2	1	5	5	5	3	2	4	2	2	2	3	2	4	2	2	2	3	2	4	2	2	2	55.7	55.7	55.7	8.2178	70	70	0	15.756	55.7	34.3	38.6	34.3	34.3	34.3	534570000	71816000	43148000	259680000	44084000	55552000
P48444	P48444	11	11	11	Coatomer subunit delta	ARCN1	Coatomer subunit delta OS=Homo sapiens OX=9606 GN=ARCN1 PE=1 SV=1	1	11	11	11	10	0	9	5	3	3	10	0	9	5	3	3	10	0	9	5	3	3	31.9	31.9	31.9	57.21	511	511	0	34.528	29.5	0	23.7	16.2	7.4	7.6	354150000	117120000	0	153270000	24574000	41018000
P46776	P46776	6	6	6	60S ribosomal protein L27a	RPL27A	60S ribosomal protein L27a OS=Homo sapiens OX=9606 GN=RPL27A PE=1 SV=2	1	6	6	6	4	3	6	4	3	4	4	3	6	4	3	4	4	3	6	4	3	4	38.5	38.5	38.5	16.561	148	148	0	19.238	23	22.3	38.5	23	22.3	23	989780000	225590000	32410000	383660000	108970000	104780000
Q9UNF1;Q12816	Q9UNF1	14;2	14;2	14;2	Melanoma-associated antigen D2	MAGED2	Melanoma-associated antigen D2 OS=Homo sapiens OX=9606 GN=MAGED2 PE=1 SV=2	2	14	14	14	8	1	13	3	4	3	8	1	13	3	4	3	8	1	13	3	4	3	39.4	39.4	39.4	64.953	606	606;1431	0	64.611	25.9	1.3	36	9.1	10.9	6.6	450660000	68406000	1224700	281670000	20033000	33413000
P68400;Q8NEV1	P68400;Q8NEV1	11;10	11;10	11;10	Casein kinase II subunit alpha;Casein kinase II subunit alpha 3	CSNK2A1;CSNK2A3	Casein kinase II subunit alpha OS=Homo sapiens OX=9606 GN=CSNK2A1 PE=1 SV=1;Casein kinase II subunit alpha 3 OS=Homo sapiens OX=9606 GN=CSNK2A3 PE=1 SV=2	2	11	11	11	9	4	8	4	3	5	9	4	8	4	3	5	9	4	8	4	3	5	42.7	42.7	42.7	45.143	391	391;391	0	52.803	38.1	18.9	32.7	17.1	11.8	21	413270000	139500000	26527000	132400000	38782000	26145000
P98175;P52756;P78332	P98175	17;1;1	17;1;1	17;1;1	RNA-binding protein 10	RBM10	RNA-binding protein 10 OS=Homo sapiens OX=9606 GN=RBM10 PE=1 SV=3	3	17	17	17	10	2	13	5	6	7	10	2	13	5	6	7	10	2	13	5	6	7	27.7	27.7	27.7	103.53	930	930;815;1123	0	108.3	20.1	4.5	25.1	9.4	13.8	15.5	501620000	146380000	11038000	196770000	39829000	50199000
P46060	P46060	16	16	16	Ran GTPase-activating protein 1	RANGAP1	Ran GTPase-activating protein 1 OS=Homo sapiens OX=9606 GN=RANGAP1 PE=1 SV=1	1	16	16	16	12	2	14	5	5	6	12	2	14	5	5	6	12	2	14	5	5	6	40	40	40	63.541	587	587	0	95.143	29.6	4.9	34.2	13.6	14.1	16.2	562610000	166510000	8541500	248060000	41556000	48748000
Q00839	Q00839	19	19	19	Heterogeneous nuclear ribonucleoprotein U	HNRNPU	Heterogeneous nuclear ribonucleoprotein U OS=Homo sapiens OX=9606 GN=HNRNPU PE=1 SV=6	1	19	19	19	16	6	19	11	12	11	16	6	19	11	12	11	16	6	19	11	12	11	29	29	29	90.583	825	825	0	230.87	26.2	15.9	29	21.7	20.7	18.8	1616000000	422490000	48700000	669450000	137320000	173420000
Q9UHX1	Q9UHX1	11	11	11	Poly(U)-binding-splicing factor PUF60	PUF60	Poly(U)-binding-splicing factor PUF60 OS=Homo sapiens OX=9606 GN=PUF60 PE=1 SV=1	1	11	11	11	10	1	9	3	3	4	10	1	9	3	3	4	10	1	9	3	3	4	37.4	37.4	37.4	59.875	559	559	0	51.67	35.8	3.9	25.4	13.4	10.7	13.8	321340000	126750000	5011300	128810000	20247000	18315000
Q96AG4	Q96AG4	12	12	12	Leucine-rich repeat-containing protein 59	LRRC59	Leucine-rich repeat-containing protein 59 OS=Homo sapiens OX=9606 GN=LRRC59 PE=1 SV=1	1	12	12	12	11	4	10	7	6	7	11	4	10	7	6	7	11	4	10	7	6	7	50.8	50.8	50.8	34.93	307	307	0	31.817	46.6	18.2	38.4	33.2	27	28.7	1308800000	435680000	37576000	478310000	107120000	100110000
P61313	P61313	9	9	9	60S ribosomal protein L15	RPL15	60S ribosomal protein L15 OS=Homo sapiens OX=9606 GN=RPL15 PE=1 SV=2	1	9	9	9	6	4	8	7	5	5	6	4	8	7	5	5	6	4	8	7	5	5	42.2	42.2	42.2	24.146	204	204	0	74.81	27.5	20.6	38.7	38.7	24	24	2291600000	476160000	115910000	825540000	355780000	266020000
P46778	P46778	4	4	4	60S ribosomal protein L21	RPL21	60S ribosomal protein L21 OS=Homo sapiens OX=9606 GN=RPL21 PE=1 SV=2	1	4	4	4	4	1	3	2	3	3	4	1	3	2	3	3	4	1	3	2	3	3	31.9	31.9	31.9	18.565	160	160	0	11.468	31.9	9.4	27.5	20.6	25	25	451360000	107340000	16958000	199680000	30131000	40523000
P35579;P35580;P35749;A7E2Y1	P35579	107;11;8;1	107;11;8;1	102;8;3;0	Myosin-9	MYH9	Myosin-9 OS=Homo sapiens OX=9606 GN=MYH9 PE=1 SV=4	4	107	107	102	88	43	87	59	55	62	88	43	87	59	55	62	83	42	82	57	51	58	53.6	53.6	51.8	226.53	1960	1960;1976;1972;1983	0	323.31	46.2	32.2	46.1	33.9	33.4	35.4	11846000000	3283200000	696190000	4289900000	1199300000	1028600000
Q9Y3U8	Q9Y3U8	7	7	7	60S ribosomal protein L36	RPL36	60S ribosomal protein L36 OS=Homo sapiens OX=9606 GN=RPL36 PE=1 SV=3	1	7	7	7	5	1	7	4	2	5	5	1	7	4	2	5	5	1	7	4	2	5	38.1	38.1	38.1	12.254	105	105	0	51.186	37.1	11.4	38.1	33.3	23.8	37.1	565220000	141030000	12427000	268930000	46920000	29021000
O60832	O60832	11	11	11	H/ACA ribonucleoprotein complex subunit 4	DKC1	H/ACA ribonucleoprotein complex subunit DKC1 OS=Homo sapiens OX=9606 GN=DKC1 PE=1 SV=3	1	11	11	11	8	1	9	2	1	3	8	1	9	2	1	3	8	1	9	2	1	3	28.8	28.8	28.8	57.673	514	514	0	38.165	23.3	3.9	24.7	6	3.9	10.5	238230000	76430000	4180700	113760000	13195000	5909200
P21291	P21291	8	8	8	Cysteine and glycine-rich protein 1	CSRP1	Cysteine and glycine-rich protein 1 OS=Homo sapiens OX=9606 GN=CSRP1 PE=1 SV=3	1	8	8	8	7	2	7	5	6	7	7	2	7	5	6	7	7	2	7	5	6	7	64.2	64.2	64.2	20.567	193	193	0	73.188	55.4	16.6	59.6	42	50.8	59.6	678270000	155620000	23825000	279410000	44865000	88459000
P62847	P62847	6	6	6	40S ribosomal protein S24	RPS24	40S ribosomal protein S24 OS=Homo sapiens OX=9606 GN=RPS24 PE=1 SV=1	1	6	6	6	6	4	5	4	4	3	6	4	5	4	4	3	6	4	5	4	4	3	36.1	36.1	36.1	15.423	133	133	0	64.228	36.1	29.3	36.1	35.3	35.3	27.1	630860000	202980000	48140000	207210000	57815000	57433000
P62241	P62241	20	20	20	40S ribosomal protein S8	RPS8	40S ribosomal protein S8 OS=Homo sapiens OX=9606 GN=RPS8 PE=1 SV=2	1	20	20	20	19	8	19	14	10	15	19	8	19	14	10	15	19	8	19	14	10	15	62.5	62.5	62.5	24.205	208	208	0	296.78	62	49	62.5	61.1	48.1	56.7	2481200000	660740000	58429000	1135400000	244190000	158170000
Q99623	Q99623	11	11	11	Prohibitin-2	PHB2	Prohibitin-2 OS=Homo sapiens OX=9606 GN=PHB2 PE=1 SV=2	1	11	11	11	8	5	10	7	2	6	8	5	10	7	2	6	8	5	10	7	2	6	48.5	48.5	48.5	33.296	299	299	0	41.924	36.8	23.7	42.8	32.4	9.7	29.1	503670000	110140000	41800000	188090000	50647000	51946000
Q07020	Q07020	9	9	9	60S ribosomal protein L18	RPL18	60S ribosomal protein L18 OS=Homo sapiens OX=9606 GN=RPL18 PE=1 SV=2	1	9	9	9	9	7	8	7	6	7	9	7	8	7	6	7	9	7	8	7	6	7	35.6	35.6	35.6	21.634	188	188	0	104.45	35.6	29.3	35.1	29.3	29.3	29.3	3011000000	832490000	230890000	856750000	386900000	321880000
O14641	O14641	19	19	18	Segment polarity protein dishevelled homolog DVL-2	DVL2	Segment polarity protein dishevelled homolog DVL-2 OS=Homo sapiens OX=9606 GN=DVL2 PE=1 SV=1	1	19	19	18	13	2	15	10	9	8	13	2	15	10	9	8	12	2	14	9	9	7	37.1	37.1	35.5	78.947	736	736	0	181.98	31.8	8	30.2	19.3	17.3	17	1851000000	651410000	81540000	558620000	209710000	154570000
P60866	P60866	4	4	4	40S ribosomal protein S20	RPS20	40S ribosomal protein S20 OS=Homo sapiens OX=9606 GN=RPS20 PE=1 SV=1	1	4	4	4	3	0	4	2	1	2	3	0	4	2	1	2	3	0	4	2	1	2	32.8	32.8	32.8	13.373	119	119	0	11.721	17.6	0	32.8	10.9	10.1	10.9	503160000	71761000	0	311920000	35641000	37651000
P62906	P62906	12	12	12	60S ribosomal protein L10a	RPL10A	60S ribosomal protein L10a OS=Homo sapiens OX=9606 GN=RPL10A PE=1 SV=2	1	12	12	12	10	7	6	7	4	7	10	7	6	7	4	7	10	7	6	7	4	7	45.6	45.6	45.6	24.831	217	217	0	76.029	41.9	40.1	35	41.9	19.4	31.3	1854100000	618390000	111510000	569090000	182060000	120410000
P62263	P62263	7	7	7	40S ribosomal protein S14	RPS14	40S ribosomal protein S14 OS=Homo sapiens OX=9606 GN=RPS14 PE=1 SV=3	1	7	7	7	6	3	7	5	4	5	6	3	7	5	4	5	6	3	7	5	4	5	40.4	40.4	40.4	16.273	151	151	0	79.251	40.4	33.1	40.4	33.8	33.8	33.8	1244900000	280900000	53762000	541540000	101660000	83742000
P52292	P52292	15	15	15	Importin subunit alpha-1	KPNA2	Importin subunit alpha-1 OS=Homo sapiens OX=9606 GN=KPNA2 PE=1 SV=1	1	15	15	15	14	4	13	6	6	11	14	4	13	6	6	11	14	4	13	6	6	11	44	44	44	57.861	529	529	0	236.47	40.8	17.8	35.7	13.2	14.2	31.2	991810000	359220000	45727000	351650000	53179000	59331000
P62081	P62081	8	8	8	40S ribosomal protein S7	RPS7	40S ribosomal protein S7 OS=Homo sapiens OX=9606 GN=RPS7 PE=1 SV=1	1	8	8	8	7	2	6	3	3	3	7	2	6	3	3	3	7	2	6	3	3	3	53.6	53.6	53.6	22.127	194	194	0	25.975	49	17.5	34.5	18	25.3	25.3	234130000	97199000	6965300	72304000	16678000	19531000
P46777	P46777	12	12	12	60S ribosomal protein L5	RPL5	60S ribosomal protein L5 OS=Homo sapiens OX=9606 GN=RPL5 PE=1 SV=3	1	12	12	12	12	4	9	7	6	7	12	4	9	7	6	7	12	4	9	7	6	7	43.8	43.8	43.8	34.362	297	297	0	78.377	43.8	18.9	41.1	31.6	27.3	29.6	1565800000	482760000	86522000	501660000	147660000	116830000
Q96AC1;Q9BQL6	Q96AC1	6;1	6;1	6;1	Fermitin family homolog 2	FERMT2	Fermitin family homolog 2 OS=Homo sapiens OX=9606 GN=FERMT2 PE=1 SV=1	2	6	6	6	4	1	5	3	3	1	4	1	5	3	3	1	4	1	5	3	3	1	17.8	17.8	17.8	77.86	680	680;677	0	27.06	11.5	4.1	15	7.8	7.8	4.1	71174000	20166000	4027200	27354000	7848200	7275200
Q9Y490	Q9Y490	64	64	57	Talin-1	TLN1	Talin-1 OS=Homo sapiens OX=9606 GN=TLN1 PE=1 SV=3	1	64	64	57	46	9	57	19	20	28	46	9	57	19	20	28	40	8	51	17	17	24	42	42	38	269.76	2541	2541	0	323.31	31.1	8.7	38	14.3	16	19.7	2438700000	660540000	71762000	1189800000	149010000	165180000
P42224	P42224	18	18	18	Signal transducer and activator of transcription 1-alpha/beta	STAT1	Signal transducer and activator of transcription 1-alpha/beta OS=Homo sapiens OX=9606 GN=STAT1 PE=1 SV=2	1	18	18	18	12	5	16	4	5	6	12	5	16	4	5	6	12	5	16	4	5	6	28.3	28.3	28.3	87.334	750	750	0	58.237	21.7	10.3	26.3	7.5	10.1	11.1	629080000	197760000	21427000	277060000	40251000	37861000
Q15046	Q15046	22	22	22	Lysine--tRNA ligase	KARS	Lysine--tRNA ligase OS=Homo sapiens OX=9606 GN=KARS PE=1 SV=3	1	22	22	22	13	1	19	4	4	6	13	1	19	4	4	6	13	1	19	4	4	6	47.1	47.1	47.1	68.047	597	597	0	154.57	33.7	3.9	42	10.4	7.4	12.2	417150000	121480000	3596600	205450000	26015000	19245000
P22087;A6NHQ2	P22087	8;1	8;1	8;1	rRNA 2-O-methyltransferase fibrillarin	FBL	rRNA 2-O-methyltransferase fibrillarin OS=Homo sapiens OX=9606 GN=FBL PE=1 SV=2	2	8	8	8	7	2	5	4	2	3	7	2	5	4	2	3	7	2	5	4	2	3	36.8	36.8	36.8	33.784	321	321;334	0	33.671	30.5	16.2	23.7	24.3	8.1	14	475470000	171140000	8698800	180850000	49814000	30883000
P61247	P61247	19	19	19	40S ribosomal protein S3a	RPS3A	40S ribosomal protein S3a OS=Homo sapiens OX=9606 GN=RPS3A PE=1 SV=2	1	19	19	19	19	10	18	11	10	14	19	10	18	11	10	14	19	10	18	11	10	14	57.6	57.6	57.6	29.945	264	264	0	127.19	57.6	36.4	57.2	37.5	39.4	46.6	3686500000	954520000	198240000	1636900000	294940000	268710000
P62805	P62805	16	16	16	Histone H4	HIST1H4A	Histone H4 OS=Homo sapiens OX=9606 GN=HIST1H4A PE=1 SV=2	1	16	16	16	15	12	14	12	12	12	15	12	14	12	12	12	15	12	14	12	12	12	68.9	68.9	68.9	11.367	103	103	0	109.14	68.9	68	68	61.2	68	61.2	9601200000	3378400000	375170000	3187600000	675100000	801090000
P62750	P62750	7	7	7	60S ribosomal protein L23a	RPL23A	60S ribosomal protein L23a OS=Homo sapiens OX=9606 GN=RPL23A PE=1 SV=1	1	7	7	7	4	1	5	4	1	4	4	1	5	4	1	4	4	1	5	4	1	4	42.3	42.3	42.3	17.695	156	156	0	24.431	26.3	8.3	30.8	23.7	8.3	34.6	606680000	167610000	20333000	240760000	62258000	33381000
P46781	P46781	15	15	15	40S ribosomal protein S9	RPS9	40S ribosomal protein S9 OS=Homo sapiens OX=9606 GN=RPS9 PE=1 SV=3	1	15	15	15	10	4	13	5	5	8	10	4	13	5	5	8	10	4	13	5	5	8	46.4	46.4	46.4	22.591	194	194	0	29.638	37.1	14.4	40.7	19.1	19.1	25.8	986550000	229390000	39070000	454700000	61232000	81278000
P18124	P18124	19	19	19	60S ribosomal protein L7	RPL7	60S ribosomal protein L7 OS=Homo sapiens OX=9606 GN=RPL7 PE=1 SV=1	1	19	19	19	13	8	16	11	9	12	13	8	16	11	9	12	13	8	16	11	9	12	57.7	57.7	57.7	29.225	248	248	0	112.02	44.8	34.7	51.6	41.5	37.5	41.9	3202800000	908540000	319070000	1022500000	245470000	343270000
P37802;Q9UI15	P37802	22;1	22;1	22;1	Transgelin-2	TAGLN2	Transgelin-2 OS=Homo sapiens OX=9606 GN=TAGLN2 PE=1 SV=3	2	22	22	22	18	13	15	14	13	15	18	13	15	14	13	15	18	13	15	14	13	15	94.5	94.5	94.5	22.391	199	199;199	0	323.31	80.4	77.4	81.9	77.9	81.4	74.4	3592800000	929050000	289160000	1243400000	317280000	426460000
P40429;Q6NVV1	P40429;Q6NVV1	10;5	10;5	10;5	60S ribosomal protein L13a;Putative 60S ribosomal protein L13a protein RPL13AP3	RPL13A;RPL13AP3	60S ribosomal protein L13a OS=Homo sapiens OX=9606 GN=RPL13A PE=1 SV=2;Putative 60S ribosomal protein L13a protein RPL13AP3 OS=Homo sapiens OX=9606 GN=RPL13AP3 PE=5 SV=1	2	10	10	10	8	4	9	7	6	5	8	4	9	7	6	5	8	4	9	7	6	5	41.9	41.9	41.9	23.577	203	203;102	0	21.71	36.9	21.7	41.4	36.9	30.5	26.6	1085100000	272860000	69628000	345140000	126080000	143300000
Q16778;P33778;P23527;P06899;Q6DRA6;Q6DN03	Q16778;P33778;P23527;P06899	7;7;7;7;2;2	7;7;7;7;2;2	0;0;0;0;0;0	Histone H2B type 2-E;Histone H2B type 1-B;Histone H2B type 1-O;Histone H2B type 1-J	HIST2H2BE;HIST1H2BB;HIST1H2BO;HIST1H2BJ	Histone H2B type 2-E OS=Homo sapiens OX=9606 GN=HIST2H2BE PE=1 SV=3;Histone H2B type 1-B OS=Homo sapiens OX=9606 GN=HIST1H2BB PE=1 SV=2;Histone H2B type 1-O OS=Homo sapiens OX=9606 GN=HIST1H2BO PE=1 SV=3;Histone H2B type 1-J OS=Homo sapiens OX=9606 GN=HIST	6	7	7	0	6	6	6	5	6	7	6	6	6	5	6	7	0	0	0	0	0	0	43.7	43.7	0	13.92	126	126;126;126;126;164;193	0	111.78	43.7	43.7	43.7	35.7	42.9	43.7	23654000000	4262200000	2237000000	8220200000	1815800000	3257900000
P11940;Q9H361;Q4VXU2;Q5JQF8;Q96DU9	P11940	18;8;4;1;1	18;8;4;1;1	13;7;3;1;1	Polyadenylate-binding protein 1	PABPC1	Polyadenylate-binding protein 1 OS=Homo sapiens OX=9606 GN=PABPC1 PE=1 SV=2	5	18	18	13	11	5	15	7	6	11	11	5	15	7	6	11	7	2	10	3	4	7	29.6	29.6	20.1	70.67	636	636;631;614;200;382	0	134.57	22	11.8	26.9	15.3	11.3	19.8	673110000	156260000	21883000	324570000	39099000	47956000
Q13501	Q13501	11	11	11	Sequestosome-1	SQSTM1	Sequestosome-1 OS=Homo sapiens OX=9606 GN=SQSTM1 PE=1 SV=1	1	11	11	11	8	3	9	4	4	5	8	3	9	4	4	5	8	3	9	4	4	5	43.6	43.6	43.6	47.687	440	440	0	213.46	40	15.5	37.5	20	20	23.2	621640000	164710000	28524000	275310000	45343000	51685000
P39023;Q92901	P39023	16;2	16;2	16;2	60S ribosomal protein L3	RPL3	60S ribosomal protein L3 OS=Homo sapiens OX=9606 GN=RPL3 PE=1 SV=2	2	16	16	16	12	6	15	9	8	11	12	6	15	9	8	11	12	6	15	9	8	11	40.2	40.2	40.2	46.108	403	403;407	0	97.25	35	24.3	38.5	28.3	21.1	29.5	1531700000	424370000	73880000	568000000	150940000	144310000
P62701;Q8TD47;P22090	P62701	21;6;5	21;6;5	21;6;5	40S ribosomal protein S4, X isoform	RPS4X	40S ribosomal protein S4, X isoform OS=Homo sapiens OX=9606 GN=RPS4X PE=1 SV=2	3	21	21	21	16	9	17	12	10	10	16	9	17	12	10	10	16	9	17	12	10	10	66.9	66.9	66.9	29.597	263	263;263;263	0	63.852	57	37.6	62.4	51	40.3	40.3	1958400000	420930000	144190000	752560000	166320000	202310000
Q7Z4H7	Q7Z4H7	18	18	18	HAUS augmin-like complex subunit 6	HAUS6	HAUS augmin-like complex subunit 6 OS=Homo sapiens OX=9606 GN=HAUS6 PE=1 SV=2	1	18	18	18	15	1	14	3	5	6	15	1	14	3	5	6	15	1	14	3	5	6	24	24	24	108.62	955	955	0	92.374	20.4	1	18.6	5.1	6.9	9.2	422660000	174000000	3911500	163110000	18042000	25001000
P27635;Q96L21	P27635	10;4	10;4	10;4	60S ribosomal protein L10	RPL10	60S ribosomal protein L10 OS=Homo sapiens OX=9606 GN=RPL10 PE=1 SV=4	2	10	10	10	6	4	10	4	4	7	6	4	10	4	4	7	6	4	10	4	4	7	47.2	47.2	47.2	24.604	214	214;214	0	84.09	36.9	24.8	47.2	31.3	29	35.5	934050000	209430000	66444000	438590000	39608000	77131000
Q93052	Q93052	7	7	7	Lipoma-preferred partner	LPP	Lipoma-preferred partner OS=Homo sapiens OX=9606 GN=LPP PE=1 SV=1	1	7	7	7	2	0	7	2	2	0	2	0	7	2	2	0	2	0	7	2	2	0	24.3	24.3	24.3	65.746	612	612	0	35.181	4.7	0	24.3	4.7	5.1	0	156510000	21578000	0	107090000	13643000	14203000
P15880	P15880	18	18	18	40S ribosomal protein S2	RPS2	40S ribosomal protein S2 OS=Homo sapiens OX=9606 GN=RPS2 PE=1 SV=2	1	18	18	18	14	7	15	9	8	14	14	7	15	9	8	14	14	7	15	9	8	14	57	57	57	31.324	293	293	0	92.011	42	29.7	51.9	35.8	28.3	48.1	3654000000	683640000	110780000	1881900000	179660000	260680000
Q02543	Q02543	9	9	9	60S ribosomal protein L18a	RPL18A	60S ribosomal protein L18a OS=Homo sapiens OX=9606 GN=RPL18A PE=1 SV=2	1	9	9	9	7	4	9	5	5	6	7	4	9	5	5	6	7	4	9	5	5	6	43.2	43.2	43.2	20.762	176	176	0	38.124	33.5	21.6	43.2	33.5	33.5	38.6	1365400000	190130000	85958000	510310000	141610000	202570000
P23381	P23381	13	13	13	Tryptophan--tRNA ligase, cytoplasmic;T1-TrpRS;T2-TrpRS	WARS	Tryptophan--tRNA ligase, cytoplasmic OS=Homo sapiens OX=9606 GN=WARS PE=1 SV=2	1	13	13	13	9	4	12	6	3	4	9	4	12	6	3	4	9	4	12	6	3	4	37.2	37.2	37.2	53.165	471	471	0	236.8	28.5	14.9	37.2	23.1	12.5	17	602820000	160160000	31692000	267980000	53630000	39943000
Q86UP2	Q86UP2	10	10	10	Kinectin	KTN1	Kinectin OS=Homo sapiens OX=9606 GN=KTN1 PE=1 SV=1	1	10	10	10	6	1	10	3	4	2	6	1	10	3	4	2	6	1	10	3	4	2	11	11	11	156.27	1357	1357	0	40.2	7	2	11	5.2	5.8	2.6	194540000	50382000	3395500	103580000	13065000	16746000
O43390	O43390	12	12	7	Heterogeneous nuclear ribonucleoprotein R	HNRNPR	Heterogeneous nuclear ribonucleoprotein R OS=Homo sapiens OX=9606 GN=HNRNPR PE=1 SV=1	1	12	12	7	7	2	10	4	4	3	7	2	10	4	4	3	4	1	7	3	2	2	23.1	23.1	15	70.942	633	633	0	25.336	14.5	3.8	20.4	8.1	7.1	5.8	317520000	120110000	6489200	114170000	27169000	26990000
P50990	P50990	50	50	50	T-complex protein 1 subunit theta	CCT8	T-complex protein 1 subunit theta OS=Homo sapiens OX=9606 GN=CCT8 PE=1 SV=4	1	50	50	50	42	27	45	30	35	37	42	27	45	30	35	37	42	27	45	30	35	37	85.6	85.6	85.6	59.62	548	548	0	323.31	82.3	65.1	79	63.5	66.4	72.8	16500000000	4333400000	964020000	6681300000	1093000000	1823300000
Q9NX02;Q8WX94	Q9NX02	13;3	13;3	13;3	NACHT, LRR and PYD domains-containing protein 2	NLRP2	NACHT, LRR and PYD domains-containing protein 2 OS=Homo sapiens OX=9606 GN=NLRP2 PE=1 SV=1	2	13	13	13	10	1	10	1	3	4	10	1	10	1	3	4	10	1	10	1	3	4	16.3	16.3	16.3	120.51	1062	1062;980	0	36.195	13.4	1.1	12.6	1.2	3	5.2	208550000	86958000	2229700	87151000	0	10566000
Q9UNX3;P61254	Q9UNX3;P61254	4;4	4;4	4;4	60S ribosomal protein L26-like 1;60S ribosomal protein L26	RPL26L1;RPL26	60S ribosomal protein L26-like 1 OS=Homo sapiens OX=9606 GN=RPL26L1 PE=1 SV=1;60S ribosomal protein L26 OS=Homo sapiens OX=9606 GN=RPL26 PE=1 SV=1	2	4	4	4	3	2	4	2	4	4	3	2	4	2	4	4	3	2	4	2	4	4	22.1	22.1	22.1	17.256	145	145;145	0	6.8886	16.6	11	22.1	10.3	22.1	22.1	762600000	168340000	24005000	365760000	27938000	68222000
O15438	O15438	11	11	11	Canalicular multispecific organic anion transporter 2	ABCC3	Canalicular multispecific organic anion transporter 2 OS=Homo sapiens OX=9606 GN=ABCC3 PE=1 SV=3	1	11	11	11	11	0	5	2	2	3	11	0	5	2	2	3	11	0	5	2	2	3	13.1	13.1	13.1	169.34	1527	1527	0	53.034	13.1	0	6.7	3	3	3.9	149870000	88044000	0	32421000	8693400	7945700
O15371	O15371	23	23	23	Eukaryotic translation initiation factor 3 subunit D	EIF3D	Eukaryotic translation initiation factor 3 subunit D OS=Homo sapiens OX=9606 GN=EIF3D PE=1 SV=1	1	23	23	23	11	5	21	4	4	8	11	5	21	4	4	8	11	5	21	4	4	8	50.9	50.9	50.9	63.972	548	548	0	323.31	25.4	19.2	48	10.8	14.4	24.5	619980000	121290000	42517000	317980000	45733000	37958000
Q9UHB9	Q9UHB9	16	16	16	Signal recognition particle subunit SRP68	SRP68	Signal recognition particle subunit SRP68 OS=Homo sapiens OX=9606 GN=SRP68 PE=1 SV=2	1	16	16	16	11	1	15	3	4	3	11	1	15	3	4	3	11	1	15	3	4	3	35.4	35.4	35.4	70.729	627	627	0	182.55	29	3.8	32.9	7.7	8.5	7.2	463760000	138800000	6825000	224130000	29123000	36278000
P62318	P62318	2	2	2	Small nuclear ribonucleoprotein Sm D3	SNRPD3	Small nuclear ribonucleoprotein Sm D3 OS=Homo sapiens OX=9606 GN=SNRPD3 PE=1 SV=1	1	2	2	2	2	1	2	2	1	2	2	1	2	2	1	2	2	1	2	2	1	2	15.1	15.1	15.1	13.916	126	126	0	7.6791	15.1	7.9	15.1	15.1	7.9	15.1	135170000	35157000	5914200	58310000	11190000	6982300
O43795;Q9UBC5	O43795	8;2	8;2	8;2	Unconventional myosin-Ib	MYO1B	Unconventional myosin-Ib OS=Homo sapiens OX=9606 GN=MYO1B PE=1 SV=3	2	8	8	8	6	0	6	1	2	2	6	0	6	1	2	2	6	0	6	1	2	2	9.2	9.2	9.2	131.98	1136	1136;1043	0	25.732	7.4	0	6.9	0.8	2.8	1.7	136620000	52504000	0	67263000	0	8752200
P62266	P62266	9	9	9	40S ribosomal protein S23	RPS23	40S ribosomal protein S23 OS=Homo sapiens OX=9606 GN=RPS23 PE=1 SV=3	1	9	9	9	7	4	7	4	4	6	7	4	7	4	4	6	7	4	7	4	4	6	49	49	49	15.807	143	143	0	57.155	43.4	28	49	35	35.7	41.3	1441800000	395880000	72962000	472750000	119120000	88044000
O43242	O43242	14	14	14	26S proteasome non-ATPase regulatory subunit 3	PSMD3	26S proteasome non-ATPase regulatory subunit 3 OS=Homo sapiens OX=9606 GN=PSMD3 PE=1 SV=2	1	14	14	14	11	2	11	4	5	5	11	2	11	4	5	5	11	2	11	4	5	5	38	38	38	60.977	534	534	0	86.857	31.3	5.2	27.3	9.6	12.4	12.9	431880000	200690000	7840900	142580000	15690000	32124000
P62269	P62269	14	14	14	40S ribosomal protein S18	RPS18	40S ribosomal protein S18 OS=Homo sapiens OX=9606 GN=RPS18 PE=1 SV=3	1	14	14	14	13	4	10	6	4	7	13	4	10	6	4	7	13	4	10	6	4	7	59.2	59.2	59.2	17.718	152	152	0	94.619	59.2	35.5	53.9	42.1	32.9	42.1	950190000	416380000	27248000	353030000	52078000	36071000
Q5T6F2	Q5T6F2	12	12	12	Ubiquitin-associated protein 2	UBAP2	Ubiquitin-associated protein 2 OS=Homo sapiens OX=9606 GN=UBAP2 PE=1 SV=1	1	12	12	12	9	2	10	3	6	4	9	2	10	3	6	4	9	2	10	3	6	4	18	18	18	117.11	1119	1119	0	57.008	14.4	3.7	16.1	4.5	7.2	5.4	463110000	143150000	10710000	218450000	17127000	51035000
Q13573	Q13573	14	14	14	SNW domain-containing protein 1	SNW1	SNW domain-containing protein 1 OS=Homo sapiens OX=9606 GN=SNW1 PE=1 SV=1	1	14	14	14	9	3	12	5	4	4	9	3	12	5	4	4	9	3	12	5	4	4	37.3	37.3	37.3	61.494	536	536	0	105.8	28.4	7.8	35.8	14.9	13.4	10.4	401520000	120400000	22495000	177410000	30454000	28802000
O00571;O15523;Q9NQI0	O00571;O15523	22;15;1	22;15;1	22;15;1	ATP-dependent RNA helicase DDX3X;ATP-dependent RNA helicase DDX3Y	DDX3X;DDX3Y	ATP-dependent RNA helicase DDX3X OS=Homo sapiens OX=9606 GN=DDX3X PE=1 SV=3;ATP-dependent RNA helicase DDX3Y OS=Homo sapiens OX=9606 GN=DDX3Y PE=1 SV=2	3	22	22	22	15	2	20	7	4	7	15	2	20	7	4	7	15	2	20	7	4	7	42.7	42.7	42.7	73.243	662	662;660;724	0	270.59	32.9	5.1	37.8	16.2	12.2	16	1110400000	348780000	30460000	503650000	79704000	69627000
P12270	P12270	73	73	73	Nucleoprotein TPR	TPR	Nucleoprotein TPR OS=Homo sapiens OX=9606 GN=TPR PE=1 SV=3	1	73	73	73	63	18	63	25	26	34	63	18	63	25	26	34	63	18	63	25	26	34	35.7	35.7	35.7	267.29	2363	2363	0	323.31	31.8	11.5	32.5	15.1	15.9	19.4	5129300000	1709700000	219960000	2139700000	346360000	299560000
P62829	P62829	9	9	9	60S ribosomal protein L23	RPL23	60S ribosomal protein L23 OS=Homo sapiens OX=9606 GN=RPL23 PE=1 SV=1	1	9	9	9	5	2	7	4	3	5	5	2	7	4	3	5	5	2	7	4	3	5	54.3	54.3	54.3	14.865	140	140	0	56.108	40	15.7	42.1	40	25.7	37.9	614100000	144760000	23022000	292310000	33239000	46044000
Q86T24	Q86T24	23	23	23	Transcriptional regulator Kaiso	ZBTB33	Transcriptional regulator Kaiso OS=Homo sapiens OX=9606 GN=ZBTB33 PE=1 SV=2	1	23	23	23	19	10	17	10	6	11	19	10	17	10	6	11	19	10	17	10	6	11	48.8	48.8	48.8	74.484	672	672	0	154.75	46.1	20.5	40	24.6	10.9	23.7	1911800000	649540000	150190000	662460000	190390000	100360000
P46937	P46937	10	10	10	Transcriptional coactivator YAP1	YAP1	Transcriptional coactivator YAP1 OS=Homo sapiens OX=9606 GN=YAP1 PE=1 SV=2	1	10	10	10	5	0	9	2	1	3	5	0	9	2	1	3	5	0	9	2	1	3	44.2	44.2	44.2	54.461	504	504	0	86.389	23.4	0	40.3	10.9	3.6	7.7	243900000	50312000	0	145860000	14492000	4926500
P46783;Q9NQ39	P46783	6;2	5;1	5;1	40S ribosomal protein S10	RPS10	40S ribosomal protein S10 OS=Homo sapiens OX=9606 GN=RPS10 PE=1 SV=1	2	6	5	5	6	3	3	3	2	4	5	3	3	3	2	4	5	3	3	3	2	4	33.9	33.9	33.9	18.898	165	165;176	0	155.82	33.9	18.8	20.6	18.8	14.5	24.8	512210000	204310000	76869000	124100000	34326000	35285000
Q8IY81	Q8IY81	8	8	8	pre-rRNA processing protein FTSJ3	FTSJ3	pre-rRNA processing protein FTSJ3 OS=Homo sapiens OX=9606 GN=FTSJ3 PE=1 SV=2	1	8	8	8	6	1	7	1	1	1	6	1	7	1	1	1	6	1	7	1	1	1	14.8	14.8	14.8	96.557	847	847	0	31.552	11.2	2	12.6	2	2	2	129970000	48899000	1543800	63406000	5325000	5112300
P62249	P62249	15	15	15	40S ribosomal protein S16	RPS16	40S ribosomal protein S16 OS=Homo sapiens OX=9606 GN=RPS16 PE=1 SV=2	1	15	15	15	14	10	12	7	7	9	14	10	12	7	7	9	14	10	12	7	7	9	60.3	60.3	60.3	16.445	146	146	0	51.917	60.3	52.7	54.8	38.4	38.4	39	1910000000	641190000	162350000	670050000	121250000	106500000
P27694	P27694	11	11	11	Replication protein A 70 kDa DNA-binding subunit;Replication protein A 70 kDa DNA-binding subunit, N-terminally processed	RPA1	Replication protein A 70 kDa DNA-binding subunit OS=Homo sapiens OX=9606 GN=RPA1 PE=1 SV=2	1	11	11	11	6	2	10	4	3	1	6	2	10	4	3	1	6	2	10	4	3	1	28.2	28.2	28.2	68.137	616	616	0	34.935	16.9	5.5	24.4	11	7.1	3.1	398960000	127110000	7613200	212870000	29701000	19411000
Q99878;Q96KK5;Q9BTM1;Q16777;Q6FI13;P20671;P0C0S8	Q99878;Q96KK5;Q9BTM1;Q16777;Q6FI13;P20671;P0C0S8	7;7;7;7;7;7;7	7;7;7;7;7;7;7	2;2;2;2;2;2;2	Histone H2A type 1-J;Histone H2A type 1-H;Histone H2A.J;Histone H2A type 2-C;Histone H2A type 2-A;Histone H2A type 1-D;Histone H2A type 1	HIST1H2AJ;HIST1H2AH;H2AFJ;HIST2H2AC;HIST2H2AA3;HIST1H2AD;HIST1H2AG	Histone H2A type 1-J OS=Homo sapiens OX=9606 GN=HIST1H2AJ PE=1 SV=3;Histone H2A type 1-H OS=Homo sapiens OX=9606 GN=HIST1H2AH PE=1 SV=3;Histone H2A.J OS=Homo sapiens OX=9606 GN=H2AFJ PE=1 SV=1;Histone H2A type 2-C OS=Homo sapiens OX=9606 GN=HIST2H2AC PE=1	7	7	7	2	6	6	5	6	6	7	6	6	5	6	6	7	2	2	2	2	2	2	36.7	36.7	14.1	13.936	128	128;128;129;129;130;130;130	0	57.1	35.9	35.9	35.9	35.9	36.7	36.7	15063000000	4860100000	1345600000	4659200000	1473800000	1324200000
Q8IVT2	Q8IVT2	26	26	26	Mitotic interactor and substrate of PLK1	MISP	Mitotic interactor and substrate of PLK1 OS=Homo sapiens OX=9606 GN=MISP PE=1 SV=1	1	26	26	26	20	9	20	7	5	10	20	9	20	7	5	10	20	9	20	7	5	10	61.1	61.1	61.1	75.356	679	679	0	161.78	49.3	26.4	47.6	19.7	11.8	23.3	1521800000	603170000	107010000	503520000	67568000	68610000
P40763	P40763	14	14	14	Signal transducer and activator of transcription 3	STAT3	Signal transducer and activator of transcription 3 OS=Homo sapiens OX=9606 GN=STAT3 PE=1 SV=2	1	14	14	14	11	2	11	3	2	3	11	2	11	3	2	3	11	2	11	3	2	3	29.4	29.4	29.4	88.067	770	770	0	139.71	24.4	5.3	24.2	7.1	5.3	7.1	730080000	254580000	38264000	267820000	64741000	52845000
P62314	P62314	4	4	4	Small nuclear ribonucleoprotein Sm D1	SNRPD1	Small nuclear ribonucleoprotein Sm D1 OS=Homo sapiens OX=9606 GN=SNRPD1 PE=1 SV=1	1	4	4	4	3	2	4	3	3	3	3	2	4	3	3	3	3	2	4	3	3	3	54.6	54.6	54.6	13.281	119	119	0	90.117	45.4	27.7	54.6	37	37	37.8	1483600000	707370000	21633000	515610000	92336000	94493000
Q14126	Q14126	22	22	22	Desmoglein-2	DSG2	Desmoglein-2 OS=Homo sapiens OX=9606 GN=DSG2 PE=1 SV=2	1	22	22	22	13	4	19	7	4	7	13	4	19	7	4	7	13	4	19	7	4	7	37.5	37.5	37.5	122.29	1118	1118	0	166.87	23.7	8.2	33	11.5	7.4	11.1	700790000	203690000	31853000	296720000	54830000	46058000
P62280	P62280	15	15	15	40S ribosomal protein S11	RPS11	40S ribosomal protein S11 OS=Homo sapiens OX=9606 GN=RPS11 PE=1 SV=3	1	15	15	15	9	4	15	6	5	9	9	4	15	6	5	9	9	4	15	6	5	9	69	69	69	18.431	158	158	0	40.414	57	30.4	69	45.6	40.5	58.2	1622000000	328200000	48221000	886670000	101830000	73690000
P35221	P35221	13	13	13	Catenin alpha-1	CTNNA1	Catenin alpha-1 OS=Homo sapiens OX=9606 GN=CTNNA1 PE=1 SV=1	1	13	13	13	13	0	9	3	2	5	13	0	9	3	2	5	13	0	9	3	2	5	25.3	25.3	25.3	100.07	906	906	0	74.538	25.3	0	16.3	7.6	3.4	8.2	324830000	156370000	0	102670000	16323000	12599000
P06576	P06576	12	12	12	ATP synthase subunit beta, mitochondrial	ATP5B	ATP synthase subunit beta, mitochondrial OS=Homo sapiens OX=9606 GN=ATP5F1B PE=1 SV=3	1	12	12	12	10	4	5	4	3	3	10	4	5	4	3	3	10	4	5	4	3	3	40.5	40.5	40.5	56.559	529	529	0	79.887	34.8	11.3	18.7	15.1	12.5	9.5	276800000	175740000	19164000	26005000	23793000	16332000
P61353	P61353	6	6	6	60S ribosomal protein L27	RPL27	60S ribosomal protein L27 OS=Homo sapiens OX=9606 GN=RPL27 PE=1 SV=2	1	6	6	6	5	4	6	4	4	5	5	4	6	4	4	5	5	4	6	4	4	5	48.5	48.5	48.5	15.798	136	136	0	25.385	48.5	38.2	48.5	38.2	38.2	48.5	953440000	232730000	87154000	401260000	69942000	58987000
Q9ULV4;Q6QEF8	Q9ULV4	19;1	19;1	19;1	Coronin-1C	CORO1C	Coronin-1C OS=Homo sapiens OX=9606 GN=CORO1C PE=1 SV=1	2	19	19	19	7	2	16	3	7	6	7	2	16	3	7	6	7	2	16	3	7	6	39	39	39	53.248	474	474;472	0	45.083	18.8	8.4	33.3	7	16	14.8	716550000	83146000	17183000	469350000	24367000	63322000
Q96KR1	Q96KR1	10	10	10	Zinc finger RNA-binding protein	ZFR	Zinc finger RNA-binding protein OS=Homo sapiens OX=9606 GN=ZFR PE=1 SV=2	1	10	10	10	6	0	10	3	1	2	6	0	10	3	1	2	6	0	10	3	1	2	13	13	13	117.01	1074	1074	0	69.058	7.1	0	13	4.8	1.5	2.8	259070000	61036000	0	149780000	24605000	9052800
P18621	P18621	10	10	10	60S ribosomal protein L17	RPL17	60S ribosomal protein L17 OS=Homo sapiens OX=9606 GN=RPL17 PE=1 SV=3	1	10	10	10	9	2	9	4	3	5	9	2	9	4	3	5	9	2	9	4	3	5	56	56	56	21.397	184	184	0	69.614	56	20.1	51.1	39.1	20.7	38.6	672160000	314880000	36708000	183260000	50236000	22187000
Q13045	Q13045	12	12	12	Protein flightless-1 homolog	FLII	Protein flightless-1 homolog OS=Homo sapiens OX=9606 GN=FLII PE=1 SV=2	1	12	12	12	6	2	10	2	2	2	6	2	10	2	2	2	6	2	10	2	2	2	14	14	14	144.75	1269	1269	0	46.563	8.4	1.7	12.8	2.1	1.7	2.1	127440000	53144000	3237400	53872000	5140200	7364600
P62277	P62277	11	11	11	40S ribosomal protein S13	RPS13	40S ribosomal protein S13 OS=Homo sapiens OX=9606 GN=RPS13 PE=1 SV=2	1	11	11	11	9	4	11	4	4	6	9	4	11	4	4	6	9	4	11	4	4	6	49	49	49	17.222	151	151	0	33.322	41.7	33.8	49	29.8	30.5	39.1	1267600000	354850000	84658000	554950000	61006000	58793000
P62910	P62910	8	8	8	60S ribosomal protein L32	RPL32	60S ribosomal protein L32 OS=Homo sapiens OX=9606 GN=RPL32 PE=1 SV=2	1	8	8	8	7	4	6	1	2	7	7	4	6	1	2	7	7	4	6	1	2	7	41.5	41.5	41.5	15.86	135	135	0	16.778	41.5	28.9	25.2	9.6	20	41.5	402240000	120930000	36295000	113080000	22529000	28791000
Q15942	Q15942	10	10	10	Zyxin	ZYX	Zyxin OS=Homo sapiens OX=9606 GN=ZYX PE=1 SV=1	1	10	10	10	9	3	10	4	6	5	9	3	10	4	6	5	9	3	10	4	6	5	27.6	27.6	27.6	61.277	572	572	0	186.76	25.7	7.5	27.6	11.9	19.4	14	851310000	249260000	46756000	384240000	37935000	83896000
P38159;Q96E39;O75526;Q8N7X1	P38159;Q96E39	8;4;3;1	8;4;3;1	8;4;3;1	RNA-binding motif protein, X chromosome;RNA-binding motif protein, X chromosome, N-terminally processed;RNA binding motif protein, X-linked-like-1	RBMX;RBMXL1	RNA-binding motif protein, X chromosome OS=Homo sapiens OX=9606 GN=RBMX PE=1 SV=3;RNA binding motif protein, X-linked-like-1 OS=Homo sapiens OX=9606 GN=RBMXL1 PE=1 SV=1	4	8	8	8	4	2	8	3	3	5	4	2	8	3	3	5	4	2	8	3	3	5	19.4	19.4	19.4	42.331	391	391;390;392;1067	0	26.656	13.3	7.9	19.4	10	10	15.3	526610000	97327000	11461000	308410000	22680000	15663000
P46087	P46087	15	15	15	Probable 28S rRNA (cytosine(4447)-C(5))-methyltransferase	NOP2	Probable 28S rRNA (cytosine(4447)-C(5))-methyltransferase OS=Homo sapiens OX=9606 GN=NOP2 PE=1 SV=2	1	15	15	15	12	0	13	2	2	5	12	0	13	2	2	5	12	0	13	2	2	5	24.9	24.9	24.9	89.301	812	812	0	63.454	18.7	0	22.4	3.8	4.2	8.5	439440000	138550000	0	221640000	21051000	19581000
Q04637;O43432	Q04637	29;3	29;3	29;3	Eukaryotic translation initiation factor 4 gamma 1	EIF4G1	Eukaryotic translation initiation factor 4 gamma 1 OS=Homo sapiens OX=9606 GN=EIF4G1 PE=1 SV=4	2	29	29	29	20	6	24	5	10	11	20	6	24	5	10	11	20	6	24	5	10	11	24.9	24.9	24.9	175.49	1599	1599;1585	0	177.94	21	6.6	22.2	4.3	10.7	10.3	2008700000	597990000	83553000	947380000	70785000	175230000
P62851	P62851	7	7	7	40S ribosomal protein S25	RPS25	40S ribosomal protein S25 OS=Homo sapiens OX=9606 GN=RPS25 PE=1 SV=1	1	7	7	7	6	4	7	4	2	3	6	4	7	4	2	3	6	4	7	4	2	3	38.4	38.4	38.4	13.742	125	125	0	16.346	31.2	24	38.4	25.6	15.2	22.4	747620000	135970000	47294000	448100000	46096000	26619000
Q07157	Q07157	25	25	25	Tight junction protein ZO-1	TJP1	Tight junction protein ZO-1 OS=Homo sapiens OX=9606 GN=TJP1 PE=1 SV=3	1	25	25	25	16	5	20	7	4	5	16	5	20	7	4	5	16	5	20	7	4	5	22.1	22.1	22.1	195.46	1748	1748	0	131.32	15.1	4.7	18.8	6.5	4.3	5.1	955630000	365740000	52170000	396100000	54800000	38225000
P08670;P17661;P41219;Q16352;P07197	P08670	42;4;3;1;1	39;2;1;1;1	39;2;1;1;1	Vimentin	VIM	Vimentin OS=Homo sapiens OX=9606 GN=VIM PE=1 SV=4	5	42	39	39	34	18	40	19	17	18	31	15	37	17	15	15	31	15	37	17	15	15	84.5	81.3	81.3	53.651	466	466;470;470;499;916	0	302.58	80.5	49.4	77.3	57.9	51.5	48.5	5191000000	1462500000	293830000	2573500000	305410000	293140000
O75534	O75534	25	25	25	Cold shock domain-containing protein E1	CSDE1	Cold shock domain-containing protein E1 OS=Homo sapiens OX=9606 GN=CSDE1 PE=1 SV=2	1	25	25	25	15	3	23	5	5	6	15	3	23	5	5	6	15	3	23	5	5	6	35.3	35.3	35.3	88.884	798	798	0	131.24	24.4	5.3	33.2	10	10.9	11.8	970090000	301390000	17058000	491860000	46827000	47510000
P55265	P55265	17	17	17	Double-stranded RNA-specific adenosine deaminase	ADAR	Double-stranded RNA-specific adenosine deaminase OS=Homo sapiens OX=9606 GN=ADAR PE=1 SV=4	1	17	17	17	12	2	13	2	2	5	12	2	13	2	2	5	12	2	13	2	2	5	19.7	19.7	19.7	136.06	1226	1226	0	55.933	15	3.2	16.4	3.2	1.9	5.8	339660000	109040000	8792300	159990000	7603300	17735000
Q14247	Q14247	35	35	35	Src substrate cortactin	CTTN	Src substrate cortactin OS=Homo sapiens OX=9606 GN=CTTN PE=1 SV=2	1	35	35	35	28	11	33	16	17	15	28	11	33	16	17	15	28	11	33	16	17	15	61.3	61.3	61.3	61.585	550	550	0	323.31	50.2	32	58.7	44	43.6	37.6	10189000000	2539900000	393250000	5587600000	540940000	571120000
Q9Y265	Q9Y265	26	26	26	RuvB-like 1	RUVBL1	RuvB-like 1 OS=Homo sapiens OX=9606 GN=RUVBL1 PE=1 SV=1	1	26	26	26	23	7	24	9	8	8	23	7	24	9	8	8	23	7	24	9	8	8	65.8	65.8	65.8	50.227	456	456	0	151.29	64.7	23.2	63.8	23.2	23.2	21.1	1994500000	678270000	81649000	967490000	76689000	93277000
Q96C19;Q9BUP0	Q96C19	21;1	21;1	21;1	EF-hand domain-containing protein D2	EFHD2	EF-hand domain-containing protein D2 OS=Homo sapiens OX=9606 GN=EFHD2 PE=1 SV=1	2	21	21	21	14	4	18	4	9	4	14	4	18	4	9	4	14	4	18	4	9	4	73.8	73.8	73.8	26.697	240	240;239	0	119.39	58.3	25.4	73.3	22.9	34.2	20.4	1105000000	263150000	67956000	573520000	59705000	99885000
O43399	O43399	7	7	7	Tumor protein D54	TPD52L2	Tumor protein D54 OS=Homo sapiens OX=9606 GN=TPD52L2 PE=1 SV=2	1	7	7	7	4	1	7	2	2	2	4	1	7	2	2	2	4	1	7	2	2	2	52.4	52.4	52.4	22.237	206	206	0	47.558	35.9	10.2	52.4	14.6	14.6	14.6	219650000	56681000	6921200	121090000	11337000	13969000
Q8WWM7	Q8WWM7	21	21	21	Ataxin-2-like protein	ATXN2L	Ataxin-2-like protein OS=Homo sapiens OX=9606 GN=ATXN2L PE=1 SV=2	1	21	21	21	9	3	18	2	4	4	9	3	18	2	4	4	9	3	18	2	4	4	26.3	26.3	26.3	113.37	1075	1075	0	90.849	14.4	5.2	25	3.2	7.8	8.5	784440000	159150000	26516000	471640000	34779000	50503000
P39019	P39019	11	11	11	40S ribosomal protein S19	RPS19	40S ribosomal protein S19 OS=Homo sapiens OX=9606 GN=RPS19 PE=1 SV=2	1	11	11	11	9	4	11	3	5	6	9	4	11	3	5	6	9	4	11	3	5	6	53.8	53.8	53.8	16.06	145	145	0	124.67	46.9	31	53.8	26.2	33.8	40.7	1532500000	351200000	79105000	872730000	31620000	80666000
Q9UBF2	Q9UBF2	33	33	30	Coatomer subunit gamma-2	COPG2	Coatomer subunit gamma-2 OS=Homo sapiens OX=9606 GN=COPG2 PE=1 SV=1	1	33	33	30	27	11	30	9	8	10	27	11	30	9	8	10	24	10	27	7	5	7	55.2	55.2	52.9	97.621	871	871	0	323.31	46.3	22.8	50.2	16.5	11.3	14.5	3147600000	1029400000	140890000	1521100000	160200000	141500000
Q9H6S3	Q9H6S3	15	15	15	Epidermal growth factor receptor kinase substrate 8-like protein 2	EPS8L2	Epidermal growth factor receptor kinase substrate 8-like protein 2 OS=Homo sapiens OX=9606 GN=EPS8L2 PE=1 SV=2	1	15	15	15	12	1	14	2	3	3	12	1	14	2	3	3	12	1	14	2	3	3	28.1	28.1	28.1	80.62	715	715	0	51.456	21	2.8	26	4.6	8.8	7.7	336180000	128030000	3966200	160500000	9654200	21495000
Q9UHD8	Q9UHD8	29	29	29	Septin-9	2019-09-09	Septin-9 OS=Homo sapiens OX=9606 GN=SEPT9 PE=1 SV=2	1	29	29	29	18	7	25	5	5	6	18	7	25	5	5	6	18	7	25	5	5	6	61.4	61.4	61.4	65.401	586	586	0	261.44	51.7	19.3	54.9	15.2	13	14.5	1525600000	439460000	86135000	808410000	37695000	73938000
Q13596;O60749	Q13596	17;2	17;2	17;2	Sorting nexin-1	SNX1	Sorting nexin-1 OS=Homo sapiens OX=9606 GN=SNX1 PE=1 SV=3	2	17	17	17	11	3	17	5	3	4	11	3	17	5	3	4	11	3	17	5	3	4	38.1	38.1	38.1	59.069	522	522;519	0	142.25	27.6	8.6	38.1	14.4	6.7	9.8	720880000	247450000	19233000	362310000	31131000	28701000
Q9ULH7;Q969V6;Q8IZQ8	Q9ULH7	42;4;2	42;4;2	42;4;2	MKL/myocardin-like protein 2	MKL2	Myocardin-related transcription factor B OS=Homo sapiens OX=9606 GN=MRTFB PE=1 SV=3	3	42	42	42	39	25	36	24	25	23	39	25	36	24	25	23	39	25	36	24	25	23	43.6	43.6	43.6	118.13	1088	1088;931;938	0	323.31	43.4	34.3	41.9	29.2	30	28.4	19020000000	7707100000	2227600000	5995100000	1043400000	1128600000
Q14157	Q14157	17	17	17	Ubiquitin-associated protein 2-like	UBAP2L	Ubiquitin-associated protein 2-like OS=Homo sapiens OX=9606 GN=UBAP2L PE=1 SV=2	1	17	17	17	12	5	16	3	2	5	12	5	16	3	2	5	12	5	16	3	2	5	23.8	23.8	23.8	114.53	1087	1087	0	114.56	17.9	9.6	21.6	6.3	4.9	10.4	574800000	146760000	25945000	333900000	16543000	11725000
O94842;O15405;O94900;Q96NM4	O94842	16;5;3;2	16;5;3;2	16;5;3;2	TOX high mobility group box family member 4	TOX4	TOX high mobility group box family member 4 OS=Homo sapiens OX=9606 GN=TOX4 PE=1 SV=1	4	16	16	16	12	7	13	7	7	7	12	7	13	7	7	7	12	7	13	7	7	7	35.6	35.6	35.6	66.194	621	621;576;526;488	0	139.45	29	22.9	28	15.3	18.8	20.9	1688600000	546250000	111730000	806980000	62407000	83510000
P05783;CON__H-INV:HIT000015463;CON__Q92764;CON__Q497I4;Q92764	P05783	57;2;2;2;2	57;2;2;2;2	45;2;1;1;1	Keratin, type I cytoskeletal 18	KRT18	Keratin, type I cytoskeletal 18 OS=Homo sapiens OX=9606 GN=KRT18 PE=1 SV=2	5	57	57	45	55	44	52	39	35	37	55	44	52	39	35	37	43	34	41	28	25	27	91.9	91.9	75.1	48.057	430	430;295;425;455;455	0	323.31	91.6	81.4	89.3	84.7	87	81.2	104270000000	43100000000	11418000000	32589000000	5057700000	6161300000
Q96HC4	Q96HC4	19	19	19	PDZ and LIM domain protein 5	PDLIM5	PDZ and LIM domain protein 5 OS=Homo sapiens OX=9606 GN=PDLIM5 PE=1 SV=5	1	19	19	19	14	3	19	4	4	6	14	3	19	4	4	6	14	3	19	4	4	6	41.1	41.1	41.1	63.944	596	596	0	79.739	38.8	6.5	41.1	8.6	9.1	15.6	736900000	221820000	20789000	392640000	18946000	32170000
Q96EB1	Q96EB1	16	16	16	Elongator complex protein 4	ELP4	Elongator complex protein 4 OS=Homo sapiens OX=9606 GN=ELP4 PE=1 SV=2	1	16	16	16	10	4	14	3	4	5	10	4	14	3	4	5	10	4	14	3	4	5	49.8	49.8	49.8	46.587	424	424	0	106.69	33.7	13.9	40.3	13.2	15.6	18.4	790650000	255790000	31564000	391670000	26462000	34607000
Q14008	Q14008	30	30	30	Cytoskeleton-associated protein 5	CKAP5	Cytoskeleton-associated protein 5 OS=Homo sapiens OX=9606 GN=CKAP5 PE=1 SV=3	1	30	30	30	17	3	27	4	3	6	17	3	27	4	3	6	17	3	27	4	3	6	21.8	21.8	21.8	225.49	2032	2032	0	127.35	14.2	2.2	19.7	2.8	2.4	5.2	609560000	186370000	12701000	339730000	25241000	11490000
P51610;Q9Y5Z7	P51610	26;1	26;1	26;1	Host cell factor 1;HCF N-terminal chain 1;HCF N-terminal chain 2;HCF N-terminal chain 3;HCF N-terminal chain 4;HCF N-terminal chain 5;HCF N-terminal chain 6;HCF C-terminal chain 1;HCF C-terminal chain 2;HCF C-terminal chain 3;HCF C-terminal chain 4;HCF C-terminal chain 5;HCF C-terminal chain 6	HCFC1	Host cell factor 1 OS=Homo sapiens OX=9606 GN=HCFC1 PE=1 SV=2	2	26	26	26	21	6	23	5	4	6	21	6	23	5	4	6	21	6	23	5	4	6	18.7	18.7	18.7	208.73	2035	2035;792	0	315.92	15.9	6	16.8	4.3	3.3	4.4	1690200000	566390000	136660000	833750000	38497000	40726000
Q9BR76;A9Z1Z3	Q9BR76	29;1	29;1	29;1	Coronin-1B	CORO1B	Coronin-1B OS=Homo sapiens OX=9606 GN=CORO1B PE=1 SV=1	2	29	29	29	27	18	25	10	12	13	27	18	25	10	12	13	27	18	25	10	12	13	61.1	61.1	61.1	54.234	489	489;1794	0	323.31	59.1	46.8	46	28.2	31.7	31.5	7376900000	2772300000	380000000	3435500000	209340000	295710000
P08123	P08123	9	9	9	Collagen alpha-2(I) chain	COL1A2	Collagen alpha-2(I) chain OS=Homo sapiens OX=9606 GN=COL1A2 PE=1 SV=7	1	9	9	9	5	7	5	5	4	4	5	7	5	5	4	4	5	7	5	5	4	4	6.2	6.2	6.2	129.31	1366	1366	0	41.152	3.1	4.9	3.7	4.5	2.3	2.3	25858000000	3735900000	13898000000	872290000	1981800000	3788200000
Q9H910	Q9H910	9	9	9	Hematological and neurological expressed 1-like protein	HN1L	Jupiter microtubule associated homolog 2 OS=Homo sapiens OX=9606 GN=JPT2 PE=1 SV=1	1	9	9	9	8	4	9	2	3	3	8	4	9	2	3	3	8	4	9	2	3	3	70	70	70	20.063	190	190	0	110.77	70	33.7	70	14.7	23.7	23.7	662760000	232940000	57305000	308550000	9855500	25839000
P02452	P02452	8	8	8	Collagen alpha-1(I) chain	COL1A1	Collagen alpha-1(I) chain OS=Homo sapiens OX=9606 GN=COL1A1 PE=1 SV=5	1	8	8	8	5	8	3	4	5	4	5	8	3	4	5	4	5	8	3	4	5	4	8.1	8.1	8.1	138.94	1464	1464	0	33.493	5.3	8.1	2	4.7	5.3	3.1	5871900000	131620000	1959800000	432340000	206530000	2347200000
P29692	P29692	14	14	14	Elongation factor 1-delta	EEF1D	Elongation factor 1-delta OS=Homo sapiens OX=9606 GN=EEF1D PE=1 SV=5	1	14	14	14	14	6	14	6	6	4	14	6	14	6	6	4	14	6	14	6	6	4	65.5	65.5	65.5	31.121	281	281	0	215.65	65.5	35.9	65.5	33.5	29.5	16.4	2115000000	695710000	136830000	1111900000	58563000	73017000
Q9Y5K6	Q9Y5K6	28	28	28	CD2-associated protein	CD2AP	CD2-associated protein OS=Homo sapiens OX=9606 GN=CD2AP PE=1 SV=1	1	28	28	28	25	10	25	8	8	7	25	10	25	8	8	7	25	10	25	8	8	7	54.1	54.1	54.1	71.45	639	639	0	150.48	48.4	21.9	52.3	18.2	18	16	2578900000	992280000	160030000	1182500000	84245000	82188000
Q09666	Q09666	506	506	505	Neuroblast differentiation-associated protein AHNAK	AHNAK	Neuroblast differentiation-associated protein AHNAK OS=Homo sapiens OX=9606 GN=AHNAK PE=1 SV=2	1	506	506	505	462	320	472	252	238	265	462	320	472	252	238	265	462	320	471	252	238	265	87.6	87.6	87.6	629.09	5890	5890	0	323.31	86.7	78.4	86.7	71.3	68.4	73.7	454510000000	149000000000	33474000000	226970000000	13110000000	14025000000
P21333	P21333	206	206	189	Filamin-A	FLNA	Filamin-A OS=Homo sapiens OX=9606 GN=FLNA PE=1 SV=4	1	206	206	189	190	164	185	130	137	136	190	164	185	130	137	136	174	153	170	120	127	125	78.1	78.1	74.8	280.74	2647	2647	0	323.31	74.8	69.9	72.3	60	60.6	59.9	422380000000	148710000000	47520000000	181910000000	12343000000	15359000000
Q8IVF2	Q8IVF2	290	289	289	Protein AHNAK2	AHNAK2	Protein AHNAK2 OS=Homo sapiens OX=9606 GN=AHNAK2 PE=1 SV=2	1	290	289	289	252	127	263	87	71	78	252	127	262	87	71	78	252	127	262	87	71	78	77.7	77.7	77.7	616.62	5795	5795	0	323.31	73.3	48.7	74.3	37.5	32.1	34	48293000000	16507000000	2883400000	25286000000	1202900000	1149500000
Q13435	Q13435	29	29	29	Splicing factor 3B subunit 2	SF3B2	Splicing factor 3B subunit 2 OS=Homo sapiens OX=9606 GN=SF3B2 PE=1 SV=2	1	29	29	29	18	4	25	3	4	3	18	4	25	3	4	3	18	4	25	3	4	3	41.7	41.7	41.7	100.23	895	895	0	126.82	27.5	10.4	37.5	7.6	8.4	7.6	1191100000	325940000	50313000	704650000	34686000	41173000
Q8WX93;Q86TC9	Q8WX93	19;1	19;1	19;1	Palladin	PALLD	Palladin OS=Homo sapiens OX=9606 GN=PALLD PE=1 SV=3	2	19	19	19	13	1	15	2	2	3	13	1	15	2	2	3	13	1	15	2	2	3	22.7	22.7	22.7	150.56	1383	1383;1320	0	100.3	17.2	2.2	17.6	3	3	3.9	386970000	163990000	5043200	187220000	7743200	10150000
Q7L014	Q7L014	32	32	32	Probable ATP-dependent RNA helicase DDX46	DDX46	Probable ATP-dependent RNA helicase DDX46 OS=Homo sapiens OX=9606 GN=DDX46 PE=1 SV=2	1	32	32	32	25	3	26	4	5	4	25	3	26	4	5	4	25	3	26	4	5	4	37.7	37.7	37.7	117.36	1031	1031	0	164.18	29.7	5	31.7	4.5	5	4.5	1276900000	476280000	19988000	672640000	27926000	38328000
P49023	P49023	15	15	15	Paxillin	PXN	Paxillin OS=Homo sapiens OX=9606 GN=PXN PE=1 SV=3	1	15	15	15	7	2	15	2	1	2	7	2	15	2	1	2	7	2	15	2	1	2	35.4	35.4	35.4	64.505	591	591	0	94.678	21.3	4.4	35.4	4.4	3	5.9	892020000	201650000	55641000	554450000	30100000	19125000
Q8TEQ6	Q8TEQ6	27	27	27	Gem-associated protein 5	GEMIN5	Gem-associated protein 5 OS=Homo sapiens OX=9606 GN=GEMIN5 PE=1 SV=3	1	27	27	27	12	4	27	2	2	5	12	4	27	2	2	5	12	4	27	2	2	5	26.8	26.8	26.8	168.59	1508	1508	0	221.67	14	4.8	26.8	1.6	3.2	6.8	814500000	206990000	17871000	532270000	14008000	16885000
P19338	P19338	21	21	21	Nucleolin	NCL	Nucleolin OS=Homo sapiens OX=9606 GN=NCL PE=1 SV=3	1	21	21	21	18	7	20	3	2	8	18	7	20	3	2	8	18	7	20	3	2	8	33.9	33.9	33.9	76.613	710	710	0	307.46	29.7	16.2	32.5	7.3	4.2	16.3	1724200000	660790000	135300000	826760000	14356000	7525500
O00151	O00151	16	16	16	PDZ and LIM domain protein 1	PDLIM1	PDZ and LIM domain protein 1 OS=Homo sapiens OX=9606 GN=PDLIM1 PE=1 SV=4	1	16	16	16	15	3	12	3	2	2	15	3	12	3	2	2	15	3	12	3	2	2	80.2	80.2	80.2	36.071	329	329	0	68.528	80.2	14.6	61.7	18.8	9.4	8.2	500990000	250340000	12482000	208500000	13060000	11691000
P55010	P55010	19	19	19	Eukaryotic translation initiation factor 5	EIF5	Eukaryotic translation initiation factor 5 OS=Homo sapiens OX=9606 GN=EIF5 PE=1 SV=2	1	19	19	19	15	8	17	2	4	5	15	8	17	2	4	5	15	8	17	2	4	5	48.7	48.7	48.7	49.222	431	431	0	66.656	46.2	22.3	40.4	5.6	10.4	12.5	1519600000	594410000	59376000	790490000	16880000	28284000
P27816	P27816	40	40	40	Microtubule-associated protein 4	MAP4	Microtubule-associated protein 4 OS=Homo sapiens OX=9606 GN=MAP4 PE=1 SV=3	1	40	40	40	21	10	39	2	4	6	21	10	39	2	4	6	21	10	39	2	4	6	48	48	48	121	1152	1152	0	274.6	28.6	16.1	47.4	4.9	8.4	9	2383900000	516160000	140720000	1618500000	16123000	28401000
Q9BY44	Q9BY44	16	16	16	Eukaryotic translation initiation factor 2A;Eukaryotic translation initiation factor 2A, N-terminally processed	EIF2A	Eukaryotic translation initiation factor 2A OS=Homo sapiens OX=9606 GN=EIF2A PE=1 SV=3	1	16	16	16	15	4	13	3	3	2	15	4	13	3	3	2	15	4	13	3	3	2	46.3	46.3	46.3	64.989	585	585	0	118.38	43.8	14.4	35.7	7.2	7	5.8	776370000	278180000	31582000	402640000	23353000	24437000
P23588;REV__P23588	P23588	24;1	24;1	24;1	Eukaryotic translation initiation factor 4B	EIF4B	Eukaryotic translation initiation factor 4B OS=Homo sapiens OX=9606 GN=EIF4B PE=1 SV=2	2	24	24	24	13	7	21	2	3	3	13	7	21	2	3	3	13	7	21	2	3	3	40.3	40.3	40.3	69.15	611	611;611	0	260.5	23.1	16.4	37.8	3.9	6.9	6.9	2415800000	618410000	134550000	1599100000	27206000	19449000
Q05682	Q05682	20	20	20	Caldesmon	CALD1	Caldesmon OS=Homo sapiens OX=9606 GN=CALD1 PE=1 SV=3	1	20	20	20	15	3	18	2	1	2	15	3	18	2	1	2	15	3	18	2	1	2	32.5	32.5	32.5	93.23	793	793	0	119.43	24.1	6.1	30	3.4	2	4.4	1337500000	431410000	35968000	829650000	15956000	7908200
O60664	O60664	19	19	19	Perilipin-3	PLIN3	Perilipin-3 OS=Homo sapiens OX=9606 GN=PLIN3 PE=1 SV=3	1	19	19	19	14	6	18	1	2	2	14	6	18	1	2	2	14	6	18	1	2	2	62.9	62.9	62.9	47.074	434	434	0	265.66	52.8	21	60.1	4.1	7.8	7.4	805230000	275960000	42293000	454400000	5036600	14536000
Q6PKG0	Q6PKG0	26	26	26	La-related protein 1	LARP1	La-related protein 1 OS=Homo sapiens OX=9606 GN=LARP1 PE=1 SV=2	1	26	26	26	14	5	25	2	1	3	14	5	25	2	1	3	14	5	25	2	1	3	36.7	36.7	36.7	123.51	1096	1096	0	135.67	21.5	10.7	36.7	3.4	2.3	5.3	1122700000	316980000	55318000	708910000	16166000	9815300
N of 1
P60709;Q6S8J3;Q562R1;A5A3E0;P0CG38;P0CG39;Q9BYX7	P60709	34;10;8;8;7;5;4	1;0;0;0;0;0;0	1;0;0;0;0;0;0	Actin, cytoplasmic 1;Actin, cytoplasmic 1, N-terminally processed	ACTB	Actin, cytoplasmic 1 OS=Homo sapiens OX=9606 GN=ACTB PE=1 SV=1	7	34	1	1	30	22	31	30	31	32	1	1	1	1	1	1	1	1	1	1	1	1	78.1	4.5	4.5	41.736	375	375;1075;376;1075;1075;1038;375	0	159.77	76.3	74.7	78.1	77.6	77.6	78.1	2115300000	283490000	125700000	364870000	337370000	464330000
P09104	P09104	5	2	2	Gamma-enolase	ENO2	Gamma-enolase OS=Homo sapiens OX=9606 GN=ENO2 PE=1 SV=3	1	5	2	2	4	0	2	4	3	3	1	0	0	1	0	0	1	0	0	1	0	0	18	5.3	5.3	47.268	434	434	0.00059137	2.8384	15	0	9.2	15.7	12.7	12.7	263670000	95579000	0	0	168090000	0
Q9NRL2	Q9NRL2	3	3	3	Bromodomain adjacent to zinc finger domain protein 1A	BAZ1A	Bromodomain adjacent to zinc finger domain protein 1A OS=Homo sapiens OX=9606 GN=BAZ1A PE=1 SV=2	1	3	3	3	2	0	1	1	0	1	2	0	1	1	0	1	2	0	1	1	0	1	2.1	2.1	2.1	178.7	1556	1556	0	6.3796	1.4	0	0.6	0.5	0	0.5	1395400000	1144200000	0	12478000	75931000	0
Q8TCU6	Q8TCU6	2	2	2	Phosphatidylinositol 3,4,5-trisphosphate-dependent Rac exchanger 1 protein	PREX1	Phosphatidylinositol 3,4,5-trisphosphate-dependent Rac exchanger 1 protein OS=Homo sapiens OX=9606 GN=PREX1 PE=1 SV=3	1	2	2	2	1	0	1	2	1	1	1	0	1	2	1	1	1	0	1	2	1	1	1	1	1	186.2	1659	1659	0.0048833	2.0456	0.5	0	0.5	1	0.5	0.5	226510000	21993000	0	19822000	120970000	30135000
A6NKT7	A6NKT7	38	3	0	RanBP2-like and GRIP domain-containing protein 3	RGPD3	RanBP2-like and GRIP domain-containing protein 3 OS=Homo sapiens OX=9606 GN=RGPD3 PE=3 SV=2	1	38	3	0	18	3	19	31	29	31	1	0	1	1	2	3	0	0	0	0	0	0	26.5	2.2	0	197.48	1758	1758	0	7.1808	11.1	2.1	11.7	22.1	18.8	21.6	389860000	32146000	0	50403000	90020000	95134000
P09972	P09972	6	1	1	Fructose-bisphosphate aldolase C	ALDOC	Fructose-bisphosphate aldolase C OS=Homo sapiens OX=9606 GN=ALDOC PE=1 SV=2	1	6	1	1	4	3	5	6	6	5	1	1	1	1	1	1	1	1	1	1	1	1	20.6	7.1	7.1	39.455	364	364	0	43.497	18.7	14.8	18.7	20.6	20.6	18.7	650500000	50744000	12476000	118750000	119400000	183980000
Q15041	Q15041	2	2	2	ADP-ribosylation factor-like protein 6-interacting protein 1	ARL6IP1	ADP-ribosylation factor-like protein 6-interacting protein 1 OS=Homo sapiens OX=9606 GN=ARL6IP1 PE=1 SV=2	1	2	2	2	1	0	1	1	1	1	1	0	1	1	1	1	1	0	1	1	1	1	8.9	8.9	8.9	23.362	203	203	0	32.637	4.9	0	3.9	3.9	3.9	3.9	237060000	0	0	99839000	53386000	0
Q9UPN3	Q9UPN3	1	1	1	Microtubule-actin cross-linking factor 1, isoforms 1/2/3/5	MACF1	Microtubule-actin cross-linking factor 1, isoforms 1/2/3/5 OS=Homo sapiens OX=9606 GN=MACF1 PE=1 SV=4	1	1	1	1	1	1	0	1	1	1	1	1	0	1	1	1	1	1	0	1	1	1	0.2	0.2	0.2	838.3	7388	7388	0.0017483	2.7134	0.2	0.2	0	0.2	0.2	0.2	372790000	88627000	41098000	0	60787000	107600000
Q99436	Q99436	4	4	4	Proteasome subunit beta type-7	PSMB7	Proteasome subunit beta type-7 OS=Homo sapiens OX=9606 GN=PSMB7 PE=1 SV=1	1	4	4	4	0	0	0	4	1	1	0	0	0	4	1	1	0	0	0	4	1	1	19.5	19.5	19.5	29.965	277	277	0	7.1357	0	0	0	19.5	6.9	3.2	148190000	0	0	0	65977000	58813000
P33316	P33316	2	2	2	Deoxyuridine 5-triphosphate nucleotidohydrolase, mitochondrial	DUT	Deoxyuridine 5-triphosphate nucleotidohydrolase, mitochondrial OS=Homo sapiens OX=9606 GN=DUT PE=1 SV=4	1	2	2	2	1	0	1	2	1	1	1	0	1	2	1	1	1	0	1	2	1	1	9.5	9.5	9.5	26.563	252	252	0	3.9015	4	0	5.6	9.5	5.6	5.6	92573000	17221000	0	0	62693000	5091600
Q15125	Q15125	2	2	2	3-beta-hydroxysteroid-Delta(8),Delta(7)-isomerase	EBP	3-beta-hydroxysteroid-Delta(8),Delta(7)-isomerase OS=Homo sapiens OX=9606 GN=EBP PE=1 SV=3	1	2	2	2	1	0	1	0	1	2	1	0	1	0	1	2	1	0	1	0	1	2	12.2	12.2	12.2	26.352	230	230	0	7.3754	7	0	7	0	7	12.2	147780000	29010000	0	23970000	0	30712000
O94886	O94886	1	1	1	CSC1-like protein 1	TMEM63A	CSC1-like protein 1 OS=Homo sapiens OX=9606 GN=TMEM63A PE=1 SV=3	1	1	1	1	1	1	1	0	0	1	1	1	1	0	0	1	1	1	1	0	0	1	1.5	1.5	1.5	92.125	807	807	0.00059277	2.8587	1.5	1.5	1.5	0	0	1.5	272990000	54096000	28358000	126790000	0	0
Q15287	Q15287	5	5	5	RNA-binding protein with serine-rich domain 1	RNPS1	RNA-binding protein with serine-rich domain 1 OS=Homo sapiens OX=9606 GN=RNPS1 PE=1 SV=1	1	5	5	5	0	0	0	0	0	5	0	0	0	0	0	5	0	0	0	0	0	5	21.3	21.3	21.3	34.208	305	305	0	30.898	0	0	0	0	0	21.3	57400000	0	0	0	0	0
P30536	P30536	1	1	1	Translocator protein	TSPO	Translocator protein OS=Homo sapiens OX=9606 GN=TSPO PE=1 SV=3	1	1	1	1	1	1	1	1	1	1	1	1	1	1	1	1	1	1	1	1	1	1	13.6	13.6	13.6	18.828	169	169	0	17.847	13.6	13.6	13.6	13.6	13.6	13.6	421720000	66996000	49422000	103290000	94195000	48908000
Q6ZSZ6	Q6ZSZ6	2	2	2	Teashirt homolog 1	TSHZ1	Teashirt homolog 1 OS=Homo sapiens OX=9606 GN=TSHZ1 PE=1 SV=2	1	2	2	2	1	0	1	0	1	1	1	0	1	0	1	1	1	0	1	0	1	1	4.5	4.5	4.5	117.91	1077	1077	0.0093409	1.7249	3.4	0	3.4	0	1	1	529500000	182680000	0	139670000	0	152370000
P62837;P61077	P62837;P61077	1;1	1;1	1;1	Ubiquitin-conjugating enzyme E2 D2;Ubiquitin-conjugating enzyme E2 D3	UBE2D2;UBE2D3	Ubiquitin-conjugating enzyme E2 D2 OS=Homo sapiens OX=9606 GN=UBE2D2 PE=1 SV=1;Ubiquitin-conjugating enzyme E2 D3 OS=Homo sapiens OX=9606 GN=UBE2D3 PE=1 SV=1	2	1	1	1	0	0	0	1	0	0	0	0	0	1	0	0	0	0	0	1	0	0	16.3	16.3	16.3	16.735	147	147;147	0	15.381	0	0	0	16.3	0	0	48748000	0	0	0	48748000	0
Q32M88	Q32M88	1	1	1	Acid trehalase-like protein 1	ATHL1	Protein-glucosylgalactosylhydroxylysine glucosidase OS=Homo sapiens OX=9606 GN=PGGHG PE=1 SV=2	1	1	1	1	1	1	1	0	1	0	1	1	1	0	1	0	1	1	1	0	1	0	2.6	2.6	2.6	80.654	737	737	0.0093701	1.7366	2.6	2.6	2.6	0	2.6	0	201040000	75009000	33108000	41844000	0	51078000
P26006	P26006	3	3	3	Integrin alpha-3;Integrin alpha-3 heavy chain;Integrin alpha-3 light chain	ITGA3	Integrin alpha-3 OS=Homo sapiens OX=9606 GN=ITGA3 PE=1 SV=5	1	3	3	3	0	0	1	2	2	3	0	0	1	2	2	3	0	0	1	2	2	3	3.6	3.6	3.6	116.61	1051	1051	0	10.22	0	0	1	2.7	2.7	3.6	89183000	0	0	29921000	5345600	5626900
P30046;A6NHG4	P30046;A6NHG4	2;2	2;2	2;2	D-dopachrome decarboxylase;D-dopachrome decarboxylase-like protein	DDT;DDTL	D-dopachrome decarboxylase OS=Homo sapiens OX=9606 GN=DDT PE=1 SV=3;D-dopachrome decarboxylase-like protein OS=Homo sapiens OX=9606 GN=DDTL PE=2 SV=1	2	2	2	2	1	0	1	2	1	1	1	0	1	2	1	1	1	0	1	2	1	1	17.8	17.8	17.8	12.712	118	118;134	0	9.3485	16.9	0	16.9	17.8	16.9	16.9	146470000	14868000	0	15849000	39402000	34187000
P14209	P14209	1	1	1	CD99 antigen	CD99	CD99 antigen OS=Homo sapiens OX=9606 GN=CD99 PE=1 SV=1	1	1	1	1	0	0	0	0	0	1	0	0	0	0	0	1	0	0	0	0	0	1	5.4	5.4	5.4	18.848	185	185	0	4.3901	0	0	0	0	0	5.4	40042000	0	0	0	0	0
Q8TA86	Q8TA86	1	1	1	Retinitis pigmentosa 9 protein	RP9	Retinitis pigmentosa 9 protein OS=Homo sapiens OX=9606 GN=RP9 PE=1 SV=2	1	1	1	1	1	1	0	1	1	0	1	1	0	1	1	0	1	1	0	1	1	0	6.8	6.8	6.8	26.106	221	221	0	14.368	6.8	6.8	0	6.8	6.8	0	110430000	30573000	16583000	0	26272000	36997000
P30043	P30043	2	2	2	Flavin reductase (NADPH)	BLVRB	Flavin reductase (NADPH) OS=Homo sapiens OX=9606 GN=BLVRB PE=1 SV=3	1	2	2	2	0	0	1	0	1	2	0	0	1	0	1	2	0	0	1	0	1	2	11.7	11.7	11.7	22.119	206	206	0	3.8305	0	0	4.9	0	4.9	11.7	94341000	0	0	23102000	0	34241000
O60299	O60299	1	1	1	Leucine zipper putative tumor suppressor 3	LZTS3	Leucine zipper putative tumor suppressor 3 OS=Homo sapiens OX=9606 GN=LZTS3 PE=2 SV=1	1	1	1	1	1	1	1	0	1	1	1	1	1	0	1	1	1	1	1	0	1	1	1.6	1.6	1.6	71.79	673	673	0.0039128	2.2753	1.6	1.6	1.6	0	1.6	1.6	202600000	69577000	0	30939000	0	66058000
P55735	P55735	4	4	4	Protein SEC13 homolog	SEC13	Protein SEC13 homolog OS=Homo sapiens OX=9606 GN=SEC13 PE=1 SV=3	1	4	4	4	1	0	1	4	0	1	1	0	1	4	0	1	1	0	1	4	0	1	29.2	29.2	29.2	35.54	322	322	0	43	8.1	0	8.1	29.2	0	9.9	49146000	13014000	0	0	30594000	0
Q5T4S7	Q5T4S7	2	2	2	E3 ubiquitin-protein ligase UBR4	UBR4	E3 ubiquitin-protein ligase UBR4 OS=Homo sapiens OX=9606 GN=UBR4 PE=1 SV=1	1	2	2	2	0	0	0	1	0	2	0	0	0	1	0	2	0	0	0	1	0	2	0.8	0.8	0.8	573.83	5183	5183	0	25.683	0	0	0	0.5	0	0.8	46065000	0	0	0	13938000	0
Q5TGZ0	Q5TGZ0	1	1	1	MICOS complex subunit MIC10	MINOS1	MICOS complex subunit MIC10 OS=Homo sapiens OX=9606 GN=MINOS1 PE=1 SV=1	1	1	1	1	0	0	0	1	0	1	0	0	0	1	0	1	0	0	0	1	0	1	10.3	10.3	10.3	8.8081	78	78	0.0083945	1.7831	0	0	0	10.3	0	10.3	53841000	0	0	0	23815000	0
Q15382	Q15382	2	2	2	GTP-binding protein Rheb	RHEB	GTP-binding protein Rheb OS=Homo sapiens OX=9606 GN=RHEB PE=1 SV=1	1	2	2	2	0	0	1	1	0	2	0	0	1	1	0	2	0	0	1	1	0	2	19	19	19	20.497	184	184	0	5.1442	0	0	14.7	14.7	0	19	46952000	0	0	8915700	8630600	0
Q15363	Q15363	2	2	2	Transmembrane emp24 domain-containing protein 2	TMED2	Transmembrane emp24 domain-containing protein 2 OS=Homo sapiens OX=9606 GN=TMED2 PE=1 SV=1	1	2	2	2	2	0	2	2	1	1	2	0	2	2	1	1	2	0	2	2	1	1	10.4	10.4	10.4	22.761	201	201	0	33.401	10.4	0	10.4	10.4	4.5	4.5	35709000	9333000	0	0	26376000	0
Q9Y2R0	Q9Y2R0	2	2	2	Cytochrome c oxidase assembly factor 3 homolog, mitochondrial	COA3	Cytochrome c oxidase assembly factor 3 homolog, mitochondrial OS=Homo sapiens OX=9606 GN=COA3 PE=1 SV=1	1	2	2	2	1	0	1	1	1	2	1	0	1	1	1	2	1	0	1	1	1	2	17.9	17.9	17.9	11.731	106	106	0	3.9112	8.5	0	8.5	8.5	8.5	17.9	126430000	21847000	0	31996000	15205000	28570000
Q9UNM6	Q9UNM6	5	5	5	26S proteasome non-ATPase regulatory subunit 13	PSMD13	26S proteasome non-ATPase regulatory subunit 13 OS=Homo sapiens OX=9606 GN=PSMD13 PE=1 SV=2	1	5	5	5	1	0	3	1	1	3	1	0	3	1	1	3	1	0	3	1	1	3	16.8	16.8	16.8	42.945	376	376	0	6.2816	2.1	0	9.6	2.1	2.4	9.6	79280000	13816000	0	17753000	13677000	6135000
P68036;A0A1B0GUS4	P68036	3;1	3;1	3;1	Ubiquitin-conjugating enzyme E2 L3	UBE2L3	Ubiquitin-conjugating enzyme E2 L3 OS=Homo sapiens OX=9606 GN=UBE2L3 PE=1 SV=1	2	3	3	3	1	0	0	3	0	1	1	0	0	3	0	1	1	0	0	3	0	1	55.2	55.2	55.2	17.861	154	154;154	0	13.018	17.5	0	0	55.2	0	17.5	62069000	16397000	0	0	25217000	0
O14880	O14880	1	1	1	Microsomal glutathione S-transferase 3	MGST3	Microsomal glutathione S-transferase 3 OS=Homo sapiens OX=9606 GN=MGST3 PE=1 SV=1	1	1	1	1	1	1	1	1	1	1	1	1	1	1	1	1	1	1	1	1	1	1	14.5	14.5	14.5	16.516	152	152	0	17.476	14.5	14.5	14.5	14.5	14.5	14.5	210640000	48414000	11177000	59071000	24662000	39690000
Q66PJ3	Q66PJ3	3	3	3	ADP-ribosylation factor-like protein 6-interacting protein 4	ARL6IP4	ADP-ribosylation factor-like protein 6-interacting protein 4 OS=Homo sapiens OX=9606 GN=ARL6IP4 PE=1 SV=2	1	3	3	3	1	0	0	1	1	3	1	0	0	1	1	3	1	0	0	1	1	3	8.6	8.6	8.6	44.915	421	421	0	6.3053	4.5	0	0	4.5	4.5	8.6	48666000	10699000	0	0	5682600	5372400
Q9BW60	Q9BW60	2	2	2	Elongation of very long chain fatty acids protein 1	ELOVL1	Elongation of very long chain fatty acids protein 1 OS=Homo sapiens OX=9606 GN=ELOVL1 PE=1 SV=1	1	2	2	2	1	0	1	1	1	2	1	0	1	1	1	2	1	0	1	1	1	2	9	9	9	32.662	279	279	0	4.0387	4.3	0	4.3	4.3	4.3	9	122730000	17250000	0	38025000	17367000	23394000
P32321	P32321	2	2	2	Deoxycytidylate deaminase	DCTD	Deoxycytidylate deaminase OS=Homo sapiens OX=9606 GN=DCTD PE=1 SV=2	1	2	2	2	0	0	0	1	2	1	0	0	0	1	2	1	0	0	0	1	2	1	18.5	18.5	18.5	20.016	178	178	0	4.146	0	0	0	8.4	18.5	8.4	46526000	0	0	0	9649500	25556000
Q53FA7	Q53FA7	3	3	3	Quinone oxidoreductase PIG3	TP53I3	Quinone oxidoreductase PIG3 OS=Homo sapiens OX=9606 GN=TP53I3 PE=1 SV=2	1	3	3	3	1	0	0	2	0	0	1	0	0	2	0	0	1	0	0	2	0	0	19.3	19.3	19.3	35.536	332	332	0	7.4662	6.6	0	0	12.7	0	0	30881000	7082100	0	0	23799000	0
P35080	P35080	3	3	3	Profilin-2	PFN2	Profilin-2 OS=Homo sapiens OX=9606 GN=PFN2 PE=1 SV=3	1	3	3	3	0	0	1	2	2	3	0	0	1	2	2	3	0	0	1	2	2	3	26.4	26.4	26.4	15.046	140	140	0	33.33	0	0	10	15.7	20.7	26.4	60520000	0	0	0	23375000	25458000
Q5H9R7	Q5H9R7	4	4	4	Serine/threonine-protein phosphatase 6 regulatory subunit 3	PPP6R3	Serine/threonine-protein phosphatase 6 regulatory subunit 3 OS=Homo sapiens OX=9606 GN=PPP6R3 PE=1 SV=2	1	4	4	4	2	0	1	1	1	3	2	0	1	1	1	3	2	0	1	1	1	3	9.9	9.9	9.9	97.668	873	873	0	10.829	5.7	0	2.5	2.5	2.5	7.1	70932000	18423000	0	11382000	5987000	9361500
Q15185	Q15185	2	2	2	Prostaglandin E synthase 3	PTGES3	Prostaglandin E synthase 3 OS=Homo sapiens OX=9606 GN=PTGES3 PE=1 SV=1	1	2	2	2	1	0	1	1	2	2	1	0	1	1	2	2	1	0	1	1	2	2	12.5	12.5	12.5	18.697	160	160	0	3.8816	8.1	0	8.1	8.1	12.5	12.5	64928000	6975900	0	11742000	8279200	12641000
Q19AV6	Q19AV6	1	1	1	Zinc finger SWIM domain-containing protein 7	ZSWIM7	Zinc finger SWIM domain-containing protein 7 OS=Homo sapiens OX=9606 GN=ZSWIM7 PE=1 SV=1	1	1	1	1	0	1	0	0	1	0	0	1	0	0	1	0	0	1	0	0	1	0	8.6	8.6	8.6	15.386	140	140	0.0048387	1.9689	0	8.6	0	0	8.6	0	37685000	0	12989000	0	0	24696000
O75828	O75828	3	1	1	Carbonyl reductase [NADPH] 3	CBR3	Carbonyl reductase [NADPH] 3 OS=Homo sapiens OX=9606 GN=CBR3 PE=1 SV=3	1	3	1	1	1	0	2	3	3	3	1	0	0	1	1	1	1	0	0	1	1	1	13.4	2.9	2.9	30.85	277	277	0.0088773	1.746	2.9	0	10.5	13.4	13.4	13.4	84483000	8477700	0	0	24909000	26257000
O00483	O00483	2	2	2	Cytochrome c oxidase subunit NDUFA4	NDUFA4	Cytochrome c oxidase subunit NDUFA4 OS=Homo sapiens OX=9606 GN=NDUFA4 PE=1 SV=1	1	2	2	2	1	0	1	1	1	2	1	0	1	1	1	2	1	0	1	1	1	2	22.2	22.2	22.2	9.3697	81	81	0.0017311	2.6217	12.3	0	12.3	12.3	12.3	22.2	114000000	38844000	0	17017000	16310000	17548000
Q04917	Q04917	3	2	2	14-3-3 protein eta	YWHAH	14-3-3 protein eta OS=Homo sapiens OX=9606 GN=YWHAH PE=1 SV=4	1	3	2	2	1	0	2	2	1	3	0	0	1	1	0	2	0	0	1	1	0	2	13	13	13	28.218	246	246	0	14.742	3.3	0	8.9	8.9	3.3	13	69367000	0	0	29469000	17475000	0
Q9NTJ5	Q9NTJ5	4	4	4	Phosphatidylinositide phosphatase SAC1	SACM1L	Phosphatidylinositide phosphatase SAC1 OS=Homo sapiens OX=9606 GN=SACM1L PE=1 SV=2	1	4	4	4	0	0	0	0	2	4	0	0	0	0	2	4	0	0	0	0	2	4	7.2	7.2	7.2	66.966	587	587	0	5.9235	0	0	0	0	3.9	7.2	27636000	0	0	0	0	5276900
Q9Y5L4	Q9Y5L4	2	2	2	Mitochondrial import inner membrane translocase subunit Tim13	TIMM13	Mitochondrial import inner membrane translocase subunit Tim13 OS=Homo sapiens OX=9606 GN=TIMM13 PE=1 SV=1	1	2	2	2	0	0	0	2	1	1	0	0	0	2	1	1	0	0	0	2	1	1	27.4	27.4	27.4	10.5	95	95	0.0017422	2.6916	0	0	0	27.4	15.8	15.8	58426000	0	0	0	20200000	17878000
P61421	P61421	1	1	1	V-type proton ATPase subunit d 1	ATP6V0D1	V-type proton ATPase subunit d 1 OS=Homo sapiens OX=9606 GN=ATP6V0D1 PE=1 SV=1	1	1	1	1	0	0	0	1	1	1	0	0	0	1	1	1	0	0	0	1	1	1	3.1	3.1	3.1	40.329	351	351	0.0033822	2.3653	0	0	0	3.1	3.1	3.1	46227000	0	0	0	0	24368000
Q7L576;Q96F07	Q7L576;Q96F07	4;2	4;2	4;2	Cytoplasmic FMR1-interacting protein 1;Cytoplasmic FMR1-interacting protein 2	CYFIP1;CYFIP2	Cytoplasmic FMR1-interacting protein 1 OS=Homo sapiens OX=9606 GN=CYFIP1 PE=1 SV=1;Cytoplasmic FMR1-interacting protein 2 OS=Homo sapiens OX=9606 GN=CYFIP2 PE=1 SV=2	2	4	4	4	0	0	1	1	1	4	0	0	1	1	1	4	0	0	1	1	1	4	4.2	4.2	4.2	145.18	1253	1253;1278	0	4.7672	0	0	1	1	1	4.2	40600000	0	0	6949800	5155200	6927800
P55145	P55145	3	3	3	Mesencephalic astrocyte-derived neurotrophic factor	MANF	Mesencephalic astrocyte-derived neurotrophic factor OS=Homo sapiens OX=9606 GN=MANF PE=1 SV=3	1	3	3	3	0	0	1	2	1	2	0	0	1	2	1	2	0	0	1	2	1	2	15.4	15.4	15.4	20.7	182	182	0	4.1945	0	0	7.7	14.8	7.7	7.7	66668000	0	0	10088000	19579000	13827000
Q96T76	Q96T76	3	3	3	MMS19 nucleotide excision repair protein homolog	MMS19	MMS19 nucleotide excision repair protein homolog OS=Homo sapiens OX=9606 GN=MMS19 PE=1 SV=2	1	3	3	3	0	0	1	2	1	1	0	0	1	2	1	1	0	0	1	2	1	1	5.7	5.7	5.7	113.29	1030	1030	0	24.221	0	0	2.4	3.5	2.2	1.1	36597000	0	0	2727300	6435400	20948000
Q9P0T7;Q9NQ34	Q9P0T7;Q9NQ34	2;1	2;1	2;1	Transmembrane protein 9;Transmembrane protein 9B	TMEM9;TMEM9B	Transmembrane protein 9 OS=Homo sapiens OX=9606 GN=TMEM9 PE=1 SV=1;Transmembrane protein 9B OS=Homo sapiens OX=9606 GN=TMEM9B PE=1 SV=1	2	2	2	2	0	0	0	0	0	2	0	0	0	0	0	2	0	0	0	0	0	2	10.9	10.9	10.9	20.574	183	183;198	0.000612	3.2516	0	0	0	0	0	10.9	21255000	0	0	0	0	0
Q96FQ6	Q96FQ6	1	1	1	Protein S100-A16	S100A16	Protein S100-A16 OS=Homo sapiens OX=9606 GN=S100A16 PE=1 SV=1	1	1	1	1	0	0	0	0	0	1	0	0	0	0	0	1	0	0	0	0	0	1	10.7	10.7	10.7	11.801	103	103	0.0048807	2.043	0	0	0	0	0	10.7	21186000	0	0	0	0	0
Q7Z7H5	Q7Z7H5	4	3	3	Transmembrane emp24 domain-containing protein 4	TMED4	Transmembrane emp24 domain-containing protein 4 OS=Homo sapiens OX=9606 GN=TMED4 PE=1 SV=1	1	4	3	3	2	0	2	3	2	1	1	0	1	3	1	1	1	0	1	3	1	1	28.2	20.7	20.7	25.943	227	227	0	7.684	15	0	15	20.7	15	7.5	57480000	11276000	0	11511000	18530000	7841300
O75880	O75880	1	1	1	Protein SCO1 homolog, mitochondrial	SCO1	Protein SCO1 homolog, mitochondrial OS=Homo sapiens OX=9606 GN=SCO1 PE=1 SV=1	1	1	1	1	1	0	1	1	1	1	1	0	1	1	1	1	1	0	1	1	1	1	5.3	5.3	5.3	33.814	301	301	0	3.9146	5.3	0	5.3	5.3	5.3	5.3	104010000	19077000	0	32137000	14189000	18318000
Q9NS91	Q9NS91	2	2	2	E3 ubiquitin-protein ligase RAD18	RAD18	E3 ubiquitin-protein ligase RAD18 OS=Homo sapiens OX=9606 GN=RAD18 PE=1 SV=2	1	2	2	2	2	0	1	1	1	0	2	0	1	1	1	0	2	0	1	1	1	0	5.5	5.5	5.5	56.222	495	495	0.004857	2.0004	5.5	0	3.2	3.2	3.2	0	109370000	30767000	0	41393000	18187000	19023000
Q14512	Q14512	1	1	1	Fibroblast growth factor-binding protein 1	FGFBP1	Fibroblast growth factor-binding protein 1 OS=Homo sapiens OX=9606 GN=FGFBP1 PE=1 SV=1	1	1	1	1	0	0	1	1	1	1	0	0	1	1	1	1	0	0	1	1	1	1	4.7	4.7	4.7	26.264	234	234	0.0093361	1.7248	0	0	4.7	4.7	4.7	4.7	97573000	0	0	18780000	25090000	34467000
P49458	P49458	2	2	2	Signal recognition particle 9 kDa protein	SRP9	Signal recognition particle 9 kDa protein OS=Homo sapiens OX=9606 GN=SRP9 PE=1 SV=2	1	2	2	2	0	0	0	1	2	2	0	0	0	1	2	2	0	0	0	1	2	2	25.6	25.6	25.6	10.112	86	86	0	5.7917	0	0	0	12.8	25.6	25.6	28386000	0	0	0	9758100	18628000
Q16698	Q16698	2	2	2	2,4-dienoyl-CoA reductase, mitochondrial	DECR1	2,4-dienoyl-CoA reductase, mitochondrial OS=Homo sapiens OX=9606 GN=DECR1 PE=1 SV=1	1	2	2	2	0	0	0	2	1	1	0	0	0	2	1	1	0	0	0	2	1	1	10.4	10.4	10.4	36.067	335	335	0	24.359	0	0	0	10.4	3.9	3.9	38250000	0	0	0	16990000	12328000
P49773	P49773	2	2	2	Histidine triad nucleotide-binding protein 1	HINT1	Histidine triad nucleotide-binding protein 1 OS=Homo sapiens OX=9606 GN=HINT1 PE=1 SV=2	1	2	2	2	0	0	1	1	0	1	0	0	1	1	0	1	0	0	1	1	0	1	26.2	26.2	26.2	13.802	126	126	0	4.3413	0	0	7.1	19	0	19	36780000	0	0	8562600	9838400	0
O76003	O76003	3	3	3	Glutaredoxin-3	GLRX3	Glutaredoxin-3 OS=Homo sapiens OX=9606 GN=GLRX3 PE=1 SV=2	1	3	3	3	0	0	0	3	1	1	0	0	0	3	1	1	0	0	0	3	1	1	13.1	13.1	13.1	37.432	335	335	0	6.3496	0	0	0	13.1	2.7	2.7	29980000	0	0	0	16726000	7233900
Q9GZP8	Q9GZP8	1	1	1	Immortalization up-regulated protein	IMUP	Immortalization up-regulated protein OS=Homo sapiens OX=9606 GN=IMUP PE=1 SV=1	1	1	1	1	0	0	0	0	0	1	0	0	0	0	0	1	0	0	0	0	0	1	25.5	25.5	25.5	10.897	106	106	0	6.0755	0	0	0	0	0	25.5	18302000	0	0	0	0	0
Q9BRR6	Q9BRR6	3	3	3	ADP-dependent glucokinase	ADPGK	ADP-dependent glucokinase OS=Homo sapiens OX=9606 GN=ADPGK PE=1 SV=1	1	3	3	3	1	0	0	1	2	2	1	0	0	1	2	2	1	0	0	1	2	2	10.3	10.3	10.3	54.088	497	497	0	5.1147	4.4	0	0	4.4	8.2	6.4	34918000	8522700	0	0	3617100	17588000
P04040	P04040	2	2	2	Catalase	CAT	Catalase OS=Homo sapiens OX=9606 GN=CAT PE=1 SV=3	1	2	2	2	0	0	0	2	1	1	0	0	0	2	1	1	0	0	0	2	1	1	7.4	7.4	7.4	59.755	527	527	0	13.801	0	0	0	7.4	4.6	4.6	31897000	0	0	0	16358000	7659600
Q9H2U2	Q9H2U2	1	1	1	Inorganic pyrophosphatase 2, mitochondrial	PPA2	Inorganic pyrophosphatase 2, mitochondrial OS=Homo sapiens OX=9606 GN=PPA2 PE=1 SV=2	1	1	1	1	0	0	0	1	1	1	0	0	0	1	1	1	0	0	0	1	1	1	7.8	7.8	7.8	37.92	334	334	0	4.4063	0	0	0	7.8	7.8	7.8	50663000	0	0	0	14562000	18228000
P53611	P53611	2	2	2	Geranylgeranyl transferase type-2 subunit beta	RABGGTB	Geranylgeranyl transferase type-2 subunit beta OS=Homo sapiens OX=9606 GN=RABGGTB PE=1 SV=2	1	2	2	2	0	0	0	1	1	2	0	0	0	1	1	2	0	0	0	1	1	2	6.6	6.6	6.6	36.924	331	331	0.00062933	3.6348	0	0	0	3.3	3.3	6.6	32929000	0	0	0	6287000	8874100
P20339	P20339	5	4	4	Ras-related protein Rab-5A	RAB5A	Ras-related protein Rab-5A OS=Homo sapiens OX=9606 GN=RAB5A PE=1 SV=2	1	5	4	4	2	0	2	3	4	3	1	0	1	2	3	2	1	0	1	2	3	2	34.9	29.8	29.8	23.658	215	215	0	9.161	11.6	0	11.6	18.1	28.4	17.2	58743000	8729300	0	11526000	16186000	10805000
P07237	P07237	3	3	3	Protein disulfide-isomerase	P4HB	Protein disulfide-isomerase OS=Homo sapiens OX=9606 GN=P4HB PE=1 SV=3	1	3	3	3	0	0	0	1	1	2	0	0	0	1	1	2	0	0	0	1	1	2	10	10	10	57.116	508	508	0	25.083	0	0	0	3.1	2	6.9	17665000	0	0	0	0	0
Q9Y3F4	Q9Y3F4	4	4	4	Serine-threonine kinase receptor-associated protein	STRAP	Serine-threonine kinase receptor-associated protein OS=Homo sapiens OX=9606 GN=STRAP PE=1 SV=1	1	4	4	4	0	0	0	1	3	2	0	0	0	1	3	2	0	0	0	1	3	2	25.4	25.4	25.4	38.438	350	350	0	23.987	0	0	0	4.6	16.6	13.4	40233000	0	0	0	6710900	15888000
Q9NRR4	Q9NRR4	1	1	1	Ribonuclease 3	DROSHA	Ribonuclease 3 OS=Homo sapiens OX=9606 GN=DROSHA PE=1 SV=2	1	1	1	1	1	1	0	0	1	0	1	1	0	0	1	0	1	1	0	0	1	0	1	1	1	159.31	1374	1374	0.0068529	1.8159	1	1	0	0	1	0	106470000	16103000	73205000	0	0	17159000
O60763	O60763	5	5	5	General vesicular transport factor p115	USO1	General vesicular transport factor p115 OS=Homo sapiens OX=9606 GN=USO1 PE=1 SV=2	1	5	5	5	1	0	1	1	2	2	1	0	1	1	2	2	1	0	1	1	2	2	6	6	6	107.89	962	962	0	6.7514	0.7	0	2.1	0.9	3.2	3.2	65782000	12058000	0	9852100	7334600	19071000
Q8NCW5	Q8NCW5	2	2	2	NAD(P)H-hydrate epimerase	APOA1BP	NAD(P)H-hydrate epimerase OS=Homo sapiens OX=9606 GN=NAXE PE=1 SV=2	1	2	2	2	0	0	0	2	1	1	0	0	0	2	1	1	0	0	0	2	1	1	12.2	12.2	12.2	31.674	288	288	0.0006068	3.1701	0	0	0	12.2	4.2	4.2	34361000	0	0	0	15935000	10395000
P17612;P22694	P17612;P22694	2;1	2;1	2;1	cAMP-dependent protein kinase catalytic subunit alpha;cAMP-dependent protein kinase catalytic subunit beta	PRKACA;PRKACB	cAMP-dependent protein kinase catalytic subunit alpha OS=Homo sapiens OX=9606 GN=PRKACA PE=1 SV=2;cAMP-dependent protein kinase catalytic subunit beta OS=Homo sapiens OX=9606 GN=PRKACB PE=1 SV=2	2	2	2	2	1	0	1	1	1	1	1	0	1	1	1	1	1	0	1	1	1	1	6.6	6.6	6.6	40.589	351	351;351	0.0038911	2.2183	2.6	0	2.6	2.6	2.6	4	54794000	7808100	0	11239000	7868300	10853000
P18085	P18085	3	2	2	ADP-ribosylation factor 4	ARF4	ADP-ribosylation factor 4 OS=Homo sapiens OX=9606 GN=ARF4 PE=1 SV=3	1	3	2	2	2	0	3	2	2	2	1	0	2	1	1	1	1	0	2	1	1	1	21.1	9.4	9.4	20.511	180	180	0	10.598	15.6	0	21.1	15.6	15.6	15.6	63032000	0	0	18888000	12629000	14758000
P55263	P55263	3	3	3	Adenosine kinase	ADK	Adenosine kinase OS=Homo sapiens OX=9606 GN=ADK PE=1 SV=2	1	3	3	3	0	0	0	1	0	2	0	0	0	1	0	2	0	0	0	1	0	2	9.7	9.7	9.7	40.545	362	362	0.00061275	3.2848	0	0	0	3.6	0	6.1	16713000	0	0	0	0	0
P63165;G2XKQ0	P63165;G2XKQ0	2;1	2;1	2;1	Small ubiquitin-related modifier 1;Small ubiquitin-related modifier	SUMO1	Small ubiquitin-related modifier 1 OS=Homo sapiens OX=9606 GN=SUMO1 PE=1 SV=1;Small ubiquitin-related modifier 5 OS=Homo sapiens OX=9606 GN=SUMO1P1 PE=1 SV=2	2	2	2	2	1	0	1	0	2	1	1	0	1	0	2	1	1	0	1	0	2	1	26.7	26.7	26.7	11.557	101	101;101	0	5.7794	14.9	0	11.9	0	26.7	11.9	47630000	0	0	17117000	0	16173000
O95210	O95210	2	2	2	Starch-binding domain-containing protein 1	STBD1	Starch-binding domain-containing protein 1 OS=Homo sapiens OX=9606 GN=STBD1 PE=1 SV=1	1	2	2	2	1	0	0	1	1	2	1	0	0	1	1	2	1	0	0	1	1	2	10.6	10.6	10.6	39.007	358	358	0	6.7858	4.5	0	0	4.5	4.5	10.6	40318000	8686200	0	0	7437800	7706700
P48739	P48739	2	2	2	Phosphatidylinositol transfer protein beta isoform	PITPNB	Phosphatidylinositol transfer protein beta isoform OS=Homo sapiens OX=9606 GN=PITPNB PE=1 SV=2	1	2	2	2	0	0	1	2	1	1	0	0	1	2	1	1	0	0	1	2	1	1	9.2	9.2	9.2	31.54	271	271	0.00063131	3.675	0	0	4.8	9.2	4.8	4.8	52603000	0	0	11214000	15026000	14641000
P31930	P31930	2	2	2	Cytochrome b-c1 complex subunit 1, mitochondrial	UQCRC1	Cytochrome b-c1 complex subunit 1, mitochondrial OS=Homo sapiens OX=9606 GN=UQCRC1 PE=1 SV=3	1	2	2	2	1	0	0	1	0	1	1	0	0	1	0	1	1	0	0	1	0	1	6.5	6.5	6.5	52.645	480	480	0.0028523	2.4912	4	0	0	4	0	2.5	30999000	16000000	0	0	14998000	0
P60510	P60510	2	1	1	Serine/threonine-protein phosphatase 4 catalytic subunit	PPP4C	Serine/threonine-protein phosphatase 4 catalytic subunit OS=Homo sapiens OX=9606 GN=PPP4C PE=1 SV=1	1	2	1	1	1	0	0	2	0	2	0	0	0	1	0	1	0	0	0	1	0	1	9.8	4.9	4.9	35.08	307	307	0.00062617	3.5448	4.9	0	0	9.8	0	9.8	29245000	0	0	0	12963000	0
Q92769	Q92769	4	4	2	Histone deacetylase 2	HDAC2	Histone deacetylase 2 OS=Homo sapiens OX=9606 GN=HDAC2 PE=1 SV=2	1	4	4	2	1	0	2	0	2	2	1	0	2	0	2	2	1	0	1	0	2	1	13.3	13.3	7.2	55.364	488	488	0	8.8898	5.5	0	8	0	7.2	9.2	71181000	11641000	0	29596000	0	13693000
Q6ZMU1	Q6ZMU1	1	1	1	Putative protein C3P1	C3P1	Putative protein C3P1 OS=Homo sapiens OX=9606 GN=C3P1 PE=5 SV=3	1	1	1	1	1	0	1	1	1	1	1	0	1	1	1	1	1	0	1	1	1	1	3.9	3.9	3.9	40.197	363	363	0.00059524	2.9001	3.9	0	3.9	3.9	3.9	3.9	81287000	12744000	0	18177000	14152000	19966000
Q14232	Q14232	3	3	3	Translation initiation factor eIF-2B subunit alpha	EIF2B1	Translation initiation factor eIF-2B subunit alpha OS=Homo sapiens OX=9606 GN=EIF2B1 PE=1 SV=1	1	3	3	3	0	0	2	0	1	2	0	0	2	0	1	2	0	0	2	0	1	2	12.8	12.8	12.8	33.712	305	305	0	3.8205	0	0	9.2	0	4.6	8.2	42074000	0	0	19319000	0	6515800
O95249	O95249	2	2	2	Golgi SNAP receptor complex member 1	GOSR1	Golgi SNAP receptor complex member 1 OS=Homo sapiens OX=9606 GN=GOSR1 PE=1 SV=1	1	2	2	2	0	0	0	1	1	2	0	0	0	1	1	2	0	0	0	1	1	2	14.4	14.4	14.4	28.612	250	250	0	8.2547	0	0	0	5.2	5.2	14.4	29829000	0	0	0	6699600	7032500
Q96G23	Q96G23	1	1	1	Ceramide synthase 2	CERS2	Ceramide synthase 2 OS=Homo sapiens OX=9606 GN=CERS2 PE=1 SV=1	1	1	1	1	1	0	1	1	1	1	1	0	1	1	1	1	1	0	1	1	1	1	2.4	2.4	2.4	44.876	380	380	0.00058928	2.8162	2.4	0	2.4	2.4	2.4	2.4	75789000	15356000	0	17897000	14578000	11982000
P26885	P26885	1	1	1	Peptidyl-prolyl cis-trans isomerase FKBP2	FKBP2	Peptidyl-prolyl cis-trans isomerase FKBP2 OS=Homo sapiens OX=9606 GN=FKBP2 PE=1 SV=2	1	1	1	1	1	0	1	1	1	1	1	0	1	1	1	1	1	0	1	1	1	1	8.5	8.5	8.5	15.649	142	142	0.0017442	2.6986	8.5	0	8.5	8.5	8.5	8.5	58964000	7540700	0	7767200	13244000	14523000
Q9NS69	Q9NS69	1	1	1	Mitochondrial import receptor subunit TOM22 homolog	TOMM22	Mitochondrial import receptor subunit TOM22 homolog OS=Homo sapiens OX=9606 GN=TOMM22 PE=1 SV=3	1	1	1	1	1	0	1	1	1	0	1	0	1	1	1	0	1	0	1	1	1	0	17.6	17.6	17.6	15.521	142	142	0	4.252	17.6	0	17.6	17.6	17.6	0	62835000	15961000	0	14326000	16997000	15550000
O00422	O00422	2	2	2	Histone deacetylase complex subunit SAP18	SAP18	Histone deacetylase complex subunit SAP18 OS=Homo sapiens OX=9606 GN=SAP18 PE=1 SV=1	1	2	2	2	0	0	0	1	2	0	0	0	0	1	2	0	0	0	0	1	2	0	19.6	19.6	19.6	17.561	153	153	0	6.5124	0	0	0	15	19.6	0	20150000	0	0	0	4726800	15423000
O60831	O60831	3	3	3	PRA1 family protein 2	PRAF2	PRA1 family protein 2 OS=Homo sapiens OX=9606 GN=PRAF2 PE=1 SV=1	1	3	3	3	1	0	0	3	1	2	1	0	0	3	1	2	1	0	0	3	1	2	21.3	21.3	21.3	19.258	178	178	0	7.5743	6.2	0	0	21.3	6.2	11.2	50818000	13884000	0	0	12092000	9089000
P30084	P30084	4	4	4	Enoyl-CoA hydratase, mitochondrial	ECHS1	Enoyl-CoA hydratase, mitochondrial OS=Homo sapiens OX=9606 GN=ECHS1 PE=1 SV=4	1	4	4	4	0	0	0	2	1	3	0	0	0	2	1	3	0	0	0	2	1	3	19	19	19	31.387	290	290	0	7.9362	0	0	0	10.3	5.9	14.5	27068000	0	0	0	14265000	7936800
Q12907	Q12907	4	4	4	Vesicular integral-membrane protein VIP36	LMAN2	Vesicular integral-membrane protein VIP36 OS=Homo sapiens OX=9606 GN=LMAN2 PE=1 SV=1	1	4	4	4	1	0	3	0	2	0	1	0	3	0	2	0	1	0	3	0	2	0	10.1	10.1	10.1	40.228	356	356	0	7.1927	2.5	0	9.3	0	4.2	0	35884000	7577200	0	13032000	0	15275000
Q969V3	Q969V3	2	2	2	Nicalin	NCLN	Nicalin OS=Homo sapiens OX=9606 GN=NCLN PE=1 SV=2	1	2	2	2	1	0	1	0	0	2	1	0	1	0	0	2	1	0	1	0	0	2	4.1	4.1	4.1	62.974	563	563	0.00060132	3.1049	1.6	0	1.6	0	0	4.1	31422000	5832000	0	10163000	0	0
Q9NP72	Q9NP72	3	3	3	Ras-related protein Rab-18	RAB18	Ras-related protein Rab-18 OS=Homo sapiens OX=9606 GN=RAB18 PE=1 SV=1	1	3	3	3	0	0	1	2	1	2	0	0	1	2	1	2	0	0	1	2	1	2	17.5	17.5	17.5	22.977	206	206	0	5.9538	0	0	5.3	12.1	5.3	10.7	37071000	0	0	9771500	11904000	0
O00767	O00767	2	2	2	Acyl-CoA desaturase	SCD	Acyl-CoA desaturase OS=Homo sapiens OX=9606 GN=SCD PE=1 SV=2	1	2	2	2	0	0	1	0	0	2	0	0	1	0	0	2	0	0	1	0	0	2	12.3	12.3	12.3	41.522	359	359	0	20.018	0	0	5.3	0	0	12.3	19984000	0	0	4618500	0	0
P43487	P43487	2	2	2	Ran-specific GTPase-activating protein	RANBP1	Ran-specific GTPase-activating protein OS=Homo sapiens OX=9606 GN=RANBP1 PE=1 SV=1	1	2	2	2	0	0	1	2	0	0	0	0	1	2	0	0	0	0	1	2	0	0	8	8	8	23.31	201	201	0.0048649	2.0143	0	0	4.5	8	0	0	25061000	0	0	11263000	13798000	0
Q99729	Q99729	3	3	3	Heterogeneous nuclear ribonucleoprotein A/B	HNRNPAB	Heterogeneous nuclear ribonucleoprotein A/B OS=Homo sapiens OX=9606 GN=HNRNPAB PE=1 SV=2	1	3	3	3	1	0	2	1	2	1	1	0	2	1	2	1	1	0	2	1	2	1	10.8	10.8	10.8	36.224	332	332	0	6.2402	2.4	0	8.4	2.4	7.2	2.4	42701000	7173500	0	8587000	5813200	14797000
P12931;P07947	P12931	3;1	3;1	3;1	Proto-oncogene tyrosine-protein kinase Src	SRC	Proto-oncogene tyrosine-protein kinase Src OS=Homo sapiens OX=9606 GN=SRC PE=1 SV=3	2	3	3	3	0	0	1	1	2	3	0	0	1	1	2	3	0	0	1	1	2	3	7.1	7.1	7.1	59.834	536	536;543	0	14.786	0	0	3	3	5.4	7.1	33700000	0	0	7975900	4519600	14783000
P29992;O95837;P19086;Q14344;Q03113	P29992;O95837	3;2;1;1;1	3;2;1;1;1	1;0;0;0;0	Guanine nucleotide-binding protein subunit alpha-11;Guanine nucleotide-binding protein subunit alpha-14	GNA11;GNA14	Guanine nucleotide-binding protein subunit alpha-11 OS=Homo sapiens OX=9606 GN=GNA11 PE=1 SV=2;Guanine nucleotide-binding protein subunit alpha-14 OS=Homo sapiens OX=9606 GN=GNA14 PE=1 SV=1	5	3	3	1	0	0	1	1	1	3	0	0	1	1	1	3	0	0	0	0	0	1	11.7	11.7	6.4	42.123	359	359;355;355;377;381	0	7.8802	0	0	3.1	3.1	3.1	11.7	19657000	0	0	4615100	0	0
Q13404;Q15819	Q13404	3;1	3;1	3;1	Ubiquitin-conjugating enzyme E2 variant 1	UBE2V1	Ubiquitin-conjugating enzyme E2 variant 1 OS=Homo sapiens OX=9606 GN=UBE2V1 PE=1 SV=2	2	3	3	3	0	0	0	2	2	2	0	0	0	2	2	2	0	0	0	2	2	2	25.2	25.2	25.2	16.495	147	147;145	0	8.9003	0	0	0	18.4	17	17	29567000	0	0	0	6127000	14706000
Q6IN85;Q5MIZ7	Q6IN85	4;1	4;1	4;1	Serine/threonine-protein phosphatase 4 regulatory subunit 3A	SMEK1	Serine/threonine-protein phosphatase 4 regulatory subunit 3A OS=Homo sapiens OX=9606 GN=PPP4R3A PE=1 SV=1	2	4	4	4	0	0	2	0	0	2	0	0	2	0	0	2	0	0	2	0	0	2	8	8	8	95.367	833	833;849	0.00062383	3.4942	0	0	3.2	0	0	4.8	25351000	0	0	10405000	0	0
O95831	O95831	3	3	3	Apoptosis-inducing factor 1, mitochondrial	AIFM1	Apoptosis-inducing factor 1, mitochondrial OS=Homo sapiens OX=9606 GN=AIFM1 PE=1 SV=1	1	3	3	3	0	0	1	2	0	1	0	0	1	2	0	1	0	0	1	2	0	1	6.7	6.7	6.7	66.9	613	613	0.00062735	3.5632	0	0	1.8	4.9	0	1.8	27530000	0	0	6664000	13575000	0
Q9BWM7	Q9BWM7	3	2	2	Sideroflexin-3	SFXN3	Sideroflexin-3 OS=Homo sapiens OX=9606 GN=SFXN3 PE=1 SV=3	1	3	2	2	1	0	2	2	3	2	1	0	1	1	2	1	1	0	1	1	2	1	10.9	5	5	35.503	321	321	0	4.4465	2.8	0	8.7	8.7	10.9	8.7	69023000	8537400	0	22184000	10587000	12897000
Q6RW13	Q6RW13	2	2	2	Type-1 angiotensin II receptor-associated protein	AGTRAP	Type-1 angiotensin II receptor-associated protein OS=Homo sapiens OX=9606 GN=AGTRAP PE=1 SV=1	1	2	2	2	1	0	1	1	1	2	1	0	1	1	1	2	1	0	1	1	1	2	24.5	24.5	24.5	17.419	159	159	0	3.9253	13.8	0	13.8	13.8	13.8	24.5	53430000	10061000	0	9743900	8721200	10239000
Q9GZY8	Q9GZY8	2	2	2	Mitochondrial fission factor	MFF	Mitochondrial fission factor OS=Homo sapiens OX=9606 GN=MFF PE=1 SV=1	1	2	2	2	1	0	1	2	1	1	1	0	1	2	1	1	1	0	1	2	1	1	17.3	17.3	17.3	38.464	342	342	0	12.34	7.9	0	7.9	17.3	7.9	7.9	33365000	7486100	0	3813300	13368000	4751300
Q99666;O14715	Q99666;O14715	32;31	3;2	2;1	RANBP2-like and GRIP domain-containing protein 5/6;RANBP2-like and GRIP domain-containing protein 8	RGPD5;RGPD8	RANBP2-like and GRIP domain-containing protein 5/6 OS=Homo sapiens OX=9606 GN=RGPD5 PE=1 SV=3;RANBP2-like and GRIP domain-containing protein 8 OS=Homo sapiens OX=9606 GN=RGPD8 PE=1 SV=2	2	32	3	2	13	3	14	24	22	26	0	0	0	1	1	2	0	0	0	1	1	1	22	2.7	2.2	198.92	1765	1765;1765	0.00058685	2.7834	8.1	2.1	8.8	17.1	14.2	17.5	26287000	0	0	0	3786800	7992400
Q9NX63	Q9NX63	3	3	3	MICOS complex subunit MIC19	CHCHD3	MICOS complex subunit MIC19 OS=Homo sapiens OX=9606 GN=CHCHD3 PE=1 SV=1	1	3	3	3	0	0	0	2	2	2	0	0	0	2	2	2	0	0	0	2	2	2	12.3	12.3	12.3	26.152	227	227	0	6.0324	0	0	0	8.4	8.8	8.8	72244000	0	0	0	13110000	33895000
P22059	P22059	2	2	2	Oxysterol-binding protein 1	OSBP	Oxysterol-binding protein 1 OS=Homo sapiens OX=9606 GN=OSBP PE=1 SV=1	1	2	2	2	0	0	0	0	0	2	0	0	0	0	0	2	0	0	0	0	0	2	3.2	3.2	3.2	89.42	807	807	0.00058893	2.8128	0	0	0	0	0	3.2	14332000	0	0	0	0	0
Q12904	Q12904	2	2	2	Aminoacyl tRNA synthase complex-interacting multifunctional protein 1;Endothelial monocyte-activating polypeptide 2	AIMP1	Aminoacyl tRNA synthase complex-interacting multifunctional protein 1 OS=Homo sapiens OX=9606 GN=AIMP1 PE=1 SV=2	1	2	2	2	0	0	0	1	2	1	0	0	0	1	2	1	0	0	0	1	2	1	9.6	9.6	9.6	34.352	312	312	0.00058997	2.8174	0	0	0	5.8	9.6	5.8	27646000	0	0	0	7893300	13910000
P35754	P35754	2	2	2	Glutaredoxin-1	GLRX	Glutaredoxin-1 OS=Homo sapiens OX=9606 GN=GLRX PE=1 SV=2	1	2	2	2	0	0	0	1	1	2	0	0	0	1	1	2	0	0	0	1	1	2	19.8	19.8	19.8	11.776	106	106	0.00063012	3.6596	0	0	0	12.3	12.3	19.8	26939000	0	0	0	6280900	6487000
Q59GN2;P62891	Q59GN2;P62891	1;1	1;1	1;1	Putative 60S ribosomal protein L39-like 5;60S ribosomal protein L39	RPL39P5;RPL39	Putative 60S ribosomal protein L39-like 5 OS=Homo sapiens OX=9606 GN=RPL39P5 PE=5 SV=2;60S ribosomal protein L39 OS=Homo sapiens OX=9606 GN=RPL39 PE=1 SV=2	2	1	1	1	1	1	1	1	1	1	1	1	1	1	1	1	1	1	1	1	1	1	19.6	19.6	19.6	6.3225	51	51;51	0	5.3095	19.6	19.6	19.6	19.6	19.6	19.6	167580000	33688000	18789000	67297000	15964000	17902000
Q04941	Q04941	1	1	1	Proteolipid protein 2	PLP2	Proteolipid protein 2 OS=Homo sapiens OX=9606 GN=PLP2 PE=1 SV=1	1	1	1	1	0	0	1	0	1	1	0	0	1	0	1	1	0	0	1	0	1	1	8.6	8.6	8.6	16.691	152	152	0	3.9603	0	0	8.6	0	8.6	8.6	73977000	0	0	32070000	0	28008000
Q8N2U0	Q8N2U0	1	1	1	Transmembrane protein 256	TMEM256	Transmembrane protein 256 OS=Homo sapiens OX=9606 GN=TMEM256 PE=3 SV=1	1	1	1	1	0	0	0	0	1	1	0	0	0	0	1	1	0	0	0	0	1	1	8	8	8	11.741	113	113	0	6.3305	0	0	0	0	8	8	13681000	0	0	0	0	0
P27707	P27707	1	1	1	Deoxycytidine kinase	DCK	Deoxycytidine kinase OS=Homo sapiens OX=9606 GN=DCK PE=1 SV=1	1	1	1	1	0	0	0	0	0	1	0	0	0	0	0	1	0	0	0	0	0	1	5.4	5.4	5.4	30.518	260	260	0.0068819	1.8302	0	0	0	0	0	5.4	13633000	0	0	0	0	0
P06730	P06730	1	1	1	Eukaryotic translation initiation factor 4E	EIF4E	Eukaryotic translation initiation factor 4E OS=Homo sapiens OX=9606 GN=EIF4E PE=1 SV=2	1	1	1	1	0	0	1	1	1	1	0	0	1	1	1	1	0	0	1	1	1	1	6.5	6.5	6.5	25.097	217	217	0.00061501	3.3294	0	0	6.5	6.5	6.5	6.5	47842000	0	0	11100000	11471000	11683000
O43760	O43760	1	1	1	Synaptogyrin-2	SYNGR2	Synaptogyrin-2 OS=Homo sapiens OX=9606 GN=SYNGR2 PE=1 SV=1	1	1	1	1	0	0	1	1	1	1	0	0	1	1	1	1	0	0	1	1	1	1	4.5	4.5	4.5	24.81	224	224	0.003937	2.3368	0	0	4.5	4.5	4.5	4.5	47191000	0	0	10895000	11863000	10872000
Q9NVD7	Q9NVD7	2	2	2	Alpha-parvin	PARVA	Alpha-parvin OS=Homo sapiens OX=9606 GN=PARVA PE=1 SV=1	1	2	2	2	0	0	0	1	0	1	0	0	0	1	0	1	0	0	0	1	0	1	8.6	8.6	8.6	42.243	372	372	0	13.432	0	0	0	4.8	0	3.8	19837000	0	0	0	6294100	0
Q8N4V1	Q8N4V1	1	1	1	Membrane magnesium transporter 1	MMGT1	Membrane magnesium transporter 1 OS=Homo sapiens OX=9606 GN=MMGT1 PE=1 SV=1	1	1	1	1	0	0	1	1	1	1	0	0	1	1	1	1	0	0	1	1	1	1	18.3	18.3	18.3	14.686	131	131	0	15.064	0	0	18.3	18.3	18.3	18.3	64458000	0	0	21334000	11497000	18261000
P04818	P04818	3	3	3	Thymidylate synthase	TYMS	Thymidylate synthase OS=Homo sapiens OX=9606 GN=TYMS PE=1 SV=3	1	3	3	3	1	0	1	1	1	2	1	0	1	1	1	2	1	0	1	1	1	2	12.5	12.5	12.5	35.716	313	313	0	5.9958	6.7	0	6.7	6.7	2.9	5.8	72226000	17369000	0	16263000	12028000	12739000
Q9Y5Z9	Q9Y5Z9	1	1	1	UbiA prenyltransferase domain-containing protein 1	UBIAD1	UbiA prenyltransferase domain-containing protein 1 OS=Homo sapiens OX=9606 GN=UBIAD1 PE=1 SV=1	1	1	1	1	0	0	1	1	1	1	0	0	1	1	1	1	0	0	1	1	1	1	5.9	5.9	5.9	36.831	338	338	0	12.394	0	0	5.9	5.9	5.9	5.9	69031000	0	0	13880000	23576000	18449000
Q9UBQ7	Q9UBQ7	2	2	2	Glyoxylate reductase/hydroxypyruvate reductase	GRHPR	Glyoxylate reductase/hydroxypyruvate reductase OS=Homo sapiens OX=9606 GN=GRHPR PE=1 SV=1	1	2	2	2	0	0	0	1	2	1	0	0	0	1	2	1	0	0	0	1	2	1	8.8	8.8	8.8	35.668	328	328	0	12.877	0	0	0	6.7	8.8	6.7	25495000	0	0	0	5755700	12662000
Q8N2Y8	Q8N2Y8	3	3	3	Iporin	RUSC2	Iporin OS=Homo sapiens OX=9606 GN=RUSC2 PE=1 SV=3	1	3	3	3	0	0	0	0	1	3	0	0	0	0	1	3	0	0	0	0	1	3	3.5	3.5	3.5	161.22	1516	1516	0	14.299	0	0	0	0	1.9	3.5	19830000	0	0	0	0	6946000
Q8IYB5	Q8IYB5	1	1	1	Stromal membrane-associated protein 1	SMAP1	Stromal membrane-associated protein 1 OS=Homo sapiens OX=9606 GN=SMAP1 PE=1 SV=2	1	1	1	1	0	0	1	0	1	0	0	0	1	0	1	0	0	0	1	0	1	0	2.4	2.4	2.4	50.386	467	467	0.0028329	2.4181	0	0	2.4	0	2.4	0	31090000	0	0	18544000	0	12547000
P43034	P43034	3	3	3	Platelet-activating factor acetylhydrolase IB subunit alpha	PAFAH1B1	Platelet-activating factor acetylhydrolase IB subunit alpha OS=Homo sapiens OX=9606 GN=PAFAH1B1 PE=1 SV=2	1	3	3	3	0	0	0	2	1	2	0	0	0	2	1	2	0	0	0	2	1	2	12.7	12.7	12.7	46.637	410	410	0	11.763	0	0	0	7.6	3.7	8.8	34406000	0	0	0	10880000	10770000
Q9Y6G9	Q9Y6G9	2	2	2	Cytoplasmic dynein 1 light intermediate chain 1	DYNC1LI1	Cytoplasmic dynein 1 light intermediate chain 1 OS=Homo sapiens OX=9606 GN=DYNC1LI1 PE=1 SV=3	1	2	2	2	1	0	2	2	0	1	1	0	2	2	0	1	1	0	2	2	0	1	9	9	9	56.578	523	523	0	14.675	6.7	0	9	9	0	6.7	29046000	11728000	0	3645300	11629000	0
O75955	O75955	2	2	2	Flotillin-1	FLOT1	Flotillin-1 OS=Homo sapiens OX=9606 GN=FLOT1 PE=1 SV=3	1	2	2	2	1	0	1	1	1	2	1	0	1	1	1	2	1	0	1	1	1	2	7.5	7.5	7.5	47.355	427	427	0	6.5006	4.2	0	4.2	4.2	4.2	7.5	27529000	4676900	0	2875900	3879500	3361200
Q7Z7K0	Q7Z7K0	1	1	1	COX assembly mitochondrial protein homolog	CMC1	COX assembly mitochondrial protein homolog OS=Homo sapiens OX=9606 GN=CMC1 PE=1 SV=1	1	1	1	1	0	0	1	0	1	0	0	0	1	0	1	0	0	0	1	0	1	0	9.4	9.4	9.4	12.49	106	106	0.0011682	2.745	0	0	9.4	0	9.4	0	22413000	0	0	10154000	0	12259000
Q96P70	Q96P70	1	1	1	Importin-9	IPO9	Importin-9 OS=Homo sapiens OX=9606 GN=IPO9 PE=1 SV=3	1	1	1	1	0	0	0	1	1	1	0	0	0	1	1	1	0	0	0	1	1	1	1.3	1.3	1.3	115.96	1041	1041	0.0048491	1.9884	0	0	0	1.3	1.3	1.3	31258000	0	0	0	8695400	10260000
Q9H0L4	Q9H0L4	8	8	3	Cleavage stimulation factor subunit 2 tau variant	CSTF2T	Cleavage stimulation factor subunit 2 tau variant OS=Homo sapiens OX=9606 GN=CSTF2T PE=1 SV=1	1	8	8	3	3	1	6	1	2	1	3	1	6	1	2	1	1	1	3	1	1	1	17.5	17.5	7.3	64.436	616	616	0	31.774	8.6	4.5	13.8	4.5	8.3	4.5	103780000	30498000	5050500	44762000	4699400	11893000
P30626	P30626	2	2	2	Sorcin	SRI	Sorcin OS=Homo sapiens OX=9606 GN=SRI PE=1 SV=1	1	2	2	2	0	0	0	1	2	2	0	0	0	1	2	2	0	0	0	1	2	2	11.6	11.6	11.6	21.676	198	198	0	4.3008	0	0	0	5.6	11.6	11.6	30987000	0	0	0	8650800	10248000
O75352	O75352	1	1	1	Mannose-P-dolichol utilization defect 1 protein	MPDU1	Mannose-P-dolichol utilization defect 1 protein OS=Homo sapiens OX=9606 GN=MPDU1 PE=1 SV=2	1	1	1	1	1	0	1	1	1	1	1	0	1	1	1	1	1	0	1	1	1	1	4	4	4	26.638	247	247	0	3.8878	4	0	4	4	4	4	66145000	11818000	0	17814000	11588000	12951000
Q14687	Q14687	3	3	3	Genetic suppressor element 1	GSE1	Genetic suppressor element 1 OS=Homo sapiens OX=9606 GN=GSE1 PE=1 SV=3	1	3	3	3	1	0	1	1	1	2	1	0	1	1	1	2	1	0	1	1	1	2	2.8	2.8	2.8	136.16	1217	1217	0	5.9236	0.9	0	0.7	0.9	0.9	2.1	38372000	7133800	0	3848300	6804000	8756900
Q9Y624	Q9Y624	2	2	2	Junctional adhesion molecule A	F11R	Junctional adhesion molecule A OS=Homo sapiens OX=9606 GN=F11R PE=1 SV=1	1	2	2	2	0	0	0	0	0	2	0	0	0	0	0	2	0	0	0	0	0	2	10	10	10	32.583	299	299	0.00061728	3.4049	0	0	0	0	0	10	11818000	0	0	0	0	0
Q9UKD2	Q9UKD2	5	5	5	mRNA turnover protein 4 homolog	MRTO4	mRNA turnover protein 4 homolog OS=Homo sapiens OX=9606 GN=MRTO4 PE=1 SV=2	1	5	5	5	3	0	2	0	0	2	3	0	2	0	0	2	3	0	2	0	0	2	32.2	32.2	32.2	27.56	239	239	0	14.216	18.4	0	14.2	0	0	13.8	43602000	9046900	0	22767000	0	0
O14949	O14949	2	2	2	Cytochrome b-c1 complex subunit 8	UQCRQ	Cytochrome b-c1 complex subunit 8 OS=Homo sapiens OX=9606 GN=UQCRQ PE=1 SV=4	1	2	2	2	2	0	1	1	0	2	2	0	1	1	0	2	2	0	1	1	0	2	26.8	26.8	26.8	9.9062	82	82	0	4.5789	26.8	0	15.9	15.9	0	26.8	45655000	13642000	0	10895000	9359700	0
Q9BQB6	Q9BQB6	1	1	1	Vitamin K epoxide reductase complex subunit 1	VKORC1	Vitamin K epoxide reductase complex subunit 1 OS=Homo sapiens OX=9606 GN=VKORC1 PE=1 SV=1	1	1	1	1	1	0	1	0	1	1	1	0	1	0	1	1	1	0	1	0	1	1	8	8	8	18.234	163	163	0.00061996	3.4328	8	0	8	0	8	8	31844000	0	0	20109000	0	0
P13498	P13498	1	1	1	Cytochrome b-245 light chain	CYBA	Cytochrome b-245 light chain OS=Homo sapiens OX=9606 GN=CYBA PE=1 SV=3	1	1	1	1	1	0	1	0	1	1	1	0	1	0	1	1	1	0	1	0	1	1	15.9	15.9	15.9	21.012	195	195	0	14.397	15.9	0	15.9	0	15.9	15.9	68607000	15799000	0	27015000	0	14116000
P35637	P35637	2	1	1	RNA-binding protein FUS	FUS	RNA-binding protein FUS OS=Homo sapiens OX=9606 GN=FUS PE=1 SV=1	1	2	1	1	2	0	2	0	0	2	1	0	1	0	0	1	1	0	1	0	0	1	5.9	3.2	3.2	53.425	526	526	0	4.4824	5.9	0	5.9	0	0	5.9	55545000	16706000	0	27334000	0	0
P49748	P49748	3	3	3	Very long-chain specific acyl-CoA dehydrogenase, mitochondrial	ACADVL	Very long-chain specific acyl-CoA dehydrogenase, mitochondrial OS=Homo sapiens OX=9606 GN=ACADVL PE=1 SV=1	1	3	3	3	1	0	0	1	0	2	1	0	0	1	0	2	1	0	0	1	0	2	6	6	6	70.389	655	655	0.00062657	3.5453	2.9	0	0	1.2	0	3.1	18091000	6687400	0	0	0	0
P26368	P26368	2	2	2	Splicing factor U2AF 65 kDa subunit	U2AF2	Splicing factor U2AF 65 kDa subunit OS=Homo sapiens OX=9606 GN=U2AF2 PE=1 SV=4	1	2	2	2	1	1	1	1	2	1	1	1	1	1	2	1	1	1	1	1	2	1	8.4	8.4	8.4	53.5	475	475	0	4.3527	3.8	3.8	3.8	3.8	8.4	3.8	48290000	11198000	2842600	0	8621000	11058000
P53597	P53597	2	2	2	Succinyl-CoA ligase [ADP/GDP-forming] subunit alpha, mitochondrial	SUCLG1	Succinate--CoA ligase [ADP/GDP-forming] subunit alpha, mitochondrial OS=Homo sapiens OX=9606 GN=SUCLG1 PE=1 SV=4	1	2	2	2	0	0	0	1	0	1	0	0	0	1	0	1	0	0	0	1	0	1	9	9	9	36.249	346	346	0.00063331	3.7035	0	0	0	4.3	0	4.6	16703000	0	0	0	10284000	0
Q15599	Q15599	2	2	2	Na(+)/H(+) exchange regulatory cofactor NHE-RF2	SLC9A3R2	Na(+)/H(+) exchange regulatory cofactor NHE-RF2 OS=Homo sapiens OX=9606 GN=SLC9A3R2 PE=1 SV=2	1	2	2	2	0	0	0	1	1	2	0	0	0	1	1	2	0	0	0	1	1	2	5.6	5.6	5.6	37.413	337	337	0.0005872	2.7847	0	0	0	3	2.7	5.6	19825000	0	0	0	0	8564400
P84090	P84090	2	2	2	Enhancer of rudimentary homolog	ERH	Enhancer of rudimentary homolog OS=Homo sapiens OX=9606 GN=ERH PE=1 SV=1	1	2	2	2	0	0	1	1	1	1	0	0	1	1	1	1	0	0	1	1	1	1	15.4	15.4	15.4	12.259	104	104	0	9.2551	0	0	10.6	15.4	15.4	15.4	33564000	0	0	0	11931000	10440000
P60033	P60033	1	1	1	CD81 antigen	CD81	CD81 antigen OS=Homo sapiens OX=9606 GN=CD81 PE=1 SV=1	1	1	1	1	1	0	1	1	1	1	1	0	1	1	1	1	1	0	1	1	1	1	8.5	8.5	8.5	25.809	236	236	0	6.5159	8.5	0	8.5	8.5	8.5	8.5	56261000	12742000	0	16215000	8776000	7390600
P36405	P36405	3	3	3	ADP-ribosylation factor-like protein 3	ARL3	ADP-ribosylation factor-like protein 3 OS=Homo sapiens OX=9606 GN=ARL3 PE=1 SV=2	1	3	3	3	0	0	0	1	0	3	0	0	0	1	0	3	0	0	0	1	0	3	29.7	29.7	29.7	20.455	182	182	0	6.7564	0	0	0	6	0	29.7	15594000	0	0	0	4481600	0
Q5JTJ3	Q5JTJ3	1	1	1	Cytochrome c oxidase assembly factor 6 homolog	COA6	Cytochrome c oxidase assembly factor 6 homolog OS=Homo sapiens OX=9606 GN=COA6 PE=1 SV=1	1	1	1	1	0	0	0	0	1	0	0	0	0	0	1	0	0	0	0	0	1	0	10.4	10.4	10.4	14.116	125	125	0.0017351	2.6323	0	0	0	0	10.4	0	10873000	0	0	0	0	10873000
Q9BUR5	Q9BUR5	2	2	2	Apolipoprotein O	APOO	MICOS complex subunit MIC26 OS=Homo sapiens OX=9606 GN=APOO PE=1 SV=1	1	2	2	2	0	0	1	0	1	2	0	0	1	0	1	2	0	0	1	0	1	2	13.1	13.1	13.1	22.284	198	198	0	5.565	0	0	7.6	0	7.6	13.1	16031000	0	0	0	0	4929900
Q8TED1	Q8TED1	3	3	3	Probable glutathione peroxidase 8	GPX8	Probable glutathione peroxidase 8 OS=Homo sapiens OX=9606 GN=GPX8 PE=1 SV=2	1	3	3	3	1	0	1	0	2	1	1	0	1	0	2	1	1	0	1	0	2	1	13.9	13.9	13.9	23.881	209	209	0	4.3352	5.3	0	5.3	0	8.6	5.3	33034000	4765800	0	7484800	0	10775000
P07711	P07711	1	1	1	Cathepsin L1;Cathepsin L1 heavy chain;Cathepsin L1 light chain	CTSL	Cathepsin L1 OS=Homo sapiens OX=9606 GN=CTSL PE=1 SV=2	1	1	1	1	0	0	0	1	1	1	0	0	0	1	1	1	0	0	0	1	1	1	4.2	4.2	4.2	37.564	333	333	0	5.0394	0	0	0	4.2	4.2	4.2	35837000	0	0	0	10259000	14585000
Q12788	Q12788	2	2	2	Transducin beta-like protein 3	TBL3	Transducin beta-like protein 3 OS=Homo sapiens OX=9606 GN=TBL3 PE=1 SV=2	1	2	2	2	0	0	1	0	1	1	0	0	1	0	1	1	0	0	1	0	1	1	2	2	2	89.034	808	808	0.0039282	2.3194	0	0	0.9	0	1.1	1.1	36094000	0	0	15305000	0	9811600
Q01638	Q01638	1	1	1	Interleukin-1 receptor-like 1	IL1RL1	Interleukin-1 receptor-like 1 OS=Homo sapiens OX=9606 GN=IL1RL1 PE=1 SV=4	1	1	1	1	0	0	0	0	0	1	0	0	0	0	0	1	0	0	0	0	0	1	2.5	2.5	2.5	63.357	556	556	0.0017222	2.5749	0	0	0	0	0	2.5	10955000	0	0	0	0	0
Q9Y263	Q9Y263	1	1	1	Phospholipase A-2-activating protein	PLAA	Phospholipase A-2-activating protein OS=Homo sapiens OX=9606 GN=PLAA PE=1 SV=2	1	1	1	1	1	0	1	1	1	1	1	0	1	1	1	1	1	0	1	1	1	1	2.1	2.1	2.1	87.156	795	795	0.00059844	3.0117	2.1	0	2.1	2.1	2.1	2.1	47535000	0	0	14412000	7380900	14915000
P51608	P51608	1	1	1	Methyl-CpG-binding protein 2	MECP2	Methyl-CpG-binding protein 2 OS=Homo sapiens OX=9606 GN=MECP2 PE=1 SV=1	1	1	1	1	0	0	0	0	0	1	0	0	0	0	0	1	0	0	0	0	0	1	1.9	1.9	1.9	52.44	486	486	1	-2	0	0	0	0	0	1.9	10793000	0	0	0	0	0
Q08752	Q08752	1	1	1	Peptidyl-prolyl cis-trans isomerase D	PPID	Peptidyl-prolyl cis-trans isomerase D OS=Homo sapiens OX=9606 GN=PPID PE=1 SV=3	1	1	1	1	0	0	0	0	0	1	0	0	0	0	0	1	0	0	0	0	0	1	4.3	4.3	4.3	40.763	370	370	0.00061843	3.4205	0	0	0	0	0	4.3	10735000	0	0	0	0	0
P61916	P61916	2	2	2	Epididymal secretory protein E1	NPC2	NPC intracellular cholesterol transporter 2 OS=Homo sapiens OX=9606 GN=NPC2 PE=1 SV=1	1	2	2	2	0	0	1	1	1	2	0	0	1	1	1	2	0	0	1	1	1	2	21.2	21.2	21.2	16.57	151	151	0	5.6973	0	0	15.2	15.2	15.2	21.2	26004000	0	0	4502200	5147600	5853800
Q9Y237	Q9Y237	1	1	1	Peptidyl-prolyl cis-trans isomerase NIMA-interacting 4	PIN4	Peptidyl-prolyl cis-trans isomerase NIMA-interacting 4 OS=Homo sapiens OX=9606 GN=PIN4 PE=1 SV=1	1	1	1	1	0	0	1	0	0	1	0	0	1	0	0	1	0	0	1	0	0	1	10.7	10.7	10.7	13.81	131	131	0.00059032	2.8246	0	0	10.7	0	0	10.7	22521000	0	0	12229000	0	0
Q8IZL8	Q8IZL8	2	2	2	Proline-, glutamic acid- and leucine-rich protein 1	PELP1	Proline-, glutamic acid- and leucine-rich protein 1 OS=Homo sapiens OX=9606 GN=PELP1 PE=1 SV=2	1	2	2	2	1	1	1	1	1	1	1	1	1	1	1	1	1	1	1	1	1	1	4	4	4	119.7	1130	1130	0	24.683	1.2	2.7	2.7	1.2	2.7	2.7	44229000	0	3385600	9309200	10526000	10785000
P49902	P49902	1	1	1	Cytosolic purine 5-nucleotidase	NT5C2	Cytosolic purine 5-nucleotidase OS=Homo sapiens OX=9606 GN=NT5C2 PE=1 SV=1	1	1	1	1	1	0	1	1	1	0	1	0	1	1	1	0	1	0	1	1	1	0	5.2	5.2	5.2	64.969	561	561	0	9.4605	5.2	0	5.2	5.2	5.2	0	38399000	9425800	0	10716000	8253400	10004000
Q9NUI1	Q9NUI1	1	1	1	Peroxisomal 2,4-dienoyl-CoA reductase	DECR2	Peroxisomal 2,4-dienoyl-CoA reductase OS=Homo sapiens OX=9606 GN=DECR2 PE=1 SV=1	1	1	1	1	0	0	0	0	0	1	0	0	0	0	0	1	0	0	0	0	0	1	5.8	5.8	5.8	30.777	292	292	0.00063251	3.694	0	0	0	0	0	5.8	10203000	0	0	0	0	0
P36873	P36873	6	1	1	Serine/threonine-protein phosphatase PP1-gamma catalytic subunit	PPP1CC	Serine/threonine-protein phosphatase PP1-gamma catalytic subunit OS=Homo sapiens OX=9606 GN=PPP1CC PE=1 SV=1	1	6	1	1	1	0	4	5	4	5	1	0	1	1	1	1	1	0	1	1	1	1	25.7	4.3	4.3	36.983	323	323	0	5.8063	4.3	0	17	23.2	17	20.1	39203000	8915000	0	7936900	6331100	5829600
Q5VT79;P13928	Q5VT79;P13928	3;2	3;2	3;2	Annexin A8-like protein 2;Annexin A8	ANXA8L2;ANXA8	Annexin A8-like protein 1 OS=Homo sapiens OX=9606 GN=ANXA8L1 PE=2 SV=2;Annexin A8 OS=Homo sapiens OX=9606 GN=ANXA8 PE=1 SV=3	2	3	3	3	0	0	1	1	2	2	0	0	1	1	2	2	0	0	1	1	2	2	13.1	13.1	13.1	36.879	327	327;327	0	5.4871	0	0	4.9	4.9	9.8	8.3	35419000	0	0	9686100	5269000	9893900
Q9BUM1	Q9BUM1	1	1	1	Glucose-6-phosphatase 3	G6PC3	Glucose-6-phosphatase 3 OS=Homo sapiens OX=9606 GN=G6PC3 PE=1 SV=2	1	1	1	1	0	0	1	1	0	0	0	0	1	1	0	0	0	0	1	1	0	0	6.1	6.1	6.1	38.734	346	346	0	5.1342	0	0	6.1	6.1	0	0	16318000	0	0	7219800	9098600	0
P22570	P22570	2	2	2	NADPH:adrenodoxin oxidoreductase, mitochondrial	FDXR	NADPH:adrenodoxin oxidoreductase, mitochondrial OS=Homo sapiens OX=9606 GN=FDXR PE=1 SV=3	1	2	2	2	0	0	0	0	0	2	0	0	0	0	0	2	0	0	0	0	0	2	4.3	4.3	4.3	53.836	491	491	0.004398	2.1314	0	0	0	0	0	4.3	9966500	0	0	0	0	0
Q96S97	Q96S97	1	1	1	Myeloid-associated differentiation marker	MYADM	Myeloid-associated differentiation marker OS=Homo sapiens OX=9606 GN=MYADM PE=1 SV=2	1	1	1	1	1	0	0	0	0	1	1	0	0	0	0	1	1	0	0	0	0	1	7.1	7.1	7.1	35.273	322	322	0.00061425	3.3214	7.1	0	0	0	0	7.1	20414000	10476000	0	0	0	0
Q9UHG3	Q9UHG3	1	1	1	Prenylcysteine oxidase 1	PCYOX1	Prenylcysteine oxidase 1 OS=Homo sapiens OX=9606 GN=PCYOX1 PE=1 SV=3	1	1	1	1	1	0	0	1	1	1	1	0	0	1	1	1	1	0	0	1	1	1	2.4	2.4	2.4	56.639	505	505	0	22.71	2.4	0	0	2.4	2.4	2.4	34605000	8240200	0	0	7828200	8642800
P11908	P11908	3	1	1	Ribose-phosphate pyrophosphokinase 2	PRPS2	Ribose-phosphate pyrophosphokinase 2 OS=Homo sapiens OX=9606 GN=PRPS2 PE=1 SV=2	1	3	1	1	2	0	2	3	3	3	0	0	0	1	1	1	0	0	0	1	1	1	14.5	5.3	5.3	34.769	318	318	0.00063091	3.6745	9.1	0	9.1	14.5	14.5	14.5	29176000	0	0	0	7989500	11309000
Q9Y320	Q9Y320	2	2	2	Thioredoxin-related transmembrane protein 2	TMX2	Thioredoxin-related transmembrane protein 2 OS=Homo sapiens OX=9606 GN=TMX2 PE=1 SV=1	1	2	2	2	0	0	0	1	1	2	0	0	0	1	1	2	0	0	0	1	1	2	11.5	11.5	11.5	34.037	296	296	0	6.0915	0	0	0	3.4	8.1	11.5	23599000	0	0	0	5078000	8703100
Q9ULZ9	Q9ULZ9	1	1	1	Matrix metalloproteinase-17	MMP17	Matrix metalloproteinase-17 OS=Homo sapiens OX=9606 GN=MMP17 PE=1 SV=4	1	1	1	1	1	0	0	0	1	0	1	0	0	0	1	0	1	0	0	0	1	0	4	4	4	66.652	603	603	0.0078782	1.7911	4	0	0	0	4	0	25955000	16349000	0	0	0	9606000
Q6PI48	Q6PI48	2	2	2	Aspartate--tRNA ligase, mitochondrial	DARS2	Aspartate--tRNA ligase, mitochondrial OS=Homo sapiens OX=9606 GN=DARS2 PE=1 SV=1	1	2	2	2	0	0	1	1	1	2	0	0	1	1	1	2	0	0	1	1	1	2	4.8	4.8	4.8	73.562	645	645	0	8.2879	0	0	2.9	2.9	2.9	4.8	31889000	0	0	7888700	9382200	9489300
Q969M3	Q969M3	1	1	1	Protein YIPF5	YIPF5	Protein YIPF5 OS=Homo sapiens OX=9606 GN=YIPF5 PE=1 SV=1	1	1	1	1	0	0	1	1	0	1	0	0	1	1	0	1	0	0	1	1	0	1	4.7	4.7	4.7	27.989	257	257	0.00059559	2.9079	0	0	4.7	4.7	0	4.7	22549000	0	0	7710800	5166200	0
O00559	O00559	1	1	1	Receptor-binding cancer antigen expressed on SiSo cells	EBAG9	Receptor-binding cancer antigen expressed on SiSo cells OS=Homo sapiens OX=9606 GN=EBAG9 PE=1 SV=1	1	1	1	1	0	0	0	1	1	1	0	0	0	1	1	1	0	0	0	1	1	1	8.5	8.5	8.5	24.377	213	213	0	5.2223	0	0	0	8.5	8.5	8.5	26183000	0	0	0	7839500	8700600
P21912	P21912	2	2	2	Succinate dehydrogenase [ubiquinone] iron-sulfur subunit, mitochondrial	SDHB	Succinate dehydrogenase [ubiquinone] iron-sulfur subunit, mitochondrial OS=Homo sapiens OX=9606 GN=SDHB PE=1 SV=3	1	2	2	2	1	0	1	1	1	2	1	0	1	1	1	2	1	0	1	1	1	2	8.2	8.2	8.2	31.629	280	280	0	4.2761	5	0	3.2	3.2	3.2	8.2	27562000	3398500	0	3138300	4447500	6960500
Q13011	Q13011	2	2	2	Delta(3,5)-Delta(2,4)-dienoyl-CoA isomerase, mitochondrial	ECH1	Delta(3,5)-Delta(2,4)-dienoyl-CoA isomerase, mitochondrial OS=Homo sapiens OX=9606 GN=ECH1 PE=1 SV=2	1	2	2	2	0	0	0	1	1	1	0	0	0	1	1	1	0	0	0	1	1	1	5.8	5.8	5.8	35.816	328	328	0.004878	2.0422	0	0	0	3	2.7	3	22353000	0	0	0	0	12770000
Q5BKY9;Q8N9E0	Q5BKY9;Q8N9E0	2;1	2;1	2;1	Protein FAM133B;Protein FAM133A	FAM133B;FAM133A	Protein FAM133B OS=Homo sapiens OX=9606 GN=FAM133B PE=1 SV=1;Protein FAM133A OS=Homo sapiens OX=9606 GN=FAM133A PE=1 SV=1	2	2	2	2	0	0	0	0	0	2	0	0	0	0	0	2	0	0	0	0	0	2	8.5	8.5	8.5	28.385	247	247;248	0	4.7235	0	0	0	0	0	8.5	9536400	0	0	0	0	0
O15083	O15083	5	1	1	ERC protein 2	ERC2	ERC protein 2 OS=Homo sapiens OX=9606 GN=ERC2 PE=1 SV=3	1	5	1	1	3	1	3	3	2	3	0	0	1	1	0	1	0	0	1	1	0	1	4.8	1	1	110.56	957	957	0	8.5212	2.8	1.3	2.8	3.1	2.1	3.1	21861000	0	0	12438000	0	0
O15118	O15118	2	2	2	Niemann-Pick C1 protein	NPC1	NPC intracellular cholesterol transporter 1 OS=Homo sapiens OX=9606 GN=NPC1 PE=1 SV=2	1	2	2	2	0	0	0	1	1	2	0	0	0	1	1	2	0	0	0	1	1	2	2.4	2.4	2.4	142.17	1278	1278	0.0073645	1.8029	0	0	0	1.4	1.4	2.4	14851000	0	0	0	3324000	2142700
P40937	P40937	1	1	1	Replication factor C subunit 5	RFC5	Replication factor C subunit 5 OS=Homo sapiens OX=9606 GN=RFC5 PE=1 SV=1	1	1	1	1	0	0	0	0	0	1	0	0	0	0	0	1	0	0	0	0	0	1	6.2	6.2	6.2	38.496	340	340	0.00059595	2.923	0	0	0	0	0	6.2	9378100	0	0	0	0	0
Q6NUQ4	Q6NUQ4	3	3	3	Transmembrane protein 214	TMEM214	Transmembrane protein 214 OS=Homo sapiens OX=9606 GN=TMEM214 PE=1 SV=2	1	3	3	3	0	0	0	1	1	3	0	0	0	1	1	3	0	0	0	1	1	3	7	7	7	77.15	689	689	0	9.85	0	0	0	1.5	2.3	7	17246000	0	0	0	0	7907000
Q96IX5	Q96IX5	1	1	1	Up-regulated during skeletal muscle growth protein 5	USMG5	Up-regulated during skeletal muscle growth protein 5 OS=Homo sapiens OX=9606 GN=ATP5MD PE=1 SV=1	1	1	1	1	1	0	1	1	1	1	1	0	1	1	1	1	1	0	1	1	1	1	27.6	27.6	27.6	6.4575	58	58	0.004374	2.091	27.6	0	27.6	27.6	27.6	27.6	60675000	10921000	0	18856000	9624200	11940000
Q9Y315	Q9Y315	2	2	2	Deoxyribose-phosphate aldolase	DERA	Deoxyribose-phosphate aldolase OS=Homo sapiens OX=9606 GN=DERA PE=1 SV=2	1	2	2	2	1	0	0	2	2	2	1	0	0	2	2	2	1	0	0	2	2	2	11	11	11	35.23	318	318	0	8.0559	7.2	0	0	11	11	11	31664000	6841800	0	0	7051500	8447000
Q99735	Q99735	1	1	1	Microsomal glutathione S-transferase 2	MGST2	Microsomal glutathione S-transferase 2 OS=Homo sapiens OX=9606 GN=MGST2 PE=1 SV=1	1	1	1	1	1	0	1	1	1	1	1	0	1	1	1	1	1	0	1	1	1	1	9.5	9.5	9.5	16.62	147	147	0.0044272	2.1805	9.5	0	9.5	9.5	9.5	9.5	32799000	7571500	0	9577200	6411600	0
P22061	P22061	2	2	2	Protein-L-isoaspartate(D-aspartate) O-methyltransferase	PCMT1	Protein-L-isoaspartate(D-aspartate) O-methyltransferase OS=Homo sapiens OX=9606 GN=PCMT1 PE=1 SV=4	1	2	2	2	1	0	1	1	2	0	1	0	1	1	2	0	1	0	1	1	2	0	26.4	26.4	26.4	24.636	227	227	0	13.529	15	0	15	15	26.4	0	29065000	10838000	0	5709500	3565000	8952700
P01893;Q31612;Q09160;P30512;P30459;P30457;P30456;P30455;P30453;P30450;P30447;P30443;P18462;P16190;P16189;P16188;P13746;P10316;P10314;P05534;P04439;P01892;P01891;Q9TNN7;Q29963;Q29960;Q07000;P30508;P30505;P30501;P10321;Q95604	P01893;Q31612;Q09160;P30512;P30459;P30457;P30456;P30455;P30453;P30450;P30447;P30443;P18462;P16190;P16189;P16188;P13746;P10316;P10314;P05534;P04439;P01892;P01891;Q9TNN7;Q29963;Q29960;Q07000;P30508;P30505;P30501;P10321;Q95604	1;1;1;1;1;1;1;1;1;1;1;1;1;1;1;1;1;1;1;1;1;1;1;1;1;1;1;1;1;1;1;1	1;1;1;1;1;1;1;1;1;1;1;1;1;1;1;1;1;1;1;1;1;1;1;1;1;1;1;1;1;1;1;1	1;1;1;1;1;1;1;1;1;1;1;1;1;1;1;1;1;1;1;1;1;1;1;1;1;1;1;1;1;1;1;1	Putative HLA class I histocompatibility antigen, alpha chain H;HLA class I histocompatibility antigen, B-73 alpha chain;HLA class I histocompatibility antigen, A-80 alpha chain;HLA class I histocompatibility antigen, A-29 alpha chain;HLA class I histocompatibility antigen, A-74 alpha chain;HLA class I histocompatibility antigen, A-66 alpha chain;HLA class I histocompatibility antigen, A-43 alpha …	HLA-H;HLA-B;HLA-A;HLA-C	Putative HLA class I histocompatibility antigen, alpha chain H OS=Homo sapiens OX=9606 GN=HLA-H PE=5 SV=3;HLA class I histocompatibility antigen, B-73 alpha chain OS=Homo sapiens OX=9606 GN=HLA-B PE=1 SV=1;HLA class I histocompatibility antigen, A-80 alpha	32	1	1	1	0	0	1	0	1	1	0	0	1	0	1	1	0	0	1	0	1	1	6.6	6.6	6.6	40.891	362	362;363;365;365;365;365;365;365;365;365;365;365;365;365;365;365;365;365;365;365;365;365;365;366;366;366;366;366;366;366;366;372	0	15.064	0	0	6.6	0	6.6	6.6	27845000	0	0	9096300	0	9675500
Q9UI12	Q9UI12	2	2	2	V-type proton ATPase subunit H	ATP6V1H	V-type proton ATPase subunit H OS=Homo sapiens OX=9606 GN=ATP6V1H PE=1 SV=1	1	2	2	2	1	0	1	2	1	1	1	0	1	2	1	1	1	0	1	2	1	1	7.9	7.9	7.9	55.882	483	483	0	7.769	4.8	0	4.8	7.9	4.8	4.8	27645000	8511400	0	4900500	8245200	3040300
Q8IXI1	Q8IXI1	2	2	2	Mitochondrial Rho GTPase 2	RHOT2	Mitochondrial Rho GTPase 2 OS=Homo sapiens OX=9606 GN=RHOT2 PE=1 SV=2	1	2	2	2	0	0	0	0	0	2	0	0	0	0	0	2	0	0	0	0	0	2	4.2	4.2	4.2	68.117	618	618	0	4.7066	0	0	0	0	0	4.2	8995500	0	0	0	0	0
Q96EE3	Q96EE3	1	1	1	Nucleoporin SEH1	SEH1L	Nucleoporin SEH1 OS=Homo sapiens OX=9606 GN=SEH1L PE=1 SV=3	1	1	1	1	1	0	1	1	1	1	1	0	1	1	1	1	1	0	1	1	1	1	6.1	6.1	6.1	39.648	360	360	0	14.471	6.1	0	6.1	6.1	6.1	6.1	41483000	10529000	0	7126900	7993000	6905200
P49189	P49189	4	4	4	4-trimethylaminobutyraldehyde dehydrogenase	ALDH9A1	4-trimethylaminobutyraldehyde dehydrogenase OS=Homo sapiens OX=9606 GN=ALDH9A1 PE=1 SV=3	1	4	4	4	0	0	0	2	3	1	0	0	0	2	3	1	0	0	0	2	3	1	10.3	10.3	10.3	53.801	494	494	0	6.3612	0	0	0	5.9	8.7	4.3	29024000	0	0	0	8399700	11701000
Q15019	Q15019	3	3	3	Septin-2	2019-09-02	Septin-2 OS=Homo sapiens OX=9606 GN=SEPT2 PE=1 SV=1	1	3	3	3	1	0	1	0	1	0	1	0	1	0	1	0	1	0	1	0	1	0	12.2	12.2	12.2	41.487	361	361	0	6.9062	3	0	4.4	0	4.7	0	18252000	9541300	0	0	0	8710900
Q9H845	Q9H845	1	1	1	Acyl-CoA dehydrogenase family member 9, mitochondrial	ACAD9	Acyl-CoA dehydrogenase family member 9, mitochondrial OS=Homo sapiens OX=9606 GN=ACAD9 PE=1 SV=1	1	1	1	1	0	0	0	0	0	1	0	0	0	0	0	1	0	0	0	0	0	1	4	4	4	68.76	621	621	0	4.8768	0	0	0	0	0	4	8895000	0	0	0	0	0
P78417	P78417	2	2	2	Glutathione S-transferase omega-1	GSTO1	Glutathione S-transferase omega-1 OS=Homo sapiens OX=9606 GN=GSTO1 PE=1 SV=2	1	2	2	2	0	0	0	1	1	1	0	0	0	1	1	1	0	0	0	1	1	1	8.7	8.7	8.7	27.566	241	241	0.0048754	2.0213	0	0	0	2.9	2.9	5.8	28723000	0	0	0	7147100	8606800
P31350	P31350	1	1	1	Ribonucleoside-diphosphate reductase subunit M2	RRM2	Ribonucleoside-diphosphate reductase subunit M2 OS=Homo sapiens OX=9606 GN=RRM2 PE=1 SV=1	1	1	1	1	0	0	1	0	0	1	0	0	1	0	0	1	0	0	1	0	0	1	4.6	4.6	4.6	44.877	389	389	0	5.0518	0	0	4.6	0	0	4.6	20521000	0	0	11767000	0	0
Q8WXA9	Q8WXA9	2	2	2	Splicing regulatory glutamine/lysine-rich protein 1	SREK1	Splicing regulatory glutamine/lysine-rich protein 1 OS=Homo sapiens OX=9606 GN=SREK1 PE=1 SV=1	1	2	2	2	0	0	1	2	0	0	0	0	1	2	0	0	0	0	1	2	0	0	7.1	7.1	7.1	59.38	508	508	0	4.3094	0	0	4.3	7.1	0	0	11063000	0	0	3199100	7863500	0
Q8TC12	Q8TC12	2	2	2	Retinol dehydrogenase 11	RDH11	Retinol dehydrogenase 11 OS=Homo sapiens OX=9606 GN=RDH11 PE=1 SV=2	1	2	2	2	0	1	1	1	0	1	0	1	1	1	0	1	0	1	1	1	0	1	9.1	9.1	9.1	35.386	318	318	0	5.9623	0	4.7	4.4	4.7	0	4.4	35375000	0	3338700	10596000	12980000	0
Q14061	Q14061	1	1	1	Cytochrome c oxidase copper chaperone	COX17	Cytochrome c oxidase copper chaperone OS=Homo sapiens OX=9606 GN=COX17 PE=1 SV=2	1	1	1	1	0	0	0	0	1	1	0	0	0	0	1	1	0	0	0	0	1	1	25.4	25.4	25.4	6.9151	63	63	0	15.388	0	0	0	0	25.4	25.4	19042000	0	0	0	0	10615000
Q96I24	Q96I24	4	3	3	Far upstream element-binding protein 3	FUBP3	Far upstream element-binding protein 3 OS=Homo sapiens OX=9606 GN=FUBP3 PE=1 SV=2	1	4	3	3	0	0	1	0	0	3	0	0	0	0	0	3	0	0	0	0	0	3	11.9	10.5	10.5	61.64	572	572	0	8.0933	0	0	1.4	0	0	10.5	8339400	0	0	0	0	0
Q8IWB1	Q8IWB1	3	3	3	Inositol 1,4,5-trisphosphate receptor-interacting protein	ITPRIP	Inositol 1,4,5-trisphosphate receptor-interacting protein OS=Homo sapiens OX=9606 GN=ITPRIP PE=1 SV=1	1	3	3	3	0	0	0	1	0	2	0	0	0	1	0	2	0	0	0	1	0	2	6.4	6.4	6.4	62.059	547	547	0	4.5948	0	0	0	2.6	0	3.8	17625000	0	0	0	9295400	0
O14929	O14929	1	1	1	Histone acetyltransferase type B catalytic subunit	HAT1	Histone acetyltransferase type B catalytic subunit OS=Homo sapiens OX=9606 GN=HAT1 PE=1 SV=1	1	1	1	1	1	0	1	1	0	1	1	0	1	1	0	1	1	0	1	1	0	1	3.1	3.1	3.1	49.512	419	419	0.00059242	2.8586	3.1	0	3.1	3.1	0	3.1	33561000	7760000	0	11326000	6169600	0
Q9NYL4	Q9NYL4	1	1	1	Peptidyl-prolyl cis-trans isomerase FKBP11	FKBP11	Peptidyl-prolyl cis-trans isomerase FKBP11 OS=Homo sapiens OX=9606 GN=FKBP11 PE=1 SV=1	1	1	1	1	1	0	1	1	1	1	1	0	1	1	1	1	1	0	1	1	1	1	9	9	9	22.18	201	201	0.00059102	2.8338	9	0	9	9	9	9	48030000	11758000	0	9966900	6912800	11097000
Q9Y4W6	Q9Y4W6	3	3	3	AFG3-like protein 2	AFG3L2	AFG3-like protein 2 OS=Homo sapiens OX=9606 GN=AFG3L2 PE=1 SV=2	1	3	3	3	2	0	1	1	1	2	2	0	1	1	1	2	2	0	1	1	1	2	6.3	6.3	6.3	88.583	797	797	0	9.0121	5	0	3.3	3.3	3.3	4.5	32357000	7132400	0	8072100	5039300	3835600
P50579	P50579	1	1	1	Methionine aminopeptidase 2	METAP2	Methionine aminopeptidase 2 OS=Homo sapiens OX=9606 GN=METAP2 PE=1 SV=1	1	1	1	1	1	0	1	0	0	1	1	0	1	0	0	1	1	0	1	0	0	1	4.4	4.4	4.4	52.891	478	478	0.00058651	2.7786	4.4	0	4.4	0	0	4.4	23702000	6335300	0	9106900	0	0
Q9BUL8	Q9BUL8	1	1	1	Programmed cell death protein 10	PDCD10	Programmed cell death protein 10 OS=Homo sapiens OX=9606 GN=PDCD10 PE=1 SV=1	1	1	1	1	1	0	0	0	1	1	1	0	0	0	1	1	1	0	0	0	1	1	4.7	4.7	4.7	24.701	212	212	0.007874	1.7906	4.7	0	0	0	4.7	4.7	15102000	7024000	0	0	0	8078500
Q13243;Q13247;Q08170	Q13243;Q13247;Q08170	1;1;1	1;1;1	1;1;1	Serine/arginine-rich splicing factor 5;Serine/arginine-rich splicing factor 6;Serine/arginine-rich splicing factor 4	SRSF5;SRSF6;SRSF4	Serine/arginine-rich splicing factor 5 OS=Homo sapiens OX=9606 GN=SRSF5 PE=1 SV=1;Serine/arginine-rich splicing factor 6 OS=Homo sapiens OX=9606 GN=SRSF6 PE=1 SV=2;Serine/arginine-rich splicing factor 4 OS=Homo sapiens OX=9606 GN=SRSF4 PE=1 SV=2	3	1	1	1	0	0	0	0	0	1	0	0	0	0	0	1	0	0	0	0	0	1	3.3	3.3	3.3	31.263	272	272;344;494	0.0044029	2.1409	0	0	0	0	0	3.3	8225500	0	0	0	0	0
P60059	P60059	1	1	1	Protein transport protein Sec61 subunit gamma	SEC61G	Protein transport protein Sec61 subunit gamma OS=Homo sapiens OX=9606 GN=SEC61G PE=1 SV=1	1	1	1	1	1	1	1	1	1	1	1	1	1	1	1	1	1	1	1	1	1	1	17.6	17.6	17.6	7.7412	68	68	0.00062035	3.4462	17.6	17.6	17.6	17.6	17.6	17.6	45276000	10255000	1976300	8573000	8268500	8001300
O15347	O15347	2	2	2	High mobility group protein B3	HMGB3	High mobility group protein B3 OS=Homo sapiens OX=9606 GN=HMGB3 PE=1 SV=4	1	2	2	2	2	0	1	1	2	1	2	0	1	1	2	1	2	0	1	1	2	1	13.5	13.5	13.5	22.98	200	200	0	4.0899	13.5	0	7	7	13.5	7	38468000	8805300	0	11797000	4347000	5611900
P35250	P35250	4	4	4	Replication factor C subunit 2	RFC2	Replication factor C subunit 2 OS=Homo sapiens OX=9606 GN=RFC2 PE=1 SV=3	1	4	4	4	0	0	0	1	1	2	0	0	0	1	1	2	0	0	0	1	1	2	15.5	15.5	15.5	39.157	354	354	0	8.855	0	0	0	5.6	2.5	7.3	16004000	0	0	0	4558100	3581400
P09132	P09132	1	1	1	Signal recognition particle 19 kDa protein	SRP19	Signal recognition particle 19 kDa protein OS=Homo sapiens OX=9606 GN=SRP19 PE=1 SV=3	1	1	1	1	1	0	1	0	0	1	1	0	1	0	0	1	1	0	1	0	0	1	10.4	10.4	10.4	16.156	144	144	0	28.958	10.4	0	10.4	0	0	10.4	52074000	17722000	0	26497000	0	0
Q92688	Q92688	1	1	1	Acidic leucine-rich nuclear phosphoprotein 32 family member B	ANP32B	Acidic leucine-rich nuclear phosphoprotein 32 family member B OS=Homo sapiens OX=9606 GN=ANP32B PE=1 SV=1	1	1	1	1	0	1	1	1	1	1	0	1	1	1	1	1	0	1	1	1	1	1	8.4	8.4	8.4	28.787	251	251	0	5.1803	0	8.4	8.4	8.4	8.4	8.4	35229000	0	2766500	9286200	8015800	7401100
P45985	P45985	2	2	2	Dual specificity mitogen-activated protein kinase kinase 4	MAP2K4	Dual specificity mitogen-activated protein kinase kinase 4 OS=Homo sapiens OX=9606 GN=MAP2K4 PE=1 SV=1	1	2	2	2	0	0	0	1	1	1	0	0	0	1	1	1	0	0	0	1	1	1	6.5	6.5	6.5	44.287	399	399	0.00059453	2.8845	0	0	0	4.3	4.3	2.3	13222000	0	0	0	5640000	7581600
P63096	P63096	5	2	2	Guanine nucleotide-binding protein G(i) subunit alpha-1	GNAI1	Guanine nucleotide-binding protein G(i) subunit alpha-1 OS=Homo sapiens OX=9606 GN=GNAI1 PE=1 SV=2	1	5	2	2	2	0	3	3	2	2	0	0	0	2	1	1	0	0	0	2	1	1	18.9	8.8	8.8	40.361	354	354	0	4.1776	5.6	0	10.2	11.9	7.3	7.3	14197000	0	0	0	6926800	3456400
Q8WVM8	Q8WVM8	2	2	2	Sec1 family domain-containing protein 1	SCFD1	Sec1 family domain-containing protein 1 OS=Homo sapiens OX=9606 GN=SCFD1 PE=1 SV=4	1	2	2	2	1	1	1	1	1	2	1	1	1	1	1	2	1	1	1	1	1	2	6.4	6.4	6.4	72.379	642	642	0	9.1358	4	4	4	4	4	6.4	24722000	4319700	1116000	3566100	5756000	2506900
P45974	P45974	1	1	1	Ubiquitin carboxyl-terminal hydrolase 5	USP5	Ubiquitin carboxyl-terminal hydrolase 5 OS=Homo sapiens OX=9606 GN=USP5 PE=1 SV=2	1	1	1	1	0	0	0	0	0	1	0	0	0	0	0	1	0	0	0	0	0	1	1.7	1.7	1.7	95.785	858	858	0.0028571	2.511	0	0	0	0	0	1.7	7454900	0	0	0	0	0
Q9UMS4	Q9UMS4	1	1	1	Pre-mRNA-processing factor 19	PRPF19	Pre-mRNA-processing factor 19 OS=Homo sapiens OX=9606 GN=PRPF19 PE=1 SV=1	1	1	1	1	0	0	0	1	0	1	0	0	0	1	0	1	0	0	0	1	0	1	4.6	4.6	4.6	55.18	504	504	0	5.6862	0	0	0	4.6	0	4.6	16527000	0	0	0	9131600	0
P04156	P04156	1	1	1	Major prion protein	PRNP	Major prion protein OS=Homo sapiens OX=9606 GN=PRNP PE=1 SV=1	1	1	1	1	1	0	1	1	1	1	1	0	1	1	1	1	1	0	1	1	1	1	4.7	4.7	4.7	27.661	253	253	0	22.145	4.7	0	4.7	4.7	4.7	4.7	47338000	9427000	0	15438000	5990800	9291500
Q9Y584	Q9Y584	1	1	1	Mitochondrial import inner membrane translocase subunit Tim22	TIMM22	Mitochondrial import inner membrane translocase subunit Tim22 OS=Homo sapiens OX=9606 GN=TIMM22 PE=1 SV=2	1	1	1	1	0	0	0	1	1	1	0	0	0	1	1	1	0	0	0	1	1	1	7.7	7.7	7.7	20.031	194	194	0.0017231	2.5775	0	0	0	7.7	7.7	7.7	16890000	0	0	0	4370900	5345100
Q96HS1	Q96HS1	1	1	1	Serine/threonine-protein phosphatase PGAM5, mitochondrial	PGAM5	Serine/threonine-protein phosphatase PGAM5, mitochondrial OS=Homo sapiens OX=9606 GN=PGAM5 PE=1 SV=2	1	1	1	1	0	0	0	1	1	1	0	0	0	1	1	1	0	0	0	1	1	1	3.5	3.5	3.5	32.004	289	289	0.0098344	1.7161	0	0	0	3.5	3.5	3.5	21165000	0	0	0	6411800	7583900
Q13564	Q13564	2	2	2	NEDD8-activating enzyme E1 regulatory subunit	NAE1	NEDD8-activating enzyme E1 regulatory subunit OS=Homo sapiens OX=9606 GN=NAE1 PE=1 SV=1	1	2	2	2	0	0	0	1	1	1	0	0	0	1	1	1	0	0	0	1	1	1	3.7	3.7	3.7	60.246	534	534	0.00063211	3.6913	0	0	0	1.9	1.9	1.9	12413000	0	0	0	5271100	0
P46939	P46939	2	2	2	Utrophin	UTRN	Utrophin OS=Homo sapiens OX=9606 GN=UTRN PE=1 SV=2	1	2	2	2	0	0	2	1	1	0	0	0	2	1	1	0	0	0	2	1	1	0	1	1	1	394.46	3433	3433	0	11.415	0	0	1	0.5	0.6	0	21736000	0	0	14784000	0	6951400
O14925;Q5SRD1	O14925;Q5SRD1	2;2	2;2	2;2	Mitochondrial import inner membrane translocase subunit Tim23;Putative mitochondrial import inner membrane translocase subunit Tim23B	TIMM23;TIMM23B	Mitochondrial import inner membrane translocase subunit Tim23 OS=Homo sapiens OX=9606 GN=TIMM23 PE=1 SV=1;Putative mitochondrial import inner membrane translocase subunit Tim23B OS=Homo sapiens OX=9606 GN=TIMM23B PE=5 SV=2	2	2	2	2	1	0	0	1	1	0	1	0	0	1	1	0	1	0	0	1	1	0	12.9	12.9	12.9	21.943	209	209;257	0	5.0756	4.8	0	0	4.8	8.1	0	6905400	0	0	0	0	6905400
Q92575	Q92575	2	2	2	UBX domain-containing protein 4	UBXN4	UBX domain-containing protein 4 OS=Homo sapiens OX=9606 GN=UBXN4 PE=1 SV=2	1	2	2	2	1	0	0	1	0	0	1	0	0	1	0	0	1	0	0	1	0	0	9.3	9.3	9.3	56.777	508	508	0	7.5999	4.3	0	0	4.9	0	0	9163200	2760500	0	0	6402700	0
P84022;Q15796;O15198;Q99717;Q15797	P84022;Q15796;O15198	4;2;2;1;1	4;2;2;1;1	4;2;2;1;1	Mothers against decapentaplegic homolog 3;Mothers against decapentaplegic homolog 2;Mothers against decapentaplegic homolog 9	SMAD3;SMAD2;SMAD9	Mothers against decapentaplegic homolog 3 OS=Homo sapiens OX=9606 GN=SMAD3 PE=1 SV=1;Mothers against decapentaplegic homolog 2 OS=Homo sapiens OX=9606 GN=SMAD2 PE=1 SV=1;Mothers against decapentaplegic homolog 9 OS=Homo sapiens OX=9606 GN=SMAD9 PE=1 SV=1	5	4	4	4	1	0	2	1	1	2	1	0	2	1	1	2	1	0	2	1	1	2	10.8	10.8	10.8	48.08	425	425;467;467;465;465	0	12.075	2.6	0	5.2	2.8	3.1	5.4	26665000	7779300	0	10145000	1742100	0
P42126	P42126	1	1	1	Enoyl-CoA delta isomerase 1, mitochondrial	ECI1	Enoyl-CoA delta isomerase 1, mitochondrial OS=Homo sapiens OX=9606 GN=ECI1 PE=1 SV=1	1	1	1	1	0	0	0	0	0	1	0	0	0	0	0	1	0	0	0	0	0	1	5	5	5	32.816	302	302	0.0017321	2.6247	0	0	0	0	0	5	6990600	0	0	0	0	0
P04181	P04181	2	2	2	Ornithine aminotransferase, mitochondrial;Ornithine aminotransferase, hepatic form;Ornithine aminotransferase, renal form	OAT	Ornithine aminotransferase, mitochondrial OS=Homo sapiens OX=9606 GN=OAT PE=1 SV=1	1	2	2	2	0	0	0	1	1	0	0	0	0	1	1	0	0	0	0	1	1	0	7.7	7.7	7.7	48.534	439	439	0.00060386	3.1346	0	0	0	3.6	4.1	0	13264000	0	0	0	6361800	6902500
O43286	O43286	1	1	1	Beta-1,4-galactosyltransferase 5	B4GALT5	Beta-1,4-galactosyltransferase 5 OS=Homo sapiens OX=9606 GN=B4GALT5 PE=1 SV=1	1	1	1	1	1	0	1	0	0	1	1	0	1	0	0	1	1	0	1	0	0	1	2.1	2.1	2.1	45.118	388	388	0.0039062	2.2428	2.1	0	2.1	0	0	2.1	14827000	4155600	0	3741000	0	0
P53999	P53999	1	1	1	Activated RNA polymerase II transcriptional coactivator p15	SUB1	Activated RNA polymerase II transcriptional coactivator p15 OS=Homo sapiens OX=9606 GN=SUB1 PE=1 SV=3	1	1	1	1	0	1	1	0	0	1	0	1	1	0	0	1	0	1	1	0	0	1	18.9	18.9	18.9	14.395	127	127	0	9.3218	0	18.9	18.9	0	0	18.9	14411000	0	3280900	4227800	0	0
Q14558	Q14558	2	2	2	Phosphoribosyl pyrophosphate synthase-associated protein 1	PRPSAP1	Phosphoribosyl pyrophosphate synthase-associated protein 1 OS=Homo sapiens OX=9606 GN=PRPSAP1 PE=1 SV=2	1	2	2	2	1	0	0	1	1	1	1	0	0	1	1	1	1	0	0	1	1	1	10.7	10.7	10.7	39.393	356	356	0	3.7699	6.2	0	0	4.5	6.2	6.2	23605000	5383900	0	0	7169100	4149800
Q5RKV6	Q5RKV6	1	1	1	Exosome complex component MTR3	EXOSC6	Exosome complex component MTR3 OS=Homo sapiens OX=9606 GN=EXOSC6 PE=1 SV=1	1	1	1	1	0	0	0	1	1	0	0	0	0	1	1	0	0	0	0	1	1	0	10.3	10.3	10.3	28.235	272	272	0.00063412	3.7369	0	0	0	10.3	10.3	0	14300000	0	0	0	7580400	6719800
Q96QD8	Q96QD8	1	1	1	Sodium-coupled neutral amino acid transporter 2	SLC38A2	Sodium-coupled neutral amino acid transporter 2 OS=Homo sapiens OX=9606 GN=SLC38A2 PE=1 SV=2	1	1	1	1	0	0	0	1	1	1	0	0	0	1	1	1	0	0	0	1	1	1	4.2	4.2	4.2	56.025	506	506	0	6.2878	0	0	0	4.2	4.2	4.2	15634000	0	0	0	0	8779800
Q03426	Q03426	1	1	1	Mevalonate kinase	MVK	Mevalonate kinase OS=Homo sapiens OX=9606 GN=MVK PE=1 SV=1	1	1	1	1	0	0	0	0	1	1	0	0	0	0	1	1	0	0	0	0	1	1	6.8	6.8	6.8	42.45	396	396	0.00062112	3.456	0	0	0	0	6.8	6.8	13639000	0	0	0	0	6847600
Q13867	Q13867	2	2	2	Bleomycin hydrolase	BLMH	Bleomycin hydrolase OS=Homo sapiens OX=9606 GN=BLMH PE=1 SV=1	1	2	2	2	1	0	0	2	0	0	1	0	0	2	0	0	1	0	0	2	0	0	9.9	9.9	9.9	52.562	455	455	0.0006192	3.427	4.4	0	0	9.9	0	0	9198600	3051700	0	0	6146900	0
Q15437	Q15437	3	1	1	Protein transport protein Sec23B	SEC23B	Protein transport protein Sec23B OS=Homo sapiens OX=9606 GN=SEC23B PE=1 SV=2	1	3	1	1	2	0	3	2	3	3	0	0	1	1	1	1	0	0	1	1	1	1	5.1	2.2	2.2	86.478	767	767	0	4.7998	2.9	0	5.1	3.8	5.1	5.1	24929000	0	0	7751100	4427500	6024300
Q9NZ43	Q9NZ43	1	1	1	Vesicle transport protein USE1	USE1	Vesicle transport protein USE1 OS=Homo sapiens OX=9606 GN=USE1 PE=1 SV=2	1	1	1	1	0	0	0	0	1	1	0	0	0	0	1	1	0	0	0	0	1	1	6.6	6.6	6.6	29.371	259	259	0	4.5053	0	0	0	0	6.6	6.6	15519000	0	0	0	0	8800600
Q9Y241	Q9Y241	1	1	1	HIG1 domain family member 1A, mitochondrial	HIGD1A	HIG1 domain family member 1A, mitochondrial OS=Homo sapiens OX=9606 GN=HIGD1A PE=1 SV=1	1	1	1	1	0	0	1	0	1	1	0	0	1	0	1	1	0	0	1	0	1	1	19.4	19.4	19.4	10.143	93	93	0	6.7131	0	0	19.4	0	19.4	19.4	19753000	0	0	7241100	0	5812600
Q9BUV8	Q9BUV8	1	1	1	Uncharacterized protein C20orf24	C20orf24	Uncharacterized protein RAB5IF OS=Homo sapiens OX=9606 GN=RAB5IF PE=2 SV=1	1	1	1	1	0	0	0	1	1	1	0	0	0	1	1	1	0	0	0	1	1	1	11.7	11.7	11.7	15.487	137	137	0.0048675	2.0162	0	0	0	11.7	11.7	11.7	23784000	0	0	0	8849700	8248100
P24752	P24752	2	2	2	Acetyl-CoA acetyltransferase, mitochondrial	ACAT1	Acetyl-CoA acetyltransferase, mitochondrial OS=Homo sapiens OX=9606 GN=ACAT1 PE=1 SV=1	1	2	2	2	0	0	1	1	2	1	0	0	1	1	2	1	0	0	1	1	2	1	6.8	6.8	6.8	45.199	427	427	0	4.356	0	0	4	4	6.8	4	13659000	0	0	1502400	3373500	6538700
O43847	O43847	2	2	2	Nardilysin	NRD1	Nardilysin OS=Homo sapiens OX=9606 GN=NRDC PE=1 SV=3	1	2	2	2	2	0	1	1	0	1	2	0	1	1	0	1	2	0	1	1	0	1	2.3	2.3	2.3	131.7	1151	1151	0.00061463	3.324	2.3	0	1.1	1.1	0	1.1	29526000	5694600	0	8120600	9047100	0
O43674	O43674	2	2	2	NADH dehydrogenase [ubiquinone] 1 beta subcomplex subunit 5, mitochondrial	NDUFB5	NADH dehydrogenase [ubiquinone] 1 beta subcomplex subunit 5, mitochondrial OS=Homo sapiens OX=9606 GN=NDUFB5 PE=1 SV=1	1	2	2	2	1	0	1	1	1	1	1	0	1	1	1	1	1	0	1	1	1	1	19	19	19	21.75	189	189	0	6.458	11.1	0	7.9	7.9	7.9	7.9	28383000	4156900	0	5243700	5247200	7128400
P62873;Q9HAV0;P62879	P62873;Q9HAV0;P62879	2;1;1	2;1;1	2;1;1	Guanine nucleotide-binding protein G(I)/G(S)/G(T) subunit beta-1;Guanine nucleotide-binding protein subunit beta-4;Guanine nucleotide-binding protein G(I)/G(S)/G(T) subunit beta-2	GNB1;GNB4;GNB2	Guanine nucleotide-binding protein G(I)/G(S)/G(T) subunit beta-1 OS=Homo sapiens OX=9606 GN=GNB1 PE=1 SV=3;Guanine nucleotide-binding protein subunit beta-4 OS=Homo sapiens OX=9606 GN=GNB4 PE=1 SV=3;Guanine nucleotide-binding protein G(I)/G(S)/G(T) subunit	3	2	2	2	0	0	0	0	1	1	0	0	0	0	1	1	0	0	0	0	1	1	9.1	9.1	9.1	37.377	340	340;340;340	0.00059666	2.945	0	0	0	0	5.9	3.2	15258000	0	0	0	0	6394000
Q01968	Q01968	1	1	1	Inositol polyphosphate 5-phosphatase OCRL-1	OCRL	Inositol polyphosphate 5-phosphatase OCRL-1 OS=Homo sapiens OX=9606 GN=OCRL PE=1 SV=3	1	1	1	1	0	0	1	1	0	0	0	0	1	1	0	0	0	0	1	1	0	0	1.6	1.6	1.6	104.2	901	901	0.0022923	2.5649	0	0	1.6	1.6	0	0	15747000	0	0	9795900	5950900	0
P27361	P27361	1	1	1	Mitogen-activated protein kinase 3	MAPK3	Mitogen-activated protein kinase 3 OS=Homo sapiens OX=9606 GN=MAPK3 PE=1 SV=4	1	1	1	1	0	0	0	0	1	1	0	0	0	0	1	1	0	0	0	0	1	1	3.7	3.7	3.7	43.135	379	379	0.0006215	3.467	0	0	0	0	3.7	3.7	12554000	0	0	0	0	6032500
O75381	O75381	1	1	1	Peroxisomal membrane protein PEX14	PEX14	Peroxisomal membrane protein PEX14 OS=Homo sapiens OX=9606 GN=PEX14 PE=1 SV=1	1	1	1	1	0	0	0	0	0	1	0	0	0	0	0	1	0	0	0	0	0	1	8.8	8.8	8.8	41.236	377	377	0	7.6179	0	0	0	0	0	8.8	6468700	0	0	0	0	0
Q86Y56	Q86Y56	1	1	1	Dynein assembly factor 5, axonemal	DNAAF5	Dynein assembly factor 5, axonemal OS=Homo sapiens OX=9606 GN=DNAAF5 PE=1 SV=4	1	1	1	1	1	0	1	1	1	1	1	0	1	1	1	1	1	0	1	1	1	1	3.3	3.3	3.3	93.52	855	855	0	32.774	3.3	0	3.3	3.3	3.3	3.3	37348000	7924600	0	7923800	8642700	6407100
P62330	P62330	1	1	1	ADP-ribosylation factor 6	ARF6	ADP-ribosylation factor 6 OS=Homo sapiens OX=9606 GN=ARF6 PE=1 SV=2	1	1	1	1	0	0	0	0	0	1	0	0	0	0	0	1	0	0	0	0	0	1	16	16	16	20.082	175	175	0	6.829	0	0	0	0	0	16	6335300	0	0	0	0	0
P56182	P56182	3	3	3	Ribosomal RNA processing protein 1 homolog A	RRP1	Ribosomal RNA processing protein 1 homolog A OS=Homo sapiens OX=9606 GN=RRP1 PE=1 SV=1	1	3	3	3	1	0	1	1	1	1	1	0	1	1	1	1	1	0	1	1	1	1	6.7	6.7	6.7	52.839	461	461	0	4.9016	2.6	0	2.2	2.6	2.2	2	42929000	8285200	0	8022100	5767400	4965000
Q86X76	Q86X76	1	1	1	Nitrilase homolog 1	NIT1	Deaminated glutathione amidase OS=Homo sapiens OX=9606 GN=NIT1 PE=1 SV=2	1	1	1	1	0	0	0	0	1	1	0	0	0	0	1	1	0	0	0	0	1	1	2.1	2.1	2.1	35.896	327	327	0.0048439	1.9803	0	0	0	0	2.1	2.1	6178000	0	0	0	0	6178000
Q9UIA9	Q9UIA9	2	2	2	Exportin-7	XPO7	Exportin-7 OS=Homo sapiens OX=9606 GN=XPO7 PE=1 SV=3	1	2	2	2	0	0	0	0	1	1	0	0	0	0	1	1	0	0	0	0	1	1	2.7	2.7	2.7	123.91	1087	1087	0	23.721	0	0	0	0	1.4	1.3	10250000	0	0	0	0	3950400
P08133	P08133	1	1	1	Annexin A6	ANXA6	Annexin A6 OS=Homo sapiens OX=9606 GN=ANXA6 PE=1 SV=3	1	1	1	1	0	0	1	1	1	1	0	0	1	1	1	1	0	0	1	1	1	1	2.4	2.4	2.4	75.872	673	673	0.00061237	3.2806	0	0	2.4	2.4	2.4	2.4	17001000	0	0	4227000	3218600	3383000
P51153	P51153	2	1	1	Ras-related protein Rab-13	RAB13	Ras-related protein Rab-13 OS=Homo sapiens OX=9606 GN=RAB13 PE=1 SV=1	1	2	1	1	1	1	2	2	1	2	0	0	1	1	0	1	0	0	1	1	0	1	12.3	6.9	6.9	22.774	203	203	0.0048596	2.0046	5.4	5.4	12.3	12.3	5.4	12.3	16583000	0	0	6598000	3815100	0
Q9HCN4	Q9HCN4	1	1	1	GPN-loop GTPase 1	GPN1	GPN-loop GTPase 1 OS=Homo sapiens OX=9606 GN=GPN1 PE=1 SV=1	1	1	1	1	0	0	0	0	0	1	0	0	0	0	0	1	0	0	0	0	0	1	4.3	4.3	4.3	41.74	374	374	0.0088819	1.7482	0	0	0	0	0	4.3	6060200	0	0	0	0	0
Q9NX47	Q9NX47	1	1	1	E3 ubiquitin-protein ligase MARCH5	2019-03-05	E3 ubiquitin-protein ligase MARCH5 OS=Homo sapiens OX=9606 GN=MARCH5 PE=1 SV=1	1	1	1	1	0	0	0	0	1	0	0	0	0	0	1	0	0	0	0	0	1	0	5.8	5.8	5.8	31.231	278	278	0.00062305	3.4799	0	0	0	0	5.8	0	5911200	0	0	0	0	5911200
Q96GC9	Q96GC9	1	1	1	Vacuole membrane protein 1	VMP1	Vacuole membrane protein 1 OS=Homo sapiens OX=9606 GN=VMP1 PE=1 SV=1	1	1	1	1	1	0	1	1	0	1	1	0	1	1	0	1	1	0	1	1	0	1	7.4	7.4	7.4	46.237	406	406	0	9.6585	7.4	0	7.4	7.4	0	7.4	22672000	6985700	0	3918600	5761500	0
Q8NBS9	Q8NBS9	3	3	3	Thioredoxin domain-containing protein 5	TXNDC5	Thioredoxin domain-containing protein 5 OS=Homo sapiens OX=9606 GN=TXNDC5 PE=1 SV=2	1	3	3	3	1	0	1	1	2	2	1	0	1	1	2	2	1	0	1	1	2	2	9.5	9.5	9.5	47.628	432	432	0	5.5167	4.6	0	4.6	4.6	7.2	6.9	31729000	6307600	0	5478200	8608500	5364800
O00194	O00194	1	1	1	Ras-related protein Rab-27B	RAB27B	Ras-related protein Rab-27B OS=Homo sapiens OX=9606 GN=RAB27B PE=1 SV=4	1	1	1	1	0	0	0	1	1	1	0	0	0	1	1	1	0	0	0	1	1	1	5	5	5	24.608	218	218	0.0028201	2.3835	0	0	0	5	5	5	19370000	0	0	0	7344300	6059000
Q6IAA8	Q6IAA8	2	2	2	Ragulator complex protein LAMTOR1	LAMTOR1	Ragulator complex protein LAMTOR1 OS=Homo sapiens OX=9606 GN=LAMTOR1 PE=1 SV=2	1	2	2	2	0	0	1	1	1	1	0	0	1	1	1	1	0	0	1	1	1	1	26.1	26.1	26.1	17.745	161	161	0.0017411	2.6755	0	0	6.8	6.8	6.8	19.3	25161000	0	0	7087200	6057700	5818300
Q9NZL4	Q9NZL4	3	3	3	Hsp70-binding protein 1	HSPBP1	Hsp70-binding protein 1 OS=Homo sapiens OX=9606 GN=HSPBP1 PE=1 SV=2	1	3	3	3	1	0	0	1	1	1	1	0	0	1	1	1	1	0	0	1	1	1	13.1	13.1	13.1	39.302	359	359	0	5.4958	4.7	0	0	3.9	4.5	3.9	22305000	4731200	0	0	4718300	6918000
Q8TCZ2	Q8TCZ2	1	1	1	CD99 antigen-like protein 2	CD99L2	CD99 antigen-like protein 2 OS=Homo sapiens OX=9606 GN=CD99L2 PE=1 SV=1	1	1	1	1	0	0	0	0	1	1	0	0	0	0	1	1	0	0	0	0	1	1	7.6	7.6	7.6	27.986	262	262	0.00060277	3.1205	0	0	0	0	7.6	7.6	5788000	0	0	0	0	0
Q8IY22	Q8IY22	1	1	1	C-Maf-inducing protein	CMIP	C-Maf-inducing protein OS=Homo sapiens OX=9606 GN=CMIP PE=1 SV=3	1	1	1	1	0	0	1	0	1	1	0	0	1	0	1	1	0	0	1	0	1	1	2.5	2.5	2.5	86.33	773	773	0	4.1008	0	0	2.5	0	2.5	2.5	22160000	0	0	9723400	0	6712300
Q04725;Q04724;Q04726;Q04727	Q04725;Q04724;Q04726;Q04727	2;2;2;2	2;2;2;2	2;2;2;2	Transducin-like enhancer protein 2;Transducin-like enhancer protein 1;Transducin-like enhancer protein 3;Transducin-like enhancer protein 4	TLE2;TLE1;TLE3;TLE4	Transducin-like enhancer protein 2 OS=Homo sapiens OX=9606 GN=TLE2 PE=1 SV=2;Transducin-like enhancer protein 1 OS=Homo sapiens OX=9606 GN=TLE1 PE=1 SV=2;Transducin-like enhancer protein 3 OS=Homo sapiens OX=9606 GN=TLE3 PE=1 SV=2;Transducin-like enhancer	4	2	2	2	0	0	0	1	0	1	0	0	0	1	0	1	0	0	0	1	0	1	3	3	3	79.84	743	743;770;772;773	0.0039216	2.3058	0	0	0	1.5	0	1.5	9778500	0	0	0	5211200	0
Q92544	Q92544	1	1	1	Transmembrane 9 superfamily member 4	TM9SF4	Transmembrane 9 superfamily member 4 OS=Homo sapiens OX=9606 GN=TM9SF4 PE=1 SV=2	1	1	1	1	1	0	1	1	1	1	1	0	1	1	1	1	1	0	1	1	1	1	3	3	3	74.518	642	642	0.00060901	3.2105	3	0	3	3	3	3	22328000	4465100	0	5483300	3770000	2991900
Q8IYT4	Q8IYT4	1	1	1	Katanin p60 ATPase-containing subunit A-like 2	KATNAL2	Katanin p60 ATPase-containing subunit A-like 2 OS=Homo sapiens OX=9606 GN=KATNAL2 PE=1 SV=3	1	1	1	1	0	0	1	1	1	1	0	0	1	1	1	1	0	0	1	1	1	1	2.2	2.2	2.2	61.252	538	538	0.0048518	1.9941	0	0	2.2	2.2	2.2	2.2	24917000	0	0	7753200	5819800	5731100
P08559	P08559	2	2	2	Pyruvate dehydrogenase E1 component subunit alpha, somatic form, mitochondrial	PDHA1	Pyruvate dehydrogenase E1 component subunit alpha, somatic form, mitochondrial OS=Homo sapiens OX=9606 GN=PDHA1 PE=1 SV=3	1	2	2	2	0	0	0	0	2	1	0	0	0	0	2	1	0	0	0	0	2	1	4.6	4.6	4.6	43.295	390	390	0.0053619	1.9504	0	0	0	0	4.6	1.8	11982000	0	0	0	0	6443500
Q9HB71	Q9HB71	2	2	2	Calcyclin-binding protein	CACYBP	Calcyclin-binding protein OS=Homo sapiens OX=9606 GN=CACYBP PE=1 SV=2	1	2	2	2	2	0	0	1	1	1	2	0	0	1	1	1	2	0	0	1	1	1	7.9	7.9	7.9	26.21	228	228	0	8.1069	7.9	0	0	5.7	5.7	5.7	21672000	6445500	0	0	3506100	6187600
Q9Y6Q9	Q9Y6Q9	3	3	3	Nuclear receptor coactivator 3	NCOA3	Nuclear receptor coactivator 3 OS=Homo sapiens OX=9606 GN=NCOA3 PE=1 SV=1	1	3	3	3	0	0	0	1	0	2	0	0	0	1	0	2	0	0	0	1	0	2	4.6	4.6	4.6	155.29	1424	1424	0	5.5466	0	0	0	1.8	0	2.8	10596000	0	0	0	5086100	0
Q9UBE0	Q9UBE0	1	1	1	SUMO-activating enzyme subunit 1;SUMO-activating enzyme subunit 1, N-terminally processed	SAE1	SUMO-activating enzyme subunit 1 OS=Homo sapiens OX=9606 GN=SAE1 PE=1 SV=1	1	1	1	1	0	0	0	0	1	1	0	0	0	0	1	1	0	0	0	0	1	1	3.5	3.5	3.5	38.449	346	346	0.0028637	2.5608	0	0	0	0	3.5	3.5	13273000	0	0	0	0	7780200
P04183	P04183	1	1	1	Thymidine kinase, cytosolic	TK1	Thymidine kinase, cytosolic OS=Homo sapiens OX=9606 GN=TK1 PE=1 SV=2	1	1	1	1	0	0	0	1	0	0	0	0	0	1	0	0	0	0	0	1	0	0	6.4	6.4	6.4	25.468	234	234	0.0006079	3.1777	0	0	0	6.4	0	0	4990300	0	0	0	4990300	0
P13807	P13807	3	3	3	Glycogen [starch] synthase, muscle	GYS1	Glycogen [starch] synthase, muscle OS=Homo sapiens OX=9606 GN=GYS1 PE=1 SV=2	1	3	3	3	1	0	1	1	2	0	1	0	1	1	2	0	1	0	1	1	2	0	6.4	6.4	6.4	83.785	737	737	0	8.9653	3.3	0	2	3.3	4.3	0	15726000	3755200	0	4589900	2042700	5338500
Q86TX2	Q86TX2	1	1	1	Acyl-coenzyme A thioesterase 1	ACOT1	Acyl-coenzyme A thioesterase 1 OS=Homo sapiens OX=9606 GN=ACOT1 PE=1 SV=1	1	1	1	1	0	0	0	0	0	1	0	0	0	0	0	1	0	0	0	0	0	1	2.6	2.6	2.6	46.277	421	421	0.0038997	2.2254	0	0	0	0	0	2.6	5443200	0	0	0	0	0
Q13505	Q13505	1	1	1	Metaxin-1	MTX1	Metaxin-1 OS=Homo sapiens OX=9606 GN=MTX1 PE=1 SV=3	1	1	1	1	0	0	1	0	1	1	0	0	1	0	1	1	0	0	1	0	1	1	3.4	3.4	3.4	51.462	466	466	0.00060496	3.1458	0	0	3.4	0	3.4	3.4	18301000	0	0	3684600	0	9191100
Q9Y5J7	Q9Y5J7	2	2	2	Mitochondrial import inner membrane translocase subunit Tim9	TIMM9	Mitochondrial import inner membrane translocase subunit Tim9 OS=Homo sapiens OX=9606 GN=TIMM9 PE=1 SV=1	1	2	2	2	0	0	0	1	0	1	0	0	0	1	0	1	0	0	0	1	0	1	34.8	34.8	34.8	10.378	89	89	0.0017301	2.605	0	0	0	18	0	16.9	5423700	0	0	0	0	0
Q9HC38	Q9HC38	1	1	1	Glyoxalase domain-containing protein 4	GLOD4	Glyoxalase domain-containing protein 4 OS=Homo sapiens OX=9606 GN=GLOD4 PE=1 SV=1	1	1	1	1	0	0	0	1	1	0	0	0	0	1	1	0	0	0	0	1	1	0	4.2	4.2	4.2	34.793	313	313	0.0028441	2.4612	0	0	0	4.2	4.2	0	11339000	0	0	0	6030700	5308600
P30876	P30876	2	2	2	DNA-directed RNA polymerase II subunit RPB2	POLR2B	DNA-directed RNA polymerase II subunit RPB2 OS=Homo sapiens OX=9606 GN=POLR2B PE=1 SV=1	1	2	2	2	1	0	1	0	0	1	1	0	1	0	0	1	1	0	1	0	0	1	2.7	2.7	2.7	133.9	1174	1174	0.0053505	1.9422	1.6	0	1.1	0	0	1.1	19939000	5462600	0	9060600	0	0
Q9H0E3	Q9H0E3	1	1	1	Histone deacetylase complex subunit SAP130	SAP130	Histone deacetylase complex subunit SAP130 OS=Homo sapiens OX=9606 GN=SAP130 PE=1 SV=1	1	1	1	1	1	0	1	0	1	1	1	0	1	0	1	1	1	0	1	0	1	1	1.1	1.1	1.1	110.32	1048	1048	0.00061576	3.3338	1.1	0	1.1	0	1.1	1.1	34226000	6366600	0	15868000	0	6614000
O00629	O00629	3	1	1	Importin subunit alpha-3	KPNA4	Importin subunit alpha-3 OS=Homo sapiens OX=9606 GN=KPNA4 PE=1 SV=1	1	3	1	1	1	0	2	2	1	0	1	0	1	1	0	0	1	0	1	1	0	0	10.6	6.3	6.3	57.886	521	521	0	4.8504	6.3	0	9.2	7.7	1.3	0	14530000	5468100	0	4205000	4857000	0
Q8TCT8	Q8TCT8	1	1	1	Signal peptide peptidase-like 2A	SPPL2A	Signal peptide peptidase-like 2A OS=Homo sapiens OX=9606 GN=SPPL2A PE=1 SV=2	1	1	1	1	0	0	0	1	0	1	0	0	0	1	0	1	0	0	0	1	0	1	2.7	2.7	2.7	58.143	520	520	0.0068783	1.8241	0	0	0	2.7	0	2.7	10583000	0	0	0	5271200	0
Q5VW32	Q5VW32	1	1	1	BRO1 domain-containing protein BROX	BROX	BRO1 domain-containing protein BROX OS=Homo sapiens OX=9606 GN=BROX PE=1 SV=1	1	1	1	1	1	0	1	0	0	1	1	0	1	0	0	1	1	0	1	0	0	1	2.7	2.7	2.7	46.476	411	411	0.0093506	1.7282	2.7	0	2.7	0	0	2.7	12926000	0	0	7625300	0	0
O95456	O95456	2	2	2	Proteasome assembly chaperone 1	PSMG1	Proteasome assembly chaperone 1 OS=Homo sapiens OX=9606 GN=PSMG1 PE=1 SV=1	1	2	2	2	2	0	0	1	0	1	2	0	0	1	0	1	2	0	0	1	0	1	10.4	10.4	10.4	32.854	288	288	0	7.9244	10.4	0	0	4.9	0	4.9	12998000	3012400	0	0	4691100	0
O76095	O76095	1	1	1	Protein JTB	JTB	Protein JTB OS=Homo sapiens OX=9606 GN=JTB PE=1 SV=1	1	1	1	1	0	0	0	0	0	1	0	0	0	0	0	1	0	0	0	0	0	1	8.9	8.9	8.9	16.358	146	146	0.0044223	2.1713	0	0	0	0	0	8.9	5262000	0	0	0	0	0
Q9NZL9	Q9NZL9	1	1	1	Methionine adenosyltransferase 2 subunit beta	MAT2B	Methionine adenosyltransferase 2 subunit beta OS=Homo sapiens OX=9606 GN=MAT2B PE=1 SV=1	1	1	1	1	0	0	0	1	1	1	0	0	0	1	1	1	0	0	0	1	1	1	3.6	3.6	3.6	37.551	334	334	0.0053562	1.9483	0	0	0	3.6	3.6	3.6	14279000	0	0	0	3936400	5118300
P11233	P11233	2	1	1	Ras-related protein Ral-A	RALA	Ras-related protein Ral-A OS=Homo sapiens OX=9606 GN=RALA PE=1 SV=1	1	2	1	1	2	0	2	2	2	2	1	0	1	1	1	1	1	0	1	1	1	1	10.7	7.3	7.3	23.567	206	206	0.0028345	2.425	10.7	0	10.7	10.7	10.7	10.7	43595000	8258000	0	10914000	5698800	13507000
Q8N766	Q8N766	1	1	1	ER membrane protein complex subunit 1	EMC1	ER membrane protein complex subunit 1 OS=Homo sapiens OX=9606 GN=EMC1 PE=1 SV=1	1	1	1	1	0	0	0	1	0	0	0	0	0	1	0	0	0	0	0	1	0	0	1.6	1.6	1.6	111.76	993	993	0.0053305	1.8937	0	0	0	1.6	0	0	4696900	0	0	0	4696900	0
Q9Y394	Q9Y394	3	3	3	Dehydrogenase/reductase SDR family member 7	DHRS7	Dehydrogenase/reductase SDR family member 7 OS=Homo sapiens OX=9606 GN=DHRS7 PE=1 SV=1	1	3	3	3	0	0	2	1	2	2	0	0	2	1	2	2	0	0	2	1	2	2	11.5	11.5	11.5	38.298	339	339	0	5.8084	0	0	5.6	5.9	8.3	5.6	25455000	0	0	8119600	5094900	5007700
P48507	P48507	1	1	1	Glutamate--cysteine ligase regulatory subunit	GCLM	Glutamate--cysteine ligase regulatory subunit OS=Homo sapiens OX=9606 GN=GCLM PE=1 SV=1	1	1	1	1	1	0	0	1	1	1	1	0	0	1	1	1	1	0	0	1	1	1	5.1	5.1	5.1	30.727	274	274	0.00060938	3.211	5.1	0	0	5.1	5.1	5.1	24459000	6661900	0	0	7051100	5735100
Q9NTZ6	Q9NTZ6	1	1	1	RNA-binding protein 12	RBM12	RNA-binding protein 12 OS=Homo sapiens OX=9606 GN=RBM12 PE=1 SV=1	1	1	1	1	0	0	0	0	1	1	0	0	0	0	1	1	0	0	0	0	1	1	1.5	1.5	1.5	97.394	932	932	0.0039348	2.3277	0	0	0	0	1.5	1.5	10427000	0	0	0	0	5420200
Q8WX92	Q8WX92	1	1	1	Negative elongation factor B	NELFB	Negative elongation factor B OS=Homo sapiens OX=9606 GN=NELFB PE=1 SV=1	1	1	1	1	0	0	0	0	1	1	0	0	0	0	1	1	0	0	0	0	1	1	3.8	3.8	3.8	65.697	580	580	0.00058824	2.8059	0	0	0	0	3.8	3.8	4997800	0	0	0	0	0
P28062	P28062	1	1	1	Proteasome subunit beta type-8	PSMB8	Proteasome subunit beta type-8 OS=Homo sapiens OX=9606 GN=PSMB8 PE=1 SV=3	1	1	1	1	0	0	0	0	1	0	0	0	0	0	1	0	0	0	0	0	1	0	5.1	5.1	5.1	30.354	276	276	0.008868	1.7416	0	0	0	0	5.1	0	4820300	0	0	0	0	4820300
Q9C0H2	Q9C0H2	1	1	1	Protein tweety homolog 3	TTYH3	Protein tweety homolog 3 OS=Homo sapiens OX=9606 GN=TTYH3 PE=1 SV=3	1	1	1	1	0	0	0	0	0	1	0	0	0	0	0	1	0	0	0	0	0	1	2.7	2.7	2.7	57.544	523	523	0	12.818	0	0	0	0	0	2.7	4919200	0	0	0	0	0
Q8IWA0	Q8IWA0	1	1	1	WD repeat-containing protein 75	WDR75	WD repeat-containing protein 75 OS=Homo sapiens OX=9606 GN=WDR75 PE=1 SV=1	1	1	1	1	0	0	0	0	0	1	0	0	0	0	0	1	0	0	0	0	0	1	1.4	1.4	1.4	94.498	830	830	0.0043908	2.1244	0	0	0	0	0	1.4	4915900	0	0	0	0	0
Q9Y3B3	Q9Y3B3	1	1	1	Transmembrane emp24 domain-containing protein 7	TMED7	Transmembrane emp24 domain-containing protein 7 OS=Homo sapiens OX=9606 GN=TMED7 PE=1 SV=2	1	1	1	1	1	0	1	0	1	1	1	0	1	0	1	1	1	0	1	0	1	1	5.8	5.8	5.8	25.171	224	224	0.0028393	2.4393	5.8	0	5.8	0	5.8	5.8	18653000	6195600	0	3697100	0	3851200
Q14690	Q14690	1	1	1	Protein RRP5 homolog	PDCD11	Protein RRP5 homolog OS=Homo sapiens OX=9606 GN=PDCD11 PE=1 SV=3	1	1	1	1	1	0	0	0	0	1	1	0	0	0	0	1	1	0	0	0	0	1	0.7	0.7	0.7	208.7	1871	1871	0.00061538	3.3307	0.7	0	0	0	0	0.7	10715000	5848900	0	0	0	0
Q9Y606	Q9Y606	2	2	2	tRNA pseudouridine synthase A, mitochondrial	PUS1	tRNA pseudouridine synthase A OS=Homo sapiens OX=9606 GN=PUS1 PE=1 SV=3	1	2	2	2	1	0	1	2	1	0	1	0	1	2	1	0	1	0	1	2	1	0	6.3	6.3	6.3	47.47	427	427	0	4.1732	2.8	0	2.8	6.3	2.8	0	14267000	3340700	0	2259500	3936000	4731300
O00487	O00487	1	1	1	26S proteasome non-ATPase regulatory subunit 14	PSMD14	26S proteasome non-ATPase regulatory subunit 14 OS=Homo sapiens OX=9606 GN=PSMD14 PE=1 SV=1	1	1	1	1	0	0	0	0	0	1	0	0	0	0	0	1	0	0	0	0	0	1	4.2	4.2	4.2	34.577	310	310	0.0093458	1.7262	0	0	0	0	0	4.2	4787900	0	0	0	0	0
P36776	P36776	4	4	4	Lon protease homolog, mitochondrial	LONP1	Lon protease homolog, mitochondrial OS=Homo sapiens OX=9606 GN=LONP1 PE=1 SV=2	1	4	4	4	0	0	1	1	1	2	0	0	1	1	1	2	0	0	1	1	1	2	7.9	7.9	7.9	106.49	959	959	0	6.6307	0	0	3	1.1	1.7	5.1	15203000	0	0	5625100	2976900	1828800
Q8N257	Q8N257	7	1	1	Histone H2B type 3-B	HIST3H2BB	Histone H2B type 3-B OS=Homo sapiens OX=9606 GN=HIST3H2BB PE=1 SV=3	1	7	1	1	5	5	6	4	6	7	0	0	1	0	1	1	0	0	1	0	1	1	43.7	5.6	5.6	13.908	126	126	1	-2	38.1	38.1	43.7	30.2	42.9	43.7	15677000	0	0	7540200	0	3368800
Q00765	Q00765	1	1	1	Receptor expression-enhancing protein 5	REEP5	Receptor expression-enhancing protein 5 OS=Homo sapiens OX=9606 GN=REEP5 PE=1 SV=3	1	1	1	1	1	0	1	0	0	1	1	0	1	0	0	1	1	0	1	0	0	1	5.3	5.3	5.3	21.493	189	189	0.004894	2.0579	5.3	0	5.3	0	0	5.3	15462000	6087700	0	4617500	0	0
Q9Y6M9	Q9Y6M9	2	2	2	NADH dehydrogenase [ubiquinone] 1 beta subcomplex subunit 9	NDUFB9	NADH dehydrogenase [ubiquinone] 1 beta subcomplex subunit 9 OS=Homo sapiens OX=9606 GN=NDUFB9 PE=1 SV=3	1	2	2	2	1	0	1	1	0	0	1	0	1	1	0	0	1	0	1	1	0	0	16.2	16.2	16.2	21.831	179	179	0	8.7671	7.8	0	7.8	8.4	0	0	11323000	0	0	7001000	4322300	0
Q16851	Q16851	2	2	2	UTP--glucose-1-phosphate uridylyltransferase	UGP2	UTP--glucose-1-phosphate uridylyltransferase OS=Homo sapiens OX=9606 GN=UGP2 PE=1 SV=5	1	2	2	2	0	0	1	1	1	2	0	0	1	1	1	2	0	0	1	1	1	2	4.7	4.7	4.7	56.94	508	508	0.00061881	3.4266	0	0	2.4	2.4	2.4	4.7	21415000	0	0	6072400	4797700	5821500
P50453	P50453	2	2	2	Serpin B9	SERPINB9	Serpin B9 OS=Homo sapiens OX=9606 GN=SERPINB9 PE=1 SV=1	1	2	2	2	0	0	1	0	2	0	0	0	1	0	2	0	0	0	1	0	2	0	5.3	5.3	5.3	42.403	376	376	0.0038846	2.2108	0	0	2.7	0	5.3	0	4549000	0	0	0	0	4549000
Q9HCU5	Q9HCU5	1	1	1	Prolactin regulatory element-binding protein	PREB	Prolactin regulatory element-binding protein OS=Homo sapiens OX=9606 GN=PREB PE=1 SV=2	1	1	1	1	0	0	0	0	1	1	0	0	0	0	1	1	0	0	0	0	1	1	5	5	5	45.468	417	417	0.00059312	2.8665	0	0	0	0	5	5	9205800	0	0	0	0	4665700
P19784	P19784	1	1	1	Casein kinase II subunit alpha	CSNK2A2	Casein kinase II subunit alpha OS=Homo sapiens OX=9606 GN=CSNK2A2 PE=1 SV=1	1	1	1	1	1	0	0	0	1	1	1	0	0	0	1	1	1	0	0	0	1	1	5.4	5.4	5.4	41.213	350	350	0	4.1008	5.4	0	0	0	5.4	5.4	21194000	11070000	0	0	0	5587600
P31150	P31150	8	1	1	Rab GDP dissociation inhibitor alpha	GDI1	Rab GDP dissociation inhibitor alpha OS=Homo sapiens OX=9606 GN=GDI1 PE=1 SV=2	1	8	1	1	4	1	7	6	5	6	0	0	0	1	0	0	0	0	0	1	0	0	26.8	6.9	6.9	50.582	447	447	0	3.8587	13	4.3	19.9	19.9	13.4	17.4	4126000	0	0	0	4126000	0
P09622	P09622	2	2	2	Dihydrolipoyl dehydrogenase, mitochondrial	DLD	Dihydrolipoyl dehydrogenase, mitochondrial OS=Homo sapiens OX=9606 GN=DLD PE=1 SV=2	1	2	2	2	0	0	2	1	1	0	0	0	2	1	1	0	0	0	2	1	1	0	5.3	5.3	5.3	54.177	509	509	0	3.7897	0	0	5.3	2.8	2.8	0	10484000	0	0	2454000	3632400	4397500
Q9NPF2	Q9NPF2	1	1	1	Carbohydrate sulfotransferase 11	CHST11	Carbohydrate sulfotransferase 11 OS=Homo sapiens OX=9606 GN=CHST11 PE=1 SV=1	1	1	1	1	0	0	0	0	0	1	0	0	0	0	0	1	0	0	0	0	0	1	2.6	2.6	2.6	41.554	352	352	1	-2	0	0	0	0	0	2.6	4424100	0	0	0	0	0
Q6P587	Q6P587	1	1	1	Acylpyruvase FAHD1, mitochondrial	FAHD1	Acylpyruvase FAHD1, mitochondrial OS=Homo sapiens OX=9606 GN=FAHD1 PE=1 SV=2	1	1	1	1	0	0	0	1	1	1	0	0	0	1	1	1	0	0	0	1	1	1	13.8	13.8	13.8	24.843	224	224	0.0017212	2.5744	0	0	0	13.8	13.8	13.8	11770000	0	0	0	4504900	2854500
Q969Z0	Q969Z0	2	2	2	Protein TBRG4	TBRG4	FAST kinase domain-containing protein 4 OS=Homo sapiens OX=9606 GN=TBRG4 PE=1 SV=1	1	2	2	2	0	0	0	1	0	1	0	0	0	1	0	1	0	0	0	1	0	1	9	9	9	70.737	631	631	0	8.0231	0	0	0	5.5	0	3.5	7522200	0	0	0	4018200	0
Q96TA2	Q96TA2	2	2	2	ATP-dependent zinc metalloprotease YME1L1	YME1L1	ATP-dependent zinc metalloprotease YME1L1 OS=Homo sapiens OX=9606 GN=YME1L1 PE=1 SV=2	1	2	2	2	0	0	1	0	0	2	0	0	1	0	0	2	0	0	1	0	0	2	3.9	3.9	3.9	86.454	773	773	0.0043836	2.1009	0	0	2.3	0	0	3.9	7048100	0	0	2649400	0	0
P08134	P08134	8	2	2	Rho-related GTP-binding protein RhoC	RHOC	Rho-related GTP-binding protein RhoC OS=Homo sapiens OX=9606 GN=RHOC PE=1 SV=1	1	8	2	2	7	1	4	2	3	5	1	0	0	0	0	1	1	0	0	0	0	1	31.1	12.4	12.4	22.006	193	193	0	5.6083	29	7.3	14	7.8	13.5	24.4	16146000	11788000	0	0	0	0
Q9BWD1	Q9BWD1	3	3	3	Acetyl-CoA acetyltransferase, cytosolic	ACAT2	Acetyl-CoA acetyltransferase, cytosolic OS=Homo sapiens OX=9606 GN=ACAT2 PE=1 SV=2	1	3	3	3	0	0	0	1	2	2	0	0	0	1	2	2	0	0	0	1	2	2	20.7	20.7	20.7	41.35	397	397	0	6.2634	0	0	0	5.8	14.9	12.6	13211000	0	0	0	2239700	6630800
P11172	P11172	2	2	2	Uridine 5-monophosphate synthase;Orotate phosphoribosyltransferase;Orotidine 5-phosphate decarboxylase	UMPS	Uridine 5-monophosphate synthase OS=Homo sapiens OX=9606 GN=UMPS PE=1 SV=1	1	2	2	2	0	0	1	0	1	1	0	0	1	0	1	1	0	0	1	0	1	1	6.5	6.5	6.5	52.221	480	480	0.0028539	2.5054	0	0	2.3	0	2.3	4.2	21643000	0	0	4080700	0	4245300
Q13144	Q13144	1	1	1	Translation initiation factor eIF-2B subunit epsilon	EIF2B5	Translation initiation factor eIF-2B subunit epsilon OS=Homo sapiens OX=9606 GN=EIF2B5 PE=1 SV=3	1	1	1	1	0	0	0	1	1	0	0	0	0	1	1	0	0	0	0	1	1	0	1.9	1.9	1.9	80.379	721	721	0.00059382	2.8775	0	0	0	1.9	1.9	0	7812500	0	0	0	3575500	4237000
Q15102	Q15102	1	1	1	Platelet-activating factor acetylhydrolase IB subunit gamma	PAFAH1B3	Platelet-activating factor acetylhydrolase IB subunit gamma OS=Homo sapiens OX=9606 GN=PAFAH1B3 PE=1 SV=1	1	1	1	1	0	0	0	0	1	1	0	0	0	0	1	1	0	0	0	0	1	1	3.9	3.9	3.9	25.734	231	231	0.0083814	1.7707	0	0	0	0	3.9	3.9	7868300	0	0	0	0	3575100
O15121	O15121	1	1	1	Sphingolipid delta(4)-desaturase DES1	DEGS1	Sphingolipid delta(4)-desaturase DES1 OS=Homo sapiens OX=9606 GN=DEGS1 PE=1 SV=1	1	1	1	1	0	0	0	0	0	1	0	0	0	0	0	1	0	0	0	0	0	1	5	5	5	37.866	323	323	0.00061013	3.2217	0	0	0	0	0	5	4260500	0	0	0	0	0
P11021	P11021	3	2	2	78 kDa glucose-regulated protein	HSPA5	Endoplasmic reticulum chaperone BiP OS=Homo sapiens OX=9606 GN=HSPA5 PE=1 SV=2	1	3	2	2	1	0	1	2	2	1	0	0	0	1	1	0	0	0	0	1	1	0	4.9	4.9	4.9	72.332	654	654	0	5.0721	2.4	0	2.4	4.7	2.6	2.4	3885800	0	0	0	3885800	0
P11234	P11234	2	2	1	Ras-related protein Ral-B	RALB	Ras-related protein Ral-B OS=Homo sapiens OX=9606 GN=RALB PE=1 SV=1	1	2	2	1	1	0	1	1	1	2	1	0	1	1	1	2	0	0	0	0	0	1	7.8	7.8	4.4	23.408	206	206	0.0011669	2.7297	3.4	0	3.4	3.4	3.4	7.8	24243000	6735100	0	5248100	3544400	4514800
O75153	O75153	1	1	1	Clustered mitochondria protein homolog	CLUH	Clustered mitochondria protein homolog OS=Homo sapiens OX=9606 GN=CLUH PE=1 SV=2	1	1	1	1	1	0	1	0	0	1	1	0	1	0	0	1	1	0	1	0	0	1	0.9	0.9	0.9	146.67	1309	1309	0	8.7913	0.9	0	0.9	0	0	0.9	12328000	0	0	8143700	0	0
Q8IXB1	Q8IXB1	1	1	1	DnaJ homolog subfamily C member 10	DNAJC10	DnaJ homolog subfamily C member 10 OS=Homo sapiens OX=9606 GN=DNAJC10 PE=1 SV=2	1	1	1	1	0	0	0	1	0	0	0	0	0	1	0	0	0	0	0	1	0	0	1.3	1.3	1.3	91.079	793	793	0.0093555	1.7301	0	0	0	1.3	0	0	3800400	0	0	0	3800400	0
P39687	P39687	1	1	1	Acidic leucine-rich nuclear phosphoprotein 32 family member A	ANP32A	Acidic leucine-rich nuclear phosphoprotein 32 family member A OS=Homo sapiens OX=9606 GN=ANP32A PE=1 SV=1	1	1	1	1	0	0	1	1	1	1	0	0	1	1	1	1	0	0	1	1	1	1	8.4	8.4	8.4	28.585	249	249	0.0028409	2.4414	0	0	8.4	8.4	8.4	8.4	12058000	0	0	4104400	0	3793300
Q8TCT9	Q8TCT9	1	1	1	Minor histocompatibility antigen H13	HM13	Minor histocompatibility antigen H13 OS=Homo sapiens OX=9606 GN=HM13 PE=1 SV=1	1	1	1	1	1	0	1	1	0	1	1	0	1	1	0	1	1	0	1	1	0	1	4.5	4.5	4.5	41.488	377	377	0.0043884	2.1133	4.5	0	4.5	4.5	0	4.5	15496000	4496200	0	3275200	3579000	0
P30740	P30740	1	1	1	Leukocyte elastase inhibitor	SERPINB1	Leukocyte elastase inhibitor OS=Homo sapiens OX=9606 GN=SERPINB1 PE=1 SV=1	1	1	1	1	1	0	0	1	1	1	1	0	0	1	1	1	1	0	0	1	1	1	2.9	2.9	2.9	42.741	379	379	0.0049073	2.0759	2.9	0	0	2.9	2.9	2.9	15800000	4120700	0	0	3383500	4188900
Q15286	Q15286	1	1	1	Ras-related protein Rab-35	RAB35	Ras-related protein Rab-35 OS=Homo sapiens OX=9606 GN=RAB35 PE=1 SV=1	1	1	1	1	0	0	1	0	1	1	0	0	1	0	1	1	0	0	1	0	1	1	5.5	5.5	5.5	23.025	201	201	0.00061958	3.4287	0	0	5.5	0	5.5	5.5	12759000	0	0	3606100	0	5109700
O60684	O60684	1	1	1	Importin subunit alpha-7	KPNA6	Importin subunit alpha-7 OS=Homo sapiens OX=9606 GN=KPNA6 PE=1 SV=1	1	1	1	1	0	0	0	1	1	1	0	0	0	1	1	1	0	0	0	1	1	1	3.4	3.4	3.4	60.029	536	536	0.004415	2.1591	0	0	0	3.4	3.4	3.4	12366000	0	0	0	4296300	4041100
Q9NQ55	Q9NQ55	2	2	2	Suppressor of SWI4 1 homolog	PPAN	Suppressor of SWI4 1 homolog OS=Homo sapiens OX=9606 GN=PPAN PE=2 SV=1	1	2	2	2	0	0	1	0	0	1	0	0	1	0	0	1	0	0	1	0	0	1	11.2	11.2	11.2	53.193	473	473	0.0028506	2.4782	0	0	7.8	0	0	3.4	6579700	0	0	2563800	0	0
Q9NYP7	Q9NYP7	1	1	1	Elongation of very long chain fatty acids protein 5	ELOVL5	Elongation of very long chain fatty acids protein 5 OS=Homo sapiens OX=9606 GN=ELOVL5 PE=1 SV=1	1	1	1	1	1	0	1	1	1	0	1	0	1	1	1	0	1	0	1	1	1	0	4.3	4.3	4.3	35.293	299	299	0	4.0383	4.3	0	4.3	4.3	4.3	0	18324000	5829000	0	5332100	3243700	3919000
O00507;Q93008	O00507;Q93008	1;1	1;1	1;1	Probable ubiquitin carboxyl-terminal hydrolase FAF-Y;Probable ubiquitin carboxyl-terminal hydrolase FAF-X	USP9Y;USP9X	Probable ubiquitin carboxyl-terminal hydrolase FAF-Y OS=Homo sapiens OX=9606 GN=USP9Y PE=2 SV=2;Probable ubiquitin carboxyl-terminal hydrolase FAF-X OS=Homo sapiens OX=9606 GN=USP9X PE=1 SV=3	2	1	1	1	0	0	0	1	0	0	0	0	0	1	0	0	0	0	0	1	0	0	0.6	0.6	0.6	291.07	2555	2555;2570	0.0017341	2.6319	0	0	0	0.6	0	0	3605700	0	0	0	3605700	0
A0AV96	A0AV96	1	1	1	RNA-binding protein 47	RBM47	RNA-binding protein 47 OS=Homo sapiens OX=9606 GN=RBM47 PE=1 SV=2	1	1	1	1	1	0	1	1	1	1	1	0	1	1	1	1	1	0	1	1	1	1	4.6	4.6	4.6	64.098	593	593	0	5.3489	4.6	0	4.6	4.6	4.6	4.6	21201000	4677000	0	4314900	4599000	3794700
O15126	O15126	1	1	1	Secretory carrier-associated membrane protein 1	SCAMP1	Secretory carrier-associated membrane protein 1 OS=Homo sapiens OX=9606 GN=SCAMP1 PE=1 SV=2	1	1	1	1	0	0	0	0	1	0	0	0	0	0	1	0	0	0	0	0	1	0	8	8	8	37.92	338	338	0	6.2427	0	0	0	0	8	0	3707700	0	0	0	0	3707700
P15531	P15531	5	1	1	Nucleoside diphosphate kinase A	NME1	Nucleoside diphosphate kinase A OS=Homo sapiens OX=9606 GN=NME1 PE=1 SV=1	1	5	1	1	3	1	3	5	4	4	0	0	0	1	0	1	0	0	0	1	0	1	42.8	12.5	12.5	17.149	152	152	0.00059701	2.9573	25	5.9	25	42.8	30.3	37.5	7806400	0	0	0	4019100	0
Q8NHH1	Q8NHH1	1	1	1	Tubulin polyglutamylase TTLL11	TTLL11	Tubulin polyglutamylase TTLL11 OS=Homo sapiens OX=9606 GN=TTLL11 PE=1 SV=2	1	1	1	1	0	0	1	0	0	1	0	0	1	0	0	1	0	0	1	0	0	1	1.1	1.1	1.1	87.611	800	800	0.0048701	2.0165	0	0	1.1	0	0	1.1	6804000	0	0	3025100	0	0
P55957	P55957	1	1	1	BH3-interacting domain death agonist;BH3-interacting domain death agonist p15;BH3-interacting domain death agonist p13;BH3-interacting domain death agonist p11	BID	BH3-interacting domain death agonist OS=Homo sapiens OX=9606 GN=BID PE=1 SV=1	1	1	1	1	0	0	0	1	1	0	0	0	0	1	1	0	0	0	0	1	1	0	14.4	14.4	14.4	21.994	195	195	0	9.5561	0	0	0	14.4	14.4	0	7068000	0	0	0	3551700	3516300
O94973	O94973	4	1	1	AP-2 complex subunit alpha-2	AP2A2	AP-2 complex subunit alpha-2 OS=Homo sapiens OX=9606 GN=AP2A2 PE=1 SV=2	1	4	1	1	3	0	4	3	3	2	1	0	1	1	1	1	1	0	1	1	1	1	7.2	3	3	103.96	939	939	0	46.234	6	0	7.2	6	6	4	43264000	20472000	0	8163700	4707000	6338500
Q5VV42	Q5VV42	1	1	1	Threonylcarbamoyladenosine tRNA methylthiotransferase	CDKAL1	Threonylcarbamoyladenosine tRNA methylthiotransferase OS=Homo sapiens OX=9606 GN=CDKAL1 PE=1 SV=1	1	1	1	1	0	0	0	0	0	1	0	0	0	0	0	1	0	0	0	0	0	1	2.2	2.2	2.2	65.111	579	579	0.00058548	2.7614	0	0	0	0	0	2.2	3549800	0	0	0	0	0
Q96BM9	Q96BM9	2	1	1	ADP-ribosylation factor-like protein 8A	ARL8A	ADP-ribosylation factor-like protein 8A OS=Homo sapiens OX=9606 GN=ARL8A PE=1 SV=1	1	2	1	1	0	0	0	0	2	0	0	0	0	0	1	0	0	0	0	0	1	0	17.7	7.5	7.5	21.416	186	186	0.00058514	2.7575	0	0	0	0	17.7	0	3448000	0	0	0	0	3448000
Q8NI27	Q8NI27	1	1	1	THO complex subunit 2	THOC2	THO complex subunit 2 OS=Homo sapiens OX=9606 GN=THOC2 PE=1 SV=2	1	1	1	1	1	1	1	0	1	1	1	1	1	0	1	1	1	1	1	0	1	1	0.8	0.8	0.8	182.77	1593	1593	0.00062461	3.5072	0.8	0.8	0.8	0	0.8	0.8	14173000	3901300	1158400	4144300	0	1505700
Q96GA7	Q96GA7	1	1	1	Serine dehydratase-like	SDSL	Serine dehydratase-like OS=Homo sapiens OX=9606 GN=SDSL PE=1 SV=1	1	1	1	1	0	0	0	1	1	1	0	0	0	1	1	1	0	0	0	1	1	1	6.1	6.1	6.1	34.674	329	329	0.0048622	2.0137	0	0	0	6.1	6.1	6.1	6346000	0	0	0	2956000	3390000
Q16850	Q16850	2	2	2	Lanosterol 14-alpha demethylase	CYP51A1	Lanosterol 14-alpha demethylase OS=Homo sapiens OX=9606 GN=CYP51A1 PE=1 SV=3	1	2	2	2	1	0	1	0	1	2	1	0	1	0	1	2	1	0	1	0	1	2	6.6	6.6	6.6	56.805	503	503	0	4.8062	2	0	2	0	2	6.6	10967000	3302500	0	4206400	0	0
Q9BUF5	Q9BUF5	8	2	2	Tubulin beta-6 chain	TUBB6	Tubulin beta-6 chain OS=Homo sapiens OX=9606 GN=TUBB6 PE=1 SV=1	1	8	2	2	5	3	5	7	5	5	0	0	0	2	0	0	0	0	0	2	0	0	22.2	7.2	7.2	49.857	446	446	0.00062854	3.6155	12.6	8.5	12.6	20.2	12.6	12.6	3155200	0	0	0	3155200	0
Q13547	Q13547	3	1	1	Histone deacetylase 1	HDAC1	Histone deacetylase 1 OS=Homo sapiens OX=9606 GN=HDAC1 PE=1 SV=1	1	3	1	1	0	0	2	0	0	2	0	0	1	0	0	1	0	0	1	0	0	1	11.8	5.6	5.6	55.102	482	482	0.0043668	2.0831	0	0	8.1	0	0	9.3	7173100	0	0	3791100	0	0
P08754	P08754	4	1	1	Guanine nucleotide-binding protein G(k) subunit alpha	GNAI3	Guanine nucleotide-binding protein G(k) subunit alpha OS=Homo sapiens OX=9606 GN=GNAI3 PE=1 SV=3	1	4	1	1	2	0	4	2	1	2	0	0	1	1	0	1	0	0	1	1	0	1	14.7	4.5	4.5	40.532	354	354	0	3.9198	5.6	0	14.7	7.6	3.1	7.6	18132000	0	0	10486000	4299700	0
O00712	O00712	1	1	1	Nuclear factor 1 B-type	NFIB	Nuclear factor 1 B-type OS=Homo sapiens OX=9606 GN=NFIB PE=1 SV=2	1	1	1	1	1	0	0	1	0	1	1	0	0	1	0	1	1	0	0	1	0	1	2.6	2.6	2.6	47.441	420	420	0.0073684	1.8032	2.6	0	0	2.6	0	2.6	12399000	5055700	0	0	4000200	0
P05549;Q6VUC0;Q92481	P05549;Q6VUC0;Q92481	1;1;1	1;1;1	1;1;1	Transcription factor AP-2-alpha;Transcription factor AP-2-epsilon;Transcription factor AP-2-beta	TFAP2A;TFAP2E;TFAP2B	Transcription factor AP-2-alpha OS=Homo sapiens OX=9606 GN=TFAP2A PE=1 SV=1;Transcription factor AP-2-epsilon OS=Homo sapiens OX=9606 GN=TFAP2E PE=2 SV=1;Transcription factor AP-2-beta OS=Homo sapiens OX=9606 GN=TFAP2B PE=1 SV=2	3	1	1	1	1	0	1	1	1	1	1	0	1	1	1	1	1	0	1	1	1	1	4.6	4.6	4.6	48.062	437	437;442;460	0.0043716	2.0899	4.6	0	4.6	4.6	4.6	4.6	18022000	6647300	0	0	4384900	3691100
Q9NQ88	Q9NQ88	1	1	1	Fructose-2,6-bisphosphatase TIGAR	TIGAR	Fructose-2,6-bisphosphatase TIGAR OS=Homo sapiens OX=9606 GN=TIGAR PE=1 SV=1	1	1	1	1	0	0	0	1	1	1	0	0	0	1	1	1	0	0	0	1	1	1	6.3	6.3	6.3	30.062	270	270	0	3.8876	0	0	0	6.3	6.3	6.3	13311000	0	0	0	6555800	3466700
Q86SQ0	Q86SQ0	3	3	3	Pleckstrin homology-like domain family B member 2	PHLDB2	Pleckstrin homology-like domain family B member 2 OS=Homo sapiens OX=9606 GN=PHLDB2 PE=1 SV=2	1	3	3	3	0	0	0	1	0	2	0	0	0	1	0	2	0	0	0	1	0	2	3.4	3.4	3.4	142.16	1253	1253	0	6.4018	0	0	0	2.1	0	3.4	6493400	0	0	0	3240500	0
Q96PD2	Q96PD2	1	1	1	Discoidin, CUB and LCCL domain-containing protein 2	DCBLD2	Discoidin, CUB and LCCL domain-containing protein 2 OS=Homo sapiens OX=9606 GN=DCBLD2 PE=1 SV=1	1	1	1	1	1	0	1	0	1	1	1	0	1	0	1	1	1	0	1	0	1	1	3.6	3.6	3.6	85.034	775	775	0	3.9947	3.6	0	3.6	0	3.6	3.6	19826000	7425700	0	6320700	0	2827300
O75340	O75340	1	1	1	Programmed cell death protein 6	PDCD6	Programmed cell death protein 6 OS=Homo sapiens OX=9606 GN=PDCD6 PE=1 SV=1	1	1	1	1	1	0	1	1	0	1	1	0	1	1	0	1	1	0	1	1	0	1	14.1	14.1	14.1	21.868	191	191	0.00062972	3.6424	14.1	0	14.1	14.1	0	14.1	13455000	3733400	0	2759600	3738500	0
O95486	O95486	2	1	1	Protein transport protein Sec24A	SEC24A	Protein transport protein Sec24A OS=Homo sapiens OX=9606 GN=SEC24A PE=1 SV=2	1	2	1	1	1	0	0	2	1	1	1	0	0	1	1	1	1	0	0	1	1	1	1.9	1.2	1.2	119.75	1093	1093	0.0017331	2.6293	1.2	0	0	1.9	1.2	1.2	11671000	2698100	0	0	2253800	3503600
Q16563	Q16563	1	1	1	Synaptophysin-like protein 1	SYPL1	Synaptophysin-like protein 1 OS=Homo sapiens OX=9606 GN=SYPL1 PE=1 SV=1	1	1	1	1	1	0	1	0	1	0	1	0	1	0	1	0	1	0	1	0	1	0	4.2	4.2	4.2	28.565	259	259	0.00060864	3.1904	4.2	0	4.2	0	4.2	0	15305000	4506600	0	7678400	0	3119600
Q8NBU5	Q8NBU5	2	2	2	ATPase family AAA domain-containing protein 1	ATAD1	ATPase family AAA domain-containing protein 1 OS=Homo sapiens OX=9606 GN=ATAD1 PE=1 SV=1	1	2	2	2	1	0	0	0	1	0	1	0	0	0	1	0	1	0	0	0	1	0	7.2	7.2	7.2	40.744	361	361	0.0088727	1.7435	3.9	0	0	0	3.3	0	3111200	0	0	0	0	3111200
Q03518	Q03518	1	1	1	Antigen peptide transporter 1	TAP1	Antigen peptide transporter 1 OS=Homo sapiens OX=9606 GN=TAP1 PE=1 SV=2	1	1	1	1	1	0	0	1	0	0	1	0	0	1	0	0	1	0	0	1	0	0	3.8	3.8	3.8	87.217	808	808	0.0039041	2.2411	3.8	0	0	3.8	0	0	9032800	6188300	0	0	2844500	0
P26232	P26232	1	1	1	Catenin alpha-2	CTNNA2	Catenin alpha-2 OS=Homo sapiens OX=9606 GN=CTNNA2 PE=1 SV=5	1	1	1	1	1	0	1	1	1	1	1	0	1	1	1	1	1	0	1	1	1	1	1.9	1.9	1.9	105.31	953	953	0.00060024	3.0966	1.9	0	1.9	1.9	1.9	1.9	24595000	9699000	0	5612600	3224800	3034500
O15321	O15321	2	2	2	Transmembrane 9 superfamily member 1	TM9SF1	Transmembrane 9 superfamily member 1 OS=Homo sapiens OX=9606 GN=TM9SF1 PE=2 SV=2	1	2	2	2	1	0	2	1	1	1	1	0	2	1	1	1	1	0	2	1	1	1	5.3	5.3	5.3	68.86	606	606	0	9.0344	3.5	0	5.3	3.5	3.5	3.5	21681000	5031000	0	7551400	2975600	3105700
Q15043	Q15043	1	1	1	Zinc transporter ZIP14	SLC39A14	Zinc transporter ZIP14 OS=Homo sapiens OX=9606 GN=SLC39A14 PE=1 SV=3	1	1	1	1	1	0	0	1	1	1	1	0	0	1	1	1	1	0	0	1	1	1	4.1	4.1	4.1	54.212	492	492	0.0017371	2.6482	4.1	0	0	4.1	4.1	4.1	13046000	4127200	0	0	3413600	2503400
Q96AB3	Q96AB3	1	1	1	Isochorismatase domain-containing protein 2, mitochondrial	ISOC2	Isochorismatase domain-containing protein 2 OS=Homo sapiens OX=9606 GN=ISOC2 PE=1 SV=1	1	1	1	1	0	0	0	1	1	0	0	0	0	1	1	0	0	0	0	1	1	0	11.2	11.2	11.2	22.337	205	205	0.00059418	2.8817	0	0	0	11.2	11.2	0	7247000	0	0	0	4314300	2932600
P50416	P50416	1	1	1	Carnitine O-palmitoyltransferase 1, liver isoform	CPT1A	Carnitine O-palmitoyltransferase 1, liver isoform OS=Homo sapiens OX=9606 GN=CPT1A PE=1 SV=2	1	1	1	1	0	0	0	0	0	1	0	0	0	0	0	1	0	0	0	0	0	1	1.4	1.4	1.4	88.367	773	773	0.0044199	2.1696	0	0	0	0	0	1.4	2991000	0	0	0	0	0
Q9NR77	Q9NR77	1	1	1	Peroxisomal membrane protein 2	PXMP2	Peroxisomal membrane protein 2 OS=Homo sapiens OX=9606 GN=PXMP2 PE=1 SV=3	1	1	1	1	0	0	0	0	0	1	0	0	0	0	0	1	0	0	0	0	0	1	3.6	3.6	3.6	22.252	195	195	1	-2	0	0	0	0	0	3.6	2976400	0	0	0	0	0
P82673	P82673	1	1	1	28S ribosomal protein S35, mitochondrial	MRPS35	28S ribosomal protein S35, mitochondrial OS=Homo sapiens OX=9606 GN=MRPS35 PE=1 SV=1	1	1	1	1	1	0	1	1	0	1	1	0	1	1	0	1	1	0	1	1	0	1	8.4	8.4	8.4	36.844	323	323	0	3.7967	8.4	0	8.4	8.4	0	8.4	20324000	7863800	0	5509600	3995300	0
P51151	P51151	1	1	1	Ras-related protein Rab-9A	RAB9A	Ras-related protein Rab-9A OS=Homo sapiens OX=9606 GN=RAB9A PE=1 SV=1	1	1	1	1	0	0	0	0	1	0	0	0	0	0	1	0	0	0	0	0	1	0	7.5	7.5	7.5	22.837	201	201	0.0028604	2.5395	0	0	0	0	7.5	0	2833100	0	0	0	0	2833100
Q9BVI4	Q9BVI4	2	2	2	Nucleolar complex protein 4 homolog	NOC4L	Nucleolar complex protein 4 homolog OS=Homo sapiens OX=9606 GN=NOC4L PE=1 SV=1	1	2	2	2	1	0	1	1	1	0	1	0	1	1	1	0	1	0	1	1	1	0	10.1	10.1	10.1	58.467	516	516	0.00061652	3.3616	6	0	4.1	4.1	4.1	0	15902000	7528800	0	3468100	2145900	2758800
Q9UNK0	Q9UNK0	1	1	1	Syntaxin-8	STX8	Syntaxin-8 OS=Homo sapiens OX=9606 GN=STX8 PE=1 SV=2	1	1	1	1	0	0	0	0	1	1	0	0	0	0	1	1	0	0	0	0	1	1	7.6	7.6	7.6	26.906	236	236	0.0043692	2.0845	0	0	0	0	7.6	7.6	5757500	0	0	0	0	3011400
Q9HAV4	Q9HAV4	1	1	1	Exportin-5	XPO5	Exportin-5 OS=Homo sapiens OX=9606 GN=XPO5 PE=1 SV=1	1	1	1	1	0	0	1	1	1	0	0	0	1	1	1	0	0	0	1	1	1	0	1.2	1.2	1.2	136.31	1204	1204	0.00059207	2.8486	0	0	1.2	1.2	1.2	0	9142900	0	0	2343800	4135600	2663500
P15291	P15291	1	1	1	Beta-1,4-galactosyltransferase 1;Lactose synthase A protein;N-acetyllactosamine synthase;Beta-N-acetylglucosaminylglycopeptide beta-1,4-galactosyltransferase;Beta-N-acetylglucosaminyl-glycolipid beta-1,4-galactosyltransferase;Processed beta-1,4-galactosyltransferase 1	B4GALT1	Beta-1,4-galactosyltransferase 1 OS=Homo sapiens OX=9606 GN=B4GALT1 PE=1 SV=5	1	1	1	1	1	0	1	1	0	1	1	0	1	1	0	1	1	0	1	1	0	1	5	5	5	43.92	398	398	0	6.2685	5	0	5	5	0	5	12714000	3598400	0	3213400	3303100	0
P31327	P31327	1	1	1	Carbamoyl-phosphate synthase [ammonia], mitochondrial	CPS1	Carbamoyl-phosphate synthase [ammonia], mitochondrial OS=Homo sapiens OX=9606 GN=CPS1 PE=1 SV=2	1	1	1	1	1	0	0	1	0	0	1	0	0	1	0	0	1	0	0	1	0	0	0.7	0.7	0.7	164.94	1500	1500	0.0039326	2.3242	0.7	0	0	0.7	0	0	6756000	4418000	0	0	2338000	0
Q2TAA2	Q2TAA2	1	1	1	Isoamyl acetate-hydrolyzing esterase 1 homolog	IAH1	Isoamyl acetate-hydrolyzing esterase 1 homolog OS=Homo sapiens OX=9606 GN=IAH1 PE=1 SV=1	1	1	1	1	0	0	0	1	1	0	0	0	0	1	1	0	0	0	0	1	1	0	6.5	6.5	6.5	27.598	248	248	0	4.9696	0	0	0	6.5	6.5	0	2462300	0	0	0	0	2462300
P00387	P00387	1	1	1	NADH-cytochrome b5 reductase 3;NADH-cytochrome b5 reductase 3 membrane-bound form;NADH-cytochrome b5 reductase 3 soluble form	CYB5R3	NADH-cytochrome b5 reductase 3 OS=Homo sapiens OX=9606 GN=CYB5R3 PE=1 SV=3	1	1	1	1	1	0	1	0	1	1	1	0	1	0	1	1	1	0	1	0	1	1	6.3	6.3	6.3	34.234	301	301	0	6.7323	6.3	0	6.3	0	6.3	6.3	13770000	5866900	0	2570600	0	2877200
Q16186	Q16186	1	1	1	Proteasomal ubiquitin receptor ADRM1	ADRM1	Proteasomal ubiquitin receptor ADRM1 OS=Homo sapiens OX=9606 GN=ADRM1 PE=1 SV=2	1	1	1	1	0	0	0	1	1	1	0	0	0	1	1	1	0	0	0	1	1	1	3.7	3.7	3.7	42.153	407	407	0.00058754	2.7966	0	0	0	3.7	3.7	3.7	4216100	0	0	0	0	1785200
O95260	O95260	1	1	1	Arginyl-tRNA--protein transferase 1	ATE1	Arginyl-tRNA--protein transferase 1 OS=Homo sapiens OX=9606 GN=ATE1 PE=1 SV=2	1	1	1	1	1	0	1	0	1	1	1	0	1	0	1	1	1	0	1	0	1	1	3.3	3.3	3.3	59.09	518	518	0	4.6343	3.3	0	3.3	0	3.3	3.3	14744000	5372600	0	3864500	0	3086900
Q9NVH1	Q9NVH1	1	1	1	DnaJ homolog subfamily C member 11	DNAJC11	DnaJ homolog subfamily C member 11 OS=Homo sapiens OX=9606 GN=DNAJC11 PE=1 SV=2	1	1	1	1	1	0	1	1	0	1	1	0	1	1	0	1	1	0	1	1	0	1	3.9	3.9	3.9	63.277	559	559	0	8.4248	3.9	0	3.9	3.9	0	3.9	11400000	4419700	0	2653900	1918600	0
O95299	O95299	1	1	1	NADH dehydrogenase [ubiquinone] 1 alpha subcomplex subunit 10, mitochondrial	NDUFA10	NADH dehydrogenase [ubiquinone] 1 alpha subcomplex subunit 10, mitochondrial OS=Homo sapiens OX=9606 GN=NDUFA10 PE=1 SV=1	1	1	1	1	0	0	1	1	1	1	0	0	1	1	1	1	0	0	1	1	1	1	6.2	6.2	6.2	40.75	355	355	0	8.0436	0	0	6.2	6.2	6.2	6.2	10382000	0	0	2243500	3327000	2439900
P31040	P31040	3	3	3	Succinate dehydrogenase [ubiquinone] flavoprotein subunit, mitochondrial	SDHA	Succinate dehydrogenase [ubiquinone] flavoprotein subunit, mitochondrial OS=Homo sapiens OX=9606 GN=SDHA PE=1 SV=2	1	3	3	3	1	1	1	1	2	2	1	1	1	1	2	2	1	1	1	1	2	2	6.3	6.3	6.3	72.691	664	664	0	17.548	2.1	2.1	2.1	2.1	4.7	3.8	15985000	6914500	1067600	2141700	1867100	1707600
P41240	P41240	1	1	1	Tyrosine-protein kinase CSK	CSK	Tyrosine-protein kinase CSK OS=Homo sapiens OX=9606 GN=CSK PE=1 SV=1	1	1	1	1	1	0	0	0	1	1	1	0	0	0	1	1	1	0	0	0	1	1	2.9	2.9	2.9	50.704	450	450	0.0044101	2.1466	2.9	0	0	0	2.9	2.9	7524200	3056800	0	0	0	2239600
O75607	O75607	1	1	1	Nucleoplasmin-3	NPM3	Nucleoplasmin-3 OS=Homo sapiens OX=9606 GN=NPM3 PE=1 SV=3	1	1	1	1	0	0	0	1	1	1	0	0	0	1	1	1	0	0	0	1	1	1	9	9	9	19.343	178	178	0	13.685	0	0	0	9	9	9	2153700	0	0	0	0	0
Q99959	Q99959	1	1	1	Plakophilin-2	PKP2	Plakophilin-2 OS=Homo sapiens OX=9606 GN=PKP2 PE=1 SV=2	1	1	1	1	0	0	1	0	1	0	0	0	1	0	1	0	0	0	1	0	1	0	2.6	2.6	2.6	97.414	881	881	0.00491	2.0759	0	0	2.6	0	2.6	0	4495100	0	0	2426500	0	2068600
P28288	P28288	1	1	1	ATP-binding cassette sub-family D member 3	ABCD3	ATP-binding cassette sub-family D member 3 OS=Homo sapiens OX=9606 GN=ABCD3 PE=1 SV=1	1	1	1	1	1	0	1	1	1	1	1	0	1	1	1	1	1	0	1	1	1	1	1.8	1.8	1.8	75.475	659	659	0.0044346	2.2001	1.8	0	1.8	1.8	1.8	1.8	14744000	4384100	0	3418200	2748200	2082800
O75608	O75608	1	1	1	Acyl-protein thioesterase 1	LYPLA1	Acyl-protein thioesterase 1 OS=Homo sapiens OX=9606 GN=LYPLA1 PE=1 SV=1	1	1	1	1	0	0	0	1	0	1	0	0	0	1	0	1	0	0	0	1	0	1	6.1	6.1	6.1	24.669	230	230	0	12.287	0	0	0	6.1	0	6.1	1829200	0	0	0	0	0
Q09161	Q09161	2	2	2	Nuclear cap-binding protein subunit 1	NCBP1	Nuclear cap-binding protein subunit 1 OS=Homo sapiens OX=9606 GN=NCBP1 PE=1 SV=1	1	2	2	2	1	0	1	0	1	1	1	0	1	0	1	1	1	0	1	0	1	1	4.3	4.3	4.3	91.838	790	790	0	3.9517	2.8	0	2.8	0	2.8	1.5	14704000	4143500	0	2050700	0	1765200
O75489	O75489	2	2	2	NADH dehydrogenase [ubiquinone] iron-sulfur protein 3, mitochondrial	NDUFS3	NADH dehydrogenase [ubiquinone] iron-sulfur protein 3, mitochondrial OS=Homo sapiens OX=9606 GN=NDUFS3 PE=1 SV=1	1	2	2	2	0	0	0	0	1	1	0	0	0	0	1	1	0	0	0	0	1	1	10.6	10.6	10.6	30.241	264	264	0.00059952	3.0766	0	0	0	0	5.3	5.3	6184300	0	0	0	0	1748600
Q15269	Q15269	1	1	1	Periodic tryptophan protein 2 homolog	PWP2	Periodic tryptophan protein 2 homolog OS=Homo sapiens OX=9606 GN=PWP2 PE=2 SV=2	1	1	1	1	1	0	1	1	1	0	1	0	1	1	1	0	1	0	1	1	1	0	1.7	1.7	1.7	102.45	919	919	0.00061312	3.3042	1.7	0	1.7	1.7	1.7	0	5771500	2260100	0	1794400	0	1717000
Q86VR2	Q86VR2	1	1	1	Protein FAM134C	FAM134C	Reticulophagy regulator 3 OS=Homo sapiens OX=9606 GN=RETREG3 PE=1 SV=1	1	1	1	1	0	0	0	0	1	1	0	0	0	0	1	1	0	0	0	0	1	1	3.2	3.2	3.2	51.396	466	466	0.005848	1.8691	0	0	0	0	3.2	3.2	3288300	0	0	0	0	1587100
Q02750;P36507	Q02750;P36507	1;1	1;1	1;1	Dual specificity mitogen-activated protein kinase kinase 1;Dual specificity mitogen-activated protein kinase kinase 2	MAP2K1;MAP2K2	Dual specificity mitogen-activated protein kinase kinase 1 OS=Homo sapiens OX=9606 GN=MAP2K1 PE=1 SV=2;Dual specificity mitogen-activated protein kinase kinase 2 OS=Homo sapiens OX=9606 GN=MAP2K2 PE=1 SV=1	2	1	1	1	0	0	1	1	1	1	0	0	1	1	1	1	0	0	1	1	1	1	5.6	5.6	5.6	43.439	393	393;400	0	5.6669	0	0	5.6	5.6	5.6	5.6	7915000	0	0	2045000	2261600	1941600
Q9Y2B0	Q9Y2B0	2	2	2	Protein canopy homolog 2	CNPY2	Protein canopy homolog 2 OS=Homo sapiens OX=9606 GN=CNPY2 PE=1 SV=1	1	2	2	2	0	0	0	1	2	1	0	0	0	1	2	1	0	0	0	1	2	1	18.1	18.1	18.1	20.652	182	182	0	6.8008	0	0	0	9.3	18.1	9.3	5331400	0	0	0	1863700	1848900
O75420	O75420	1	1	1	PERQ amino acid-rich with GYF domain-containing protein 1	GIGYF1	GRB10-interacting GYF protein 1 OS=Homo sapiens OX=9606 GN=GIGYF1 PE=1 SV=2	1	1	1	1	0	0	0	1	1	1	0	0	0	1	1	1	0	0	0	1	1	1	1.3	1.3	1.3	114.6	1035	1035	0.00060314	3.1306	0	0	0	1.3	1.3	1.3	2998500	0	0	0	1583300	1415200
P39210	P39210	1	1	1	Protein Mpv17	MPV17	Protein Mpv17 OS=Homo sapiens OX=9606 GN=MPV17 PE=1 SV=1	1	1	1	1	1	0	1	0	0	1	1	0	1	0	0	1	1	0	1	0	0	1	13.6	13.6	13.6	19.733	176	176	0	9.4726	13.6	0	13.6	0	0	13.6	18376000	11061000	0	6047100	0	0
Q8WXB1	Q8WXB1	1	1	1	Protein N-lysine methyltransferase METTL21A	METTL21A	Protein N-lysine methyltransferase METTL21A OS=Homo sapiens OX=9606 GN=METTL21A PE=1 SV=2	1	1	1	1	0	0	0	0	0	1	0	0	0	0	0	1	0	0	0	0	0	1	6.9	6.9	6.9	24.6	218	218	0.0048413	1.9733	0	0	0	0	0	6.9	1203300	0	0	0	0	0
P78346	P78346	2	2	2	Ribonuclease P protein subunit p30	RPP30	Ribonuclease P protein subunit p30 OS=Homo sapiens OX=9606 GN=RPP30 PE=1 SV=1	1	2	2	2	0	0	0	2	0	1	0	0	0	2	0	1	0	0	0	2	0	1	9	9	9	29.321	268	268	0.004437	2.2029	0	0	0	9	0	3.4	2559700	0	0	0	1549500	0
O14548	O14548	2	2	2	Cytochrome c oxidase subunit 7A-related protein, mitochondrial	COX7A2L	Cytochrome c oxidase subunit 7A-related protein, mitochondrial OS=Homo sapiens OX=9606 GN=COX7A2L PE=1 SV=2	1	2	2	2	1	0	1	1	1	1	1	0	1	1	1	1	1	0	1	1	1	1	40.4	40.4	40.4	12.615	114	114	0	10.329	28.9	0	28.9	28.9	28.9	11.4	36943000	5640100	0	7181800	5214700	11524000
Q96KP4	Q96KP4	4	4	4	Cytosolic non-specific dipeptidase	CNDP2	Cytosolic non-specific dipeptidase OS=Homo sapiens OX=9606 GN=CNDP2 PE=1 SV=2	1	4	4	4	2	0	2	3	1	1	2	0	2	3	1	1	2	0	2	3	1	1	11.2	11.2	11.2	52.878	475	475	0	8.7029	7.4	0	5.5	7.6	3.8	3.8	35374000	10998000	0	5737500	12529000	2820400
P17980	P17980	3	3	3	26S protease regulatory subunit 6A	PSMC3	26S proteasome regulatory subunit 6A OS=Homo sapiens OX=9606 GN=PSMC3 PE=1 SV=3	1	3	3	3	0	0	2	2	0	2	0	0	2	2	0	2	0	0	2	2	0	2	10.9	10.9	10.9	49.203	439	439	0	6.2388	0	0	7.3	7.3	0	7.5	37424000	0	0	10186000	12943000	0
P09429;P26583;B2RPK0	P09429	5;2;2	5;2;2	5;2;2	High mobility group protein B1	HMGB1	High mobility group protein B1 OS=Homo sapiens OX=9606 GN=HMGB1 PE=1 SV=3	3	5	5	5	1	0	2	2	1	4	1	0	2	2	1	4	1	0	2	2	1	4	32.1	32.1	32.1	24.893	215	215;209;211	0	18.447	6.5	0	12.6	15.8	8.8	25.6	168250000	0	0	32307000	33033000	11454000
P13987	P13987	2	2	2	CD59 glycoprotein	CD59	CD59 glycoprotein OS=Homo sapiens OX=9606 GN=CD59 PE=1 SV=1	1	2	2	2	1	0	2	1	1	2	1	0	2	1	1	2	1	0	2	1	1	2	15.6	15.6	15.6	14.177	128	128	0	4.1787	6.2	0	15.6	9.4	9.4	15.6	269100000	28873000	0	78214000	39325000	36420000
Q8N511	Q8N511	2	2	2	Transmembrane protein 199	TMEM199	Transmembrane protein 199 OS=Homo sapiens OX=9606 GN=TMEM199 PE=1 SV=1	1	2	2	2	1	0	2	1	2	1	1	0	2	1	2	1	1	0	2	1	2	1	11.5	11.5	11.5	23.13	208	208	0.00062073	3.4548	7.2	0	11.5	4.3	11.5	4.3	88661000	11625000	0	29268000	8666500	29623000
P67775;P62714	P67775;P62714	6;5	6;5	5;4	Serine/threonine-protein phosphatase 2A catalytic subunit alpha isoform;Serine/threonine-protein phosphatase 2A catalytic subunit beta isoform	PPP2CA;PPP2CB	Serine/threonine-protein phosphatase 2A catalytic subunit alpha isoform OS=Homo sapiens OX=9606 GN=PPP2CA PE=1 SV=1;Serine/threonine-protein phosphatase 2A catalytic subunit beta isoform OS=Homo sapiens OX=9606 GN=PPP2CB PE=1 SV=1	2	6	6	5	3	0	3	1	1	4	3	0	3	1	1	4	2	0	3	0	1	3	29.4	29.4	24.6	35.594	309	309;309	0	44.654	21.4	0	16.2	4.9	2.6	19.1	121290000	21723000	0	24146000	0	14611000
Q5RI15	Q5RI15	2	2	2	Cytochrome c oxidase protein 20 homolog	COX20	Cytochrome c oxidase assembly protein COX20, mitochondrial OS=Homo sapiens OX=9606 GN=COX20 PE=1 SV=2	1	2	2	2	1	0	2	0	2	1	1	0	2	0	2	1	1	0	2	0	2	1	22.9	22.9	22.9	13.291	118	118	0	16.758	11	0	22.9	0	22.9	11	61230000	7799600	0	21205000	0	19700000
Q9UBM7	Q9UBM7	2	2	2	7-dehydrocholesterol reductase	DHCR7	7-dehydrocholesterol reductase OS=Homo sapiens OX=9606 GN=DHCR7 PE=1 SV=1	1	2	2	2	1	0	2	1	1	2	1	0	2	1	1	2	1	0	2	1	1	2	4.2	4.2	4.2	54.489	475	475	0	3.8539	1.5	0	4.2	2.7	2.7	4.2	63495000	7321400	0	20233000	9627700	7917600
Q9NWB6	Q9NWB6	2	2	2	Arginine and glutamate-rich protein 1	ARGLU1	Arginine and glutamate-rich protein 1 OS=Homo sapiens OX=9606 GN=ARGLU1 PE=1 SV=1	1	2	2	2	1	0	2	1	1	2	1	0	2	1	1	2	1	0	2	1	1	2	8.4	8.4	8.4	33.216	273	273	0.0006006	3.101	5.5	0	8.4	5.5	5.5	8.4	88349000	0	0	38141000	5846800	9878100
O60427	O60427	4	4	4	Fatty acid desaturase 1	FADS1	Acyl-CoA (8-3)-desaturase OS=Homo sapiens OX=9606 GN=FADS1 PE=1 SV=3	1	4	4	4	1	0	3	3	2	4	1	0	3	3	2	4	1	0	3	3	2	4	11.5	11.5	11.5	51.964	444	444	0	11.494	2.5	0	6.8	9	4.5	11.5	72533000	10767000	0	17775000	10675000	6412800
Q96A33	Q96A33	6	6	6	Coiled-coil domain-containing protein 47	CCDC47	Coiled-coil domain-containing protein 47 OS=Homo sapiens OX=9606 GN=CCDC47 PE=1 SV=1	1	6	6	6	0	1	4	1	3	2	0	1	4	1	3	2	0	1	4	1	3	2	15.7	15.7	15.7	55.873	483	483	0	10.772	0	2.9	11	2.9	8.3	3.9	107030000	0	4466300	41120000	7064600	34204000
P57088	P57088	2	2	2	Transmembrane protein 33	TMEM33	Transmembrane protein 33 OS=Homo sapiens OX=9606 GN=TMEM33 PE=1 SV=2	1	2	2	2	2	0	1	2	1	1	2	0	1	2	1	1	2	0	1	2	1	1	8.5	8.5	8.5	27.978	247	247	0	4.3024	8.5	0	3.6	8.5	4.9	4.9	35549000	12640000	0	7587800	9819600	5501600
Q07973	Q07973	2	2	2	1,25-dihydroxyvitamin D(3) 24-hydroxylase, mitochondrial	CYP24A1	1,25-dihydroxyvitamin D(3) 24-hydroxylase, mitochondrial OS=Homo sapiens OX=9606 GN=CYP24A1 PE=1 SV=2	1	2	2	2	2	0	1	2	1	1	2	0	1	2	1	1	2	0	1	2	1	1	3.7	3.7	3.7	58.875	514	514	0.005339	1.9095	3.7	0	1.9	3.7	1.8	1.9	44618000	12675000	0	9307700	9848800	3224900
P40939	P40939	5	5	5	Trifunctional enzyme subunit alpha, mitochondrial;Long-chain enoyl-CoA hydratase;Long chain 3-hydroxyacyl-CoA dehydrogenase	HADHA	Trifunctional enzyme subunit alpha, mitochondrial OS=Homo sapiens OX=9606 GN=HADHA PE=1 SV=2	1	5	5	5	2	0	4	1	1	2	2	0	4	1	1	2	2	0	4	1	1	2	9.7	9.7	9.7	82.999	763	763	0	10.305	4.2	0	8.3	2.8	2.8	4.1	40410000	4372900	0	21877000	2945200	2998600
Q92841	Q92841	7	2	2	Probable ATP-dependent RNA helicase DDX17	DDX17	Probable ATP-dependent RNA helicase DDX17 OS=Homo sapiens OX=9606 GN=DDX17 PE=1 SV=2	1	7	2	2	3	1	7	4	3	5	1	0	2	1	1	2	1	0	2	1	1	2	11	3.7	3.7	80.272	729	729	0	4.6156	4.9	1.5	11	6.4	5.1	8.2	51303000	5163100	0	20500000	5024600	6341800
P48509	P48509	2	2	2	CD151 antigen	CD151	CD151 antigen OS=Homo sapiens OX=9606 GN=CD151 PE=1 SV=3	1	2	2	2	2	0	1	2	0	1	2	0	1	2	0	1	2	0	1	2	0	1	6.7	6.7	6.7	28.295	253	253	0	3.87	6.7	0	3.6	6.7	0	3.6	84486000	24422000	0	21271000	17942000	0
O95747	O95747	2	2	2	Serine/threonine-protein kinase OSR1	OXSR1	Serine/threonine-protein kinase OSR1 OS=Homo sapiens OX=9606 GN=OXSR1 PE=1 SV=1	1	2	2	2	1	0	2	1	0	2	1	0	2	1	0	2	1	0	2	1	0	2	6.1	6.1	6.1	58.022	527	527	0	9.1881	4.4	0	6.1	4.4	0	6.1	57945000	10386000	0	26040000	5641400	0
P84095	P84095	3	2	2	Rho-related GTP-binding protein RhoG	RHOG	Rho-related GTP-binding protein RhoG OS=Homo sapiens OX=9606 GN=RHOG PE=1 SV=1	1	3	2	2	3	2	3	2	1	3	2	2	2	1	1	2	2	2	2	1	1	2	26.7	20.9	20.9	21.308	191	191	0	31.796	26.7	20.9	26.7	16.8	11	26.7	151590000	15632000	10846000	42926000	18481000	16315000
P35237	P35237	4	4	4	Serpin B6	SERPINB6	Serpin B6 OS=Homo sapiens OX=9606 GN=SERPINB6 PE=1 SV=3	1	4	4	4	0	0	2	2	2	2	0	0	2	2	2	2	0	0	2	2	2	2	13.8	13.8	13.8	42.621	376	376	0	8.7309	0	0	5.9	7.2	7.2	5.9	44141000	0	0	16312000	9299400	9225800
Q96N66	Q96N66	4	4	4	Lysophospholipid acyltransferase 7	MBOAT7	Lysophospholipid acyltransferase 7 OS=Homo sapiens OX=9606 GN=MBOAT7 PE=1 SV=2	1	4	4	4	3	0	3	2	2	1	3	0	3	2	2	1	3	0	3	2	2	1	8.5	8.5	8.5	52.764	472	472	0	8.5019	5.9	0	5.9	5.9	3.4	3.4	153880000	31121000	0	46726000	16636000	38099000
Q9NPI6	Q9NPI6	4	4	4	mRNA-decapping enzyme 1A	DCP1A	mRNA-decapping enzyme 1A OS=Homo sapiens OX=9606 GN=DCP1A PE=1 SV=3	1	4	4	4	2	0	3	3	1	1	2	0	3	3	1	1	2	0	3	3	1	1	15.1	15.1	15.1	63.278	582	582	0	3.9193	7.4	0	9.8	10.7	4.5	2.1	58301000	13292000	0	18202000	14732000	3635500
Q8TCJ2	Q8TCJ2	4	4	4	Dolichyl-diphosphooligosaccharide--protein glycosyltransferase subunit STT3B	STT3B	Dolichyl-diphosphooligosaccharide--protein glycosyltransferase subunit STT3B OS=Homo sapiens OX=9606 GN=STT3B PE=1 SV=1	1	4	4	4	2	0	2	2	0	0	2	0	2	2	0	0	2	0	2	2	0	0	6.2	6.2	6.2	93.673	826	826	0	7.9982	3.3	0	2.9	2.9	0	0	38675000	13657000	0	16745000	8272700	0
P50747	P50747	5	5	5	Biotin--protein ligase;Biotin--[methylmalonyl-CoA-carboxytransferase] ligase;Biotin--[propionyl-CoA-carboxylase [ATP-hydrolyzing]] ligase;Biotin--[methylcrotonoyl-CoA-carboxylase] ligase;Biotin--[acetyl-CoA-carboxylase] ligase	HLCS	Biotin--protein ligase OS=Homo sapiens OX=9606 GN=HLCS PE=1 SV=1	1	5	5	5	3	0	2	1	3	1	3	0	2	1	3	1	3	0	2	1	3	1	13.1	13.1	13.1	80.759	726	726	0	10.121	7.7	0	2.3	1.5	7.3	4.4	78635000	24991000	0	28361000	5460600	14785000
Q58FF8	Q58FF8	9	2	2	Putative heat shock protein HSP 90-beta 2	HSP90AB2P	Putative heat shock protein HSP 90-beta 2 OS=Homo sapiens OX=9606 GN=HSP90AB2P PE=1 SV=2	1	9	2	2	7	3	4	7	6	7	2	0	1	2	0	1	2	0	1	2	0	1	19.2	4.5	4.5	44.348	381	381	0	7.2806	16.8	7.3	11.8	16.8	12.9	18.6	61084000	29004000	0	11203000	16347000	0
Q14978	Q14978	6	6	6	Nucleolar and coiled-body phosphoprotein 1	NOLC1	Nucleolar and coiled-body phosphoprotein 1 OS=Homo sapiens OX=9606 GN=NOLC1 PE=1 SV=2	1	6	6	6	3	1	6	0	0	5	3	1	6	0	0	5	3	1	6	0	0	5	9.3	9.3	9.3	73.602	699	699	0	16.952	4.7	2.1	9.3	0	0	8.3	382450000	45700000	6853700	249740000	0	0
Q13151	Q13151	4	4	4	Heterogeneous nuclear ribonucleoprotein A0	HNRNPA0	Heterogeneous nuclear ribonucleoprotein A0 OS=Homo sapiens OX=9606 GN=HNRNPA0 PE=1 SV=1	1	4	4	4	0	0	4	3	1	1	0	0	4	3	1	1	0	0	4	3	1	1	22.3	22.3	22.3	30.84	305	305	0	16.148	0	0	22.3	17.4	6.6	6.6	74509000	0	0	37880000	15753000	10813000
Q13557;Q9UQM7;Q13554	Q13557;Q9UQM7;Q13554	2;1;1	2;1;1	1;0;0	Calcium/calmodulin-dependent protein kinase type II subunit delta;Calcium/calmodulin-dependent protein kinase type II subunit alpha;Calcium/calmodulin-dependent protein kinase type II subunit beta	CAMK2D;CAMK2A;CAMK2B	Calcium/calmodulin-dependent protein kinase type II subunit delta OS=Homo sapiens OX=9606 GN=CAMK2D PE=1 SV=3;Calcium/calmodulin-dependent protein kinase type II subunit alpha OS=Homo sapiens OX=9606 GN=CAMK2A PE=1 SV=2;Calcium/calmodulin-dependent protein	3	2	2	1	1	0	2	1	2	0	1	0	2	1	2	0	1	0	1	1	1	0	7.4	7.4	5	56.369	499	499;478;666	0	4.9981	5	0	7.4	5	7.4	0	24060000	3161400	0	12951000	1886500	6061900
O15355	O15355	6	6	6	Protein phosphatase 1G	PPM1G	Protein phosphatase 1G OS=Homo sapiens OX=9606 GN=PPM1G PE=1 SV=1	1	6	6	6	0	0	5	1	1	3	0	0	5	1	1	3	0	0	5	1	1	3	13.6	13.6	13.6	59.271	546	546	0	11.776	0	0	11	2	3.3	8.1	72330000	0	0	51792000	0	6112100
O60502	O60502	4	4	4	Protein O-GlcNAcase	MGEA5	Protein O-GlcNAcase OS=Homo sapiens OX=9606 GN=OGA PE=1 SV=2	1	4	4	4	3	1	3	2	1	1	3	1	3	2	1	1	3	1	3	2	1	1	6.8	6.8	6.8	102.91	916	916	0	7.2621	5.9	2.4	4.7	3.8	2.4	2.4	46605000	11324000	1996600	21402000	6046300	3208300
P21399	P21399	6	6	6	Cytoplasmic aconitate hydratase	ACO1	Cytoplasmic aconitate hydratase OS=Homo sapiens OX=9606 GN=ACO1 PE=1 SV=3	1	6	6	6	2	0	4	3	2	2	2	0	4	3	2	2	2	0	4	3	2	2	10.9	10.9	10.9	98.398	889	889	0	15.515	3.4	0	7	6.4	3	2.2	60424000	10491000	0	19387000	7317900	12926000
P23368;Q16798	P23368	5;1	5;1	5;1	NAD-dependent malic enzyme, mitochondrial	ME2	NAD-dependent malic enzyme, mitochondrial OS=Homo sapiens OX=9606 GN=ME2 PE=1 SV=1	2	5	5	5	2	1	4	1	2	2	2	1	4	1	2	2	2	1	4	1	2	2	14.4	14.4	14.4	65.443	584	584;604	0	37.27	9.9	6.8	11.3	6.8	8.2	8.2	158020000	52479000	8153700	48401000	18757000	21136000
Q8IWZ3	Q8IWZ3	4	4	3	Ankyrin repeat and KH domain-containing protein 1	ANKHD1	Ankyrin repeat and KH domain-containing protein 1 OS=Homo sapiens OX=9606 GN=ANKHD1 PE=1 SV=1	1	4	4	3	2	0	4	2	0	1	2	0	4	2	0	1	2	0	3	2	0	1	3.5	3.5	2.8	269.45	2542	2542	0	12.806	2.2	0	3.5	2	0	1.4	40113000	11468000	0	18526000	7471800	0
P26196	P26196	5	5	5	Probable ATP-dependent RNA helicase DDX6	DDX6	Probable ATP-dependent RNA helicase DDX6 OS=Homo sapiens OX=9606 GN=DDX6 PE=1 SV=2	1	5	5	5	3	1	3	2	2	2	3	1	3	2	2	2	3	1	3	2	2	2	18.8	18.8	18.8	54.416	483	483	0	16.914	9.9	3.9	9.1	7	9.7	9.7	205740000	43649000	4635900	48873000	26421000	41302000
Q00534	Q00534	3	2	2	Cyclin-dependent kinase 6	CDK6	Cyclin-dependent kinase 6 OS=Homo sapiens OX=9606 GN=CDK6 PE=1 SV=1	1	3	2	2	3	0	2	2	0	3	2	0	2	1	0	2	2	0	2	1	0	2	13.5	11	11	36.938	326	326	0	5.9598	13.5	0	11	7.1	0	13.5	36559000	14773000	0	8130000	4727000	0
P21926	P21926	2	2	2	CD9 antigen	CD9	CD9 antigen OS=Homo sapiens OX=9606 GN=CD9 PE=1 SV=4	1	2	2	2	2	0	1	1	2	1	2	0	1	1	2	1	2	0	1	1	2	1	15.4	15.4	15.4	25.416	228	228	0	30.985	15.4	0	4.4	11	15.4	11	38467000	22975000	0	0	3231700	9266400
Q14103	Q14103	8	8	7	Heterogeneous nuclear ribonucleoprotein D0	HNRNPD	Heterogeneous nuclear ribonucleoprotein D0 OS=Homo sapiens OX=9606 GN=HNRNPD PE=1 SV=1	1	8	8	7	6	1	4	3	3	3	6	1	4	3	3	3	5	1	3	3	3	3	24.2	24.2	22	38.434	355	355	0	12.715	21.7	2.8	9.6	8.7	8.7	11	406460000	200230000	5578000	62979000	32442000	53783000
P49589	P49589	2	2	2	Cysteine--tRNA ligase, cytoplasmic	CARS	Cysteine--tRNA ligase, cytoplasmic OS=Homo sapiens OX=9606 GN=CARS PE=1 SV=3	1	2	2	2	2	0	2	0	1	2	2	0	2	0	1	2	2	0	2	0	1	2	3.2	3.2	3.2	85.472	748	748	0	4.2124	3.2	0	3.2	0	1.9	3.2	67170000	14087000	0	26908000	0	11382000
Q9NZN4	Q9NZN4	4	4	4	EH domain-containing protein 2	EHD2	EH domain-containing protein 2 OS=Homo sapiens OX=9606 GN=EHD2 PE=1 SV=2	1	4	4	4	4	0	2	0	0	2	4	0	2	0	0	2	4	0	2	0	0	2	11	11	11	61.161	543	543	0	11.422	11	0	6.3	0	0	5.3	33358000	20744000	0	4477100	0	0
O95361;Q309B1	O95361	8;2	8;2	8;2	Tripartite motif-containing protein 16	TRIM16	Tripartite motif-containing protein 16 OS=Homo sapiens OX=9606 GN=TRIM16 PE=1 SV=3	2	8	8	8	6	1	4	2	1	2	6	1	4	2	1	2	6	1	4	2	1	2	18.3	18.3	18.3	63.954	564	564;348	0	28.234	15.1	2.3	9.4	5.7	2.3	4.1	79959000	29037000	2240600	25088000	8405300	3907200
O00541	O00541	6	6	6	Pescadillo homolog	PES1	Pescadillo homolog OS=Homo sapiens OX=9606 GN=PES1 PE=1 SV=1	1	6	6	6	3	0	5	2	2	2	3	0	5	2	2	2	3	0	5	2	2	2	10.7	10.7	10.7	68.002	588	588	0	10.3	4.9	0	9	3.2	3.2	3.2	170950000	47596000	0	57333000	25397000	27811000
[truncated: 649 more rows]
[truncated: 30 more columns]

## Sheet: TurboID-Nup53 0min Candidates
Protein IDs	Majority protein IDs	Peptide counts (all)	Peptide counts (razor+unique)	Peptide counts (unique)	Protein names	Gene names	Fasta headers	Number of proteins	Peptides	Razor + unique peptides	Unique peptides	Peptides 3xHA-BioID_R1	Peptides 3xHA-BioID_R2	Peptides 3xHA-BioID_R3	Peptides 3xHA-BioID-LaA_R1	Peptides 3xHA-BioID-LaA_R2	Peptides 3xHA-BioID-LaA_R3	Peptides 3xHA-BioID-Nup53_R1	Peptides 3xHA-BioID-Nup53_R2	Peptides 3xHA-BioID-Nup53_R3	Peptides 3xHA-TurboID_R1	Peptides 3xHA-TurboID_R2	Peptides 3xHA-TurboID_R3	Peptides 3xHA-TurboID-LaA_R1	Peptides 3xHA-TurboID-LaA_R2	Peptides 3xHA-TurboID-LaA_R3	Peptides 3xHA-TurboID-Nup53-00_R1	Peptides 3xHA-TurboID-Nup53-00_R2	Peptides 3xHA-TurboID-Nup53-00_R3	Peptides 3xHA-TurboID-Nup53-10m_R1	Peptides 3xHA-TurboID-Nup53-10m_R2	Peptides 3xHA-TurboID-Nup53-10m_R3	Peptides 3xHA-TurboID-Nup53-18h_R1	Peptides 3xHA-TurboID-Nup53-18h_R2	Peptides 3xHA-TurboID-Nup53-18h_R3	Peptides Nup43-3xHA-BioID_R1	Peptides Nup43-3xHA-BioID_R2	Peptides Nup43-3xHA-BioID_R3	Peptides Nup43-3xHA-TurboID_R1	Peptides Nup43-3xHA-TurboID_R2	Peptides Nup43-3xHA-TurboID_R3	Razor + unique peptides 3xHA-BioID_R1	Razor + unique peptides 3xHA-BioID_R2	Razor + unique peptides 3xHA-BioID_R3	Razor + unique peptides 3xHA-BioID-LaA_R1	Razor + unique peptides 3xHA-BioID-LaA_R2	Razor + unique peptides 3xHA-BioID-LaA_R3	Razor + unique peptides 3xHA-BioID-Nup53_R1	Razor + unique peptides 3xHA-BioID-Nup53_R2
[truncated: 3,124 more rows]
[truncated: 198 more columns]

[truncated: 7 more sheets: TurboID-Nup53 10m Candidates, TurboID-Nup53 18h Candidates, 0m UniProt, 10m UniProt, 18h UniProt, Unique IDs, Shared]
